# Supplementary material for: CRISPR/Cas9-mediated gene editing of vacuolar ATPase subunit d mediates phytohormone biosynthesis and virus resistance in rice
Source: Front Plant Sci. 2023 Feb 1;14:1122978. doi: 10.3389/fpls.2023.1122978 (PMC9929465; doi:10.3389/fpls.2023.1122978)
Supplement: Supplementary file 1 [file DataSheet_1.zip]

Archive with 21 entries (20 files):
- Original data/~$Figure 4.xlsx
- Original data/Figure 2b and 2C.xls
- Original data/Figure 3A.xls
- Original data/Figure 3B.xls
- Original data/Figure 4.xlsx
- Original data/Figure 5.xls
- Original data/Figure 6/
- Original data/Figure 6/Figure 6a-down 30dpi leaves symptom of edited line5.JPG
- Original data/Figure 6/Figure 6a-up 30dpi edited line5.jpg
- Original data/Figure 6/Figure 6b disease incidence of SRBSDV.xls
- Original data/Figure 6/Figure 6c-down SDS-PAGE for western blotting of SRBSDV.JPG
- Original data/Figure 6/Figure 6c-down Western blotting of SRBSDV.png
- Original data/Figure 6/Figure 6c-up SRBSDV CP RT-qPCR.xlsx
- Original data/Figure 6/Figure 6d-down.png
- Original data/Figure 6/Figure 6d-up.jpg
- Original data/Figure 6/Figure 6e.jpg
- Original data/Figure 6/Figure 6e.xlsx
- Original data/Figure 6/Figure 6f RSV -CP RT-QPCR.xlsx
- Original data/Figure1 verification of editing v-ATPase d.docx
- Original data/Table 1.xls
- Original data/Table 2.xlsx
