# Supplementary material for: CRISPR/Cas9-mediated gene editing of vacuolar ATPase subunit d mediates phytohormone biosynthesis and virus resistance in rice
Source: Front Plant Sci. 2023 Feb 1;14:1122978. doi: 10.3389/fpls.2023.1122978 (PMC9929465; doi:10.3389/fpls.2023.1122978)
Supplement: Supplementary file 1 [file DataSheet_1.zip › Original data/Figure 2b and 2C.xls]

## Sheet: Sheet1
plant height	1	2	3	4	5	mean	sD	t-test
NIP	56	45	52	48	52	50.6	1.8868
line 2	53	42	47	51	39	46.4	2.63818	0.231469
line 5	41	38	52	55	33	43.8	4.18808	0.177047
tiller number
NIP	3	4	5	7	5	4.8	0.663325
line 2	5	4	5	7	5	5.2	0.489898	0.64063
line 5	5	4	5	4	7	5	0.547723	0.821991
