# Supplementary material for: CRISPR/Cas9-mediated gene editing of vacuolar ATPase subunit d mediates phytohormone biosynthesis and virus resistance in rice
Source: Front Plant Sci. 2023 Feb 1;14:1122978. doi: 10.3389/fpls.2023.1122978 (PMC9929465; doi:10.3389/fpls.2023.1122978)
Supplement: Supplementary file 1 [file DataSheet_1.zip › Original data/Figure 3A.xls]

gene_id	BaseMean	BaseMean_control_group_3	BaseMean_case_group_2	FoldChange	log2FoldChange	pValue	qValue	Expression_x19_1	Expression_x19_2	Expression_x19_3	Expression_x34_1	Expression_x34_2	Expression_x34_3	gene_symbol	description	TF_Family	GO_id	GO_term	pathway	pathway_description
Os01g0100100	494.372299995394	459.425870246264	529.318729744524	1.1521308746954	0.204304607014337	0.0637027877363456	0.42105500681044	7.50010339823755	8.84179870170938	7.7850319000207	8.82319848947362	9.13964952769775	9.50890258991893	GYP7	GTPase-activating protein GYP7		GO:0005096,GO:0005622,GO:0006886,GO:0017137,GO:0090630	GTPase activator activity|intracellular|intracellular protein transport|Rab GTPase binding|activation of GTPase activity
Os01g0100200	48.2768790685227	51.7179474717824	44.835810665263	0.866929428893628	-0.206013537113876	0.493406886605282	0.969723427524511	1.70415276739788	2.74123031959237	2.62733133434709	2.06493510687681	1.94302166588508	2.0522358607224	CYP734A6	Cytochrome P450 734A6		GO:0004497,GO:0005506,GO:0010268,GO:0016021,GO:0016131,GO:0016705,GO:0020037,GO:0040008	monooxygenase activity|iron ion binding|brassinosteroid homeostasis|integral component of membrane|brassinosteroid metabolic process|oxidoreductase activity, acting on paired donors, with incorporation or reduction of molecular oxygen|heme binding|regulation of growth
Os01g0100300	18.4344728599373	17.038945209558	19.8300005103167	1.1638044647971	0.218848685940041	0.650620655581776	1	1.33753604668765	0.635672133782016	1.27944548744841	1.58935457057274	0.743445666419052	1.39597080742802	CYP734A6	Cytochrome P450 734A6		GO:0004497,GO:0005506,GO:0010268,GO:0016021,GO:0016131,GO:0016705,GO:0020037,GO:0040008	monooxygenase activity|iron ion binding|brassinosteroid homeostasis|integral component of membrane|brassinosteroid metabolic process|oxidoreductase activity, acting on paired donors, with incorporation or reduction of molecular oxygen|heme binding|regulation of growth
Os01g0100400	232.786693202112	231.357741517571	234.215644886653	1.01235274579677	0.0177120725812682	0.888524086702619	1	5.01343913844053	5.71840179579935	5.77767708386333	6.50722823149101	5.31993218029871	4.68543733417376	SKU5	Monocopper oxidase-like protein SKU5		GO:0005507,GO:0005618,GO:0005774,GO:0005886,GO:0009505,GO:0009506,GO:0009932,GO:0016020,GO:0016722,GO:0031225,GO:0046658,GO:0048046	copper ion binding|cell wall|vacuolar membrane|plasma membrane|plant-type cell wall|plasmodesma|cell tip growth|membrane|oxidoreductase activity, oxidizing metal ions|anchored component of membrane|anchored component of plasma membrane|apoplast
Os01g0100466	0.986573063470219	1.64839117209033	0.324754954850112	0.197013282010173	-2.34363520000633	0.472277599003423	0.962581005032163	0	0.143825259319395	0.0918995162572678	0.04610289364575	0	0	SKU5	Monocopper oxidase-like protein SKU5		GO:0005507,GO:0005618,GO:0005774,GO:0005886,GO:0009505,GO:0009506,GO:0009932,GO:0016020,GO:0016722,GO:0031225,GO:0046658,GO:0048046	copper ion binding|cell wall|vacuolar membrane|plasma membrane|plant-type cell wall|plasmodesma|cell tip growth|membrane|oxidoreductase activity, oxidizing metal ions|anchored component of membrane|anchored component of plasma membrane|apoplast
Os01g0100500	846.830013199924	885.053908806149	808.606117593698	0.913623576539454	-0.130328214197907	0.186320095218355	0.707617837842901	19.6583651800933	20.3686859825139	21.4101884706873	18.6069369903565	17.8129484340475	19.0136912487056
Os01g0100600	390.058124973994	386.153074683287	393.963175264702	1.02022540047835	0.0288879249692029	0.810842777383452	1	9.34662248580529	9.7462159654507	11.3051877874177	10.5849891622191	9.85962056582558	10.1745293450482
Os01g0100650	3.45491290352217	3.25576478442407	3.65406102262028	1.12233569209352	0.16650425249196	0.94545573113764	1	0.0873149740342521	0.365173353449243	0.437500356650291	0.702333443624617	0.194129912894723	0.091129622341771
Os01g0100700	1155.57188600593	1145.28175534138	1165.86201667048	1.01796960549936	0.0256944861189373	0.858392993722838	1	60.0079387111162	57.6840888287952	77.4566856592464	66.9484238686876	62.3581277817594	66.7141256433691	RPS5	40S ribosomal protein S5 (Fragment)		GO:0003723,GO:0003735,GO:0006412,GO:0015935	RNA binding|structural constituent of ribosome|translation|small ribosomal subunit	path:dosa03010	Ribosome
Os01g0100800	306.402941314365	287.610815809989	325.195066818741	1.13067746045261	0.177187441644979	0.165631003130928	0.673298938182711	9.28613680484646	9.74307459715301	10.1164340025018	10.8658643870098	9.92741089383845	11.7517695376242
Os01g0100900	1499.13375314915	1511.10712762544	1487.16037867286	0.984152844947395	-0.0230457025712466	0.794046747018322	1	40.049963049804	42.6186024974977	42.0095848080113	39.1294424742996	41.270835382431	40.8096879556587	SPL	Sphingosine-1-phosphate lyase		GO:0005783,GO:0005789,GO:0006665,GO:0008117,GO:0016021,GO:0016831,GO:0019752,GO:0030149,GO:0030170	endoplasmic reticulum|endoplasmic reticulum membrane|sphingolipid metabolic process|sphinganine-1-phosphate aldolase activity|integral component of membrane|carboxy-lyase activity|carboxylic acid metabolic process|sphingolipid catabolic process|pyridoxal phosphate binding	path:dosa00600	Sphingolipid metabolism
Os01g0101150	47.8937711186259	46.0836953891248	49.7038468481269	1.07855601484286	0.109101104859501	0.749033874863521	1	0.931072620774614	1.01582131366399	0.973613617364297	0.93615592177338	1.39505441720154	0.781624726275412	PCMP-H36	Putative pentatricopeptide repeat-containing protein At2g01510
Os01g0101200	1011.15348983608	1012.59469901157	1009.71228066058	0.997153433299822	-0.00411258381493824	0.976623401903363	1	15.1967768515938	17.4667282394923	16.647455137651	15.7802079423611	16.61705453389	16.1853808211486	Os11g0484000	Probable bifunctional methylthioribulose-1-phosphate dehydratase/enolase-phosphatase E1		GO:0000287,GO:0005737,GO:0008270,GO:0019284,GO:0019509,GO:0043715,GO:0043716,GO:0043874,GO:0046570	magnesium ion binding|cytoplasm|zinc ion binding|L-methionine salvage from S-adenosylmethionine|L-methionine salvage from methylthioadenosine|2,3-diketo-5-methylthiopentyl-1-phosphate enolase activity|2-hydroxy-3-keto-5-methylthiopentenyl-1-phosphate phosphatase activity|acireductone synthase activity|methylthioribulose 1-phosphate dehydratase activity	path:dosa00270	Cysteine and methionine metabolism
Os01g0101300	131.565474243357	141.273046189755	121.85790229696	0.86257007676668	-0.213286426170748	0.258699846411576	0.797705956557884	3.58433494674784	4.12784562823006	3.77413282350852	3.76059552725586	2.85850153385806	3.17165691935062						path:dosa03013	RNA transport
Os01g0101600	1318.9333051838	1299.870451001	1337.99615936659	1.0293303908372	0.0417061277294183	0.683975495364025	1	14.1137004214211	16.9508200127893	14.8332766968982	15.9716900224408	16.4672866730533	14.2593119307947	CID10	Polyadenylate-binding protein-interacting protein 10		GO:0003729,GO:0005634	mRNA binding|nucleus
Os01g0101700	75.4025776628856	73.9594568817221	76.8456984440491	1.03902464517746	0.0552298746979699	0.802607139294604	1	4.59401924816392	4.39329717033646	3.98618072393726	4.95708382735736	3.79911576975544	4.56083543351443	ATJ20	Chaperone protein dnaJ 20, chloroplastic		GO:0005634,GO:0009507,GO:0010322,GO:0061077,GO:1902395	nucleus|chloroplast|regulation of isopentenyl diphosphate biosynthetic process, methylerythritol 4-phosphate pathway|chaperone-mediated protein folding|regulation of 1-deoxy-D-xylulose-5-phosphate synthase activity
Os01g0101800	37.1178662468431	43.5398296538311	30.6959028398551	0.705007416976749	-0.504289659532971	0.13006533041131	0.60440433698866	0.822870680744391	0.727999834447014	1.33207049464423	0.636433261896343	0.750569123377028	0.616589115690337
Os01g0101850	0	0	0					0	0	0	0	0	0
Os01g0101900	0	0	0					0	0	0	0	0	0
Os01g0102000	102.644774688856	88.0637020082885	117.225847369424	1.33114830169632	0.41267130919361	0.0367225249399252	0.310013972920728	2.57361270500488	2.93275158844704	2.46315526691896	3.8669580353178	3.63249782989034	2.98785296128897	NPC6	Non-specific phospholipase C6		GO:0003993,GO:0005576,GO:0009395	acid phosphatase activity|extracellular region|phospholipid catabolic process	path:dosa00562,path:dosa00564,path:dosa00565	Inositol phosphate metabolism|Glycerophospholipid metabolism|Ether lipid metabolism
Os01g0102300	450.635505244772	403.78350619096	497.487504298585	1.23206494735649	0.301078308597301	0.014944965427262	0.178120048847474	20.0837029461442	24.0743635918639	19.9229822556333	28.0973159467766	26.6675721538368	23.2901411743912	At4g24930	Thylakoid lumenal 17.9 kDa protein, chloroplastic		GO:0009507,GO:0009543,GO:0009579,GO:0031977	chloroplast|chloroplast thylakoid lumen|thylakoid|thylakoid lumen
Os01g0102400	4.33234337692975	3.93553788391426	4.72914886994524	1.20165248294895	0.26501972997936	0.842346365201798	1	0.129850086632349	0.203649740947963	0.065062676638303	0.163198773156017	0.108262298160142	0.203284536588367	NFYC6	Nuclear transcription factor Y subunit C-6	NF-YC	GO:0003677,GO:0005634,GO:0005737,GO:0046982,GO:0048579	DNA binding|nucleus|cytoplasm|protein heterodimerization activity|negative regulation of long-day photoperiodism, flowering
Os01g0102500	459.63103144995	454.972727861967	464.289335037934	1.0204772871107	0.0292440724858562	0.810024154300513	1	14.523292020043	12.7705454266411	12.3514507468687	13.4836117219255	13.6706942727966	12.8057198798501
Os01g0102600	1873.85156439499	1837.48690474341	1910.21622404658	1.03958086401346	0.0560019828945023	0.495312586805131	0.97147164989296	82.484269218588	84.5963314806707	84.5875467532814	87.5518516705961	82.3600465622669	88.5070963361202	SKL1	Probable inactive shikimate kinase like 1, chloroplastic		GO:0009507,GO:0009570,GO:0009658,GO:0010027,GO:0016310	chloroplast|chloroplast stroma|chloroplast organization|thylakoid membrane organization|phosphorylation
Os01g0102700	1329.61818649385	1405.12594940993	1254.11042357777	0.892525274410043	-0.164035071124062	0.0628057497929208	0.41828072502999	81.3876956033592	70.3689052096692	81.4010341000585	68.0957585429139	68.5190920944808	68.8058045332739						path:dosa04141	Protein processing in endoplasmic reticulum
Os01g0102800	219.805020247281	231.764508128757	207.845532365804	0.896796209410698	-0.157147914732366	0.295261770158006	0.84058674851478	3.70577598827645	4.46012230589061	3.77965191060368	3.57696778579119	3.64353928154719	3.36917490707315	CSB	DNA excision repair protein CSB		GO:0003677,GO:0004386,GO:0005524,GO:0005634,GO:0006281	DNA binding|helicase activity|ATP binding|nucleus|DNA repair	path:dosa03420	Nucleotide excision repair
Os01g0102850	23.8751226675432	23.3923010198966	24.3579443151899	1.04128038940983	0.0583586007635354	0.945499041565427	1	2.16104560734774	0.684700037717332	1.96875160492631	1.77778152917481	1.31037691203938	1.84537485242086	NIT4	Bifunctional nitrilase/nitrile hydratase NIT4		GO:0000257,GO:0019499,GO:0019500,GO:0047427,GO:0080109	nitrilase activity|cyanide metabolic process|cyanide catabolic process|cyanoalanine nitrilase activity|indole-3-acetonitrile nitrile hydratase activity
Os01g0102900	17428.9900515291	13339.4851221308	21518.4949809273	1.61314284501334	0.689874195882116	6.34738640599432e-14	1.50561914538578e-11	979.927918466101	1208.65939050649	963.688208911511	1649.16725591032	1685.16078712697	1693.18782403267	LIR1	Light-regulated protein, chloroplastic		GO:0007623,GO:0009535,GO:0009570,GO:0009941,GO:0071482,GO:0098807	circadian rhythm|chloroplast thylakoid membrane|chloroplast stroma|chloroplast envelope|cellular response to light stimulus|chloroplast thylakoid membrane protein complex
Os01g0103000	205.659019691191	213.770401207012	197.547638175369	0.924111275742364	-0.113861512406354	0.46355677440448	0.959650557551766	11.2713510489088	8.69959152048237	12.4587036730346	10.0196351687233	9.08825480229541	10.4510816789362	VPS60-1	Vacuolar protein sorting-associated protein 60.1		GO:0005771,GO:0007034,GO:0015031,GO:0032585	multivesicular body|vacuolar transport|protein transport|multivesicular body membrane	path:dosa04144	Endocytosis
Os01g0103075	4.7672809178238	4.82447942920794	4.71008240643967	0.976288214211112	-0.0346209800590071	1	1	0.152086613203577	0.095409714953076	0.21337262607231	0.244667116864907	0.135255430355311	0.0634924113659776	NPF6.1	Protein NRT1/ PTR FAMILY 6.1		GO:0015333,GO:0016021,GO:0035673,GO:1904680	peptide:proton symporter activity|integral component of membrane|oligopeptide transmembrane transporter activity|peptide transmembrane transporter activity
Os01g0103100	54.3422441353422	60.2095817023317	48.4749065683527	0.805102862331884	-0.312754976882775	0.235037783839199	0.775057176184701	1.32555571550628	1.46440264034293	1.92988984140262	1.20705757908873	1.47357322403481	1.0702292468416	NPF6.1	Protein NRT1/ PTR FAMILY 6.1		GO:0015333,GO:0016021,GO:0035673,GO:1904680	peptide:proton symporter activity|integral component of membrane|oligopeptide transmembrane transporter activity|peptide transmembrane transporter activity
Os01g0103400	155.60022116867	144.75503232414	166.4454100132	1.14984195948705	0.201435582967344	0.23084952256764	0.76890711385672	11.6188944510204	10.941506602723	12.3375100575382	13.3843903830744	12.6596969446472	13.5720485673879
Os01g0103600	976.946331877718	986.018710762545	967.873952992892	0.981597957957998	-0.0267958471568525	0.774048258436205	1	13.672968614582	12.4822891724469	13.241813436529	13.0551072042204	12.8460605297329	12.2868504951309	Os01g0103600	Probable 3-beta-hydroxysteroid-Delta(8),Delta(7)-isomerase		GO:0000247,GO:0004769,GO:0005783,GO:0005789,GO:0005886,GO:0016021,GO:0016126,GO:0047750	C-8 sterol isomerase activity|steroid delta-isomerase activity|endoplasmic reticulum|endoplasmic reticulum membrane|plasma membrane|integral component of membrane|sterol biosynthetic process|cholestenol delta-isomerase activity	path:dosa00100	Steroid biosynthesis
Os01g0103650	0.839080664742479	0.994433684943552	0.683727644541405	0.68755479112739	-0.540453408652782	1	1	0.052725530359013	0.110255766244847	0	0.053013391622629	0.058613100038878	0
Os01g0103700	135.503491049232	129.926423526769	141.080558571695	1.0858496273672	0.118824327016677	0.498838972953136	0.972527999535881	1.72593183951417	2.08561087041781	1.94224519147686	2.24742666720328	2.17028431203995	1.75703985437814
Os01g0103800	545.751783637439	575.008608826569	516.494958448309	0.898238653334826	-0.154829288852486	0.26997212853621	0.812737816577843	12.7137450427129	12.5478474138988	16.1735425964366	13.3148256203121	11.3476275134092	12.0694420267888	At1g76660	Uncharacterized protein At1g76660		GO:0005886	plasma membrane
Os01g0103900	18.9051848850528	17.5470295346912	20.2633402354143	1.15480173982456	0.207645186252842	0.693613839288455	1	0.516248789048458	0.445897636230867	0.269918178104755	0.383658446756656	0.648751377093944	0.374819376486847
Os01g0104000	422.165459289484	432.527438851278	411.803479727691	0.952086371263228	-0.0708356371725219	0.543724363559938	0.993096311525683	11.9780268925169	10.2829496573548	9.99887178744392	10.0082515716508	10.0859313835759	10.2396557467663	At1g52310	C-type lectin receptor-like tyrosine-protein kinase At1g52310
Os01g0104100	856.866401377128	868.087587879464	845.645214874793	0.974147340293746	-0.0377880976979624	0.738635664430663	1	24.6528139354881	30.2602389385331	26.568474764589	26.7776387970009	26.0720492760024	25.6046489199883	NCA1	Protein NCA1		GO:0005634,GO:0005829,GO:0046872,GO:1902553	nucleus|cytosol|metal ion binding|positive regulation of catalase activity
Os01g0104200	17.8456683760869	6.42949444933496	29.2618423028389	4.55118867174162	2.18624339517095	1.11321945272972e-05	0.000631651929761102	0.193120177863993	0.201919383671935	0.580588708590033	1.6019399574438	1.61013633636212	1.15895437354652	NAM-A1	NAC transcription factor NAM-A1	NAC	GO:0003677,GO:0005634,GO:0006355	DNA binding|nucleus|regulation of transcription, DNA-templated
Os01g0104400	2964.96649012775	2931.3701685671	2998.56281168841	1.02292192362528	0.0326960329647101	0.731875566794823	1	89.0261564118372	113.157031349638	106.902583727014	105.396134197993	102.449605029925	104.587136338753	R40C1	Ricin B-like lectin R40C1		GO:0030246	carbohydrate binding
Os01g0104500	2.95222117709828	3.49428673088106	2.41015562331551	0.689741801099364	-0.535871692397019	0.707330408559978	1	0.198171611087799	0	0.165493092656448	0.0996267762083209	0.146866895872064	0	NAC087	NAC domain-containing protein 87	NAC	GO:0003677,GO:0003700,GO:0005634,GO:0005737	DNA binding|DNA-binding transcription factor activity|nucleus|cytoplasm
Os01g0104600	777.851074282045	773.488754820333	782.213393743757	1.01127959374852	0.016181921819184	0.876438970152163	1	19.441527289564	18.2531294983814	18.8512475950252	19.6650035620373	19.1995403899862	17.6114257637671	DET1	Light-mediated development protein DET1		GO:0003824,GO:0005634,GO:0009585	catalytic activity|nucleus|red, far-red light phototransduction	path:dosa04120	Ubiquitin mediated proteolysis
Os01g0104800	431.02729321834	429.47834704626	432.57623939042	1.00721315140907	0.0103690258867717	0.946604172692667	1	9.14294745200826	10.3907944945137	11.9274313756637	9.85117699807662	10.5278145069831	10.9090725685371
Os01g0104900	350.361198069083	343.390926856513	357.331469281653	1.04059671160434	0.0574110533655366	0.629099868603051	1	9.63803662622414	9.55444257933275	10.688333586226	11.3104205578634	9.44831271489649	9.94315155175425	FACT	Fatty alcohol:caffeoyl-CoA acyltransferase		GO:0071555,GO:0090430,GO:0090431	cell wall organization|caffeoyl-CoA: alcohol caffeoyl transferase activity|alkyl caffeate ester biosynthetic process
Os01g0105300	14.429972935123	16.5888962250908	12.2710496451552	0.739714654830089	-0.434959236918104	0.421297847125152	0.93543965079264	0.340869695049026	0.398330380248584	0.301404968832366	0.322570083228244	0.334352415124055	0.104635804154639		Putative AC transposase		GO:0003677,GO:0005634,GO:0006310,GO:0032196,GO:0046983	DNA binding|nucleus|DNA recombination|transposition|protein dimerization activity
Os01g0105400	711.374873322011	680.24199388671	742.507752757312	1.09153471768897	0.126358017860685	0.214112316302448	0.746902078581941	18.6880910579156	17.4536008793964	17.6647836311008	19.9327633865617	19.6238462410165	18.4502435387339	KIN7A	Kinesin-like protein KIN-7A		GO:0000911,GO:0003777,GO:0005524,GO:0005871,GO:0005874,GO:0007018,GO:0008017,GO:0009524,GO:0009555,GO:0009558,GO:0016887	cytokinesis by cell plate formation|microtubule motor activity|ATP binding|kinesin complex|microtubule|microtubule-based movement|microtubule binding|phragmoplast|pollen development|embryo sac cellularization|ATPase activity
Os01g0105700	11.7599494942659	10.3673909254559	13.1525080630759	1.26864204867412	0.343285065672417	0.64562732485593	1	0.326996317100386	0.341895370759252	0.393227412192453	0.32878159213503	0.763371410466502	0.238897575700738	BHLH110	Transcription factor bHLH110	bHLH	GO:0001228,GO:0003677,GO:0003700,GO:0005634,GO:0046983	DNA-binding transcription activator activity, RNA polymerase II-specific|DNA binding|DNA-binding transcription factor activity|nucleus|protein dimerization activity
Os01g0105800	45.4233879191048	49.0212616997855	41.825514138424	0.853211702190992	-0.229024341847024	0.447579730130872	0.949434364615901	2.71293375610136	3.20652817663456	3.13239776311149	2.54984890341081	2.55693506828284	2.5236902838696	At2g16710	Iron-sulfur assembly protein IscA-like 1, mitochondrial		GO:0005198,GO:0005739,GO:0016226,GO:0046872,GO:0051537,GO:0097428	structural molecule activity|mitochondrion|iron-sulfur cluster assembly|metal ion binding|2 iron, 2 sulfur cluster binding|protein maturation by iron-sulfur cluster transfer
Os01g0105900	1217.09155756568	1316.57156355982	1117.61155157155	0.848880214722005	-0.236367105088795	0.0297459839419521	0.272798343430437	39.3519788788944	47.6643227289922	44.0898615234505	37.1678669477857	34.0916205171865	38.7138415780909	ADK2	Adenosine kinase 2		GO:0004001,GO:0005507,GO:0005524,GO:0005634,GO:0005737,GO:0005829,GO:0005886,GO:0006169,GO:0016032,GO:0019900,GO:0044209	adenosine kinase activity|copper ion binding|ATP binding|nucleus|cytoplasm|cytosol|plasma membrane|adenosine salvage|viral process|kinase binding|AMP salvage
Os01g0106200	930.195858204268	977.882594270829	882.509122137707	0.902469404106493	-0.148050072906458	0.204855790899973	0.734491475316779	51.2844778063345	47.6086037265977	61.3470245323874	50.2503921798428	48.0032578241972	44.4677730420578	RER1A	Protein RER1A		GO:0005783,GO:0005794,GO:0006621,GO:0006890,GO:0030173	endoplasmic reticulum|Golgi apparatus|protein retention in ER lumen|retrograde vesicle-mediated transport, Golgi to ER|integral component of Golgi membrane
Os01g0106300	2184.79182723217	2332.92825313653	2036.6554013278	0.873003873389418	-0.195940039993348	0.0210724316402951	0.221340281422856	94.6396759901087	98.7874066868071	93.6587355684783	87.411086352342	80.8717639206812	79.3312090498544	IRL	Isoflavone reductase homolog IRL		GO:0005737,GO:0010438,GO:0016491,GO:0070402	cytoplasm|cellular response to sulfur starvation|oxidoreductase activity|NADPH binding
Os01g0106400	4516.37939782084	6408.25182292384	2624.50697271783	0.409551160790739	-1.28788441149778	0.0173159128317379	0.196168619270672	408.175349064478	162.879124726907	250.105676522963	106.624524621116	109.716238681232	115.153385668367	IRL	Isoflavone reductase homolog IRL		GO:0005737,GO:0010438,GO:0016491,GO:0070402	cytoplasm|cellular response to sulfur starvation|oxidoreductase activity|NADPH binding
Os01g0106500	154.036851380003	138.927227599872	169.146475160134	1.21751853889504	0.283943740084457	0.124376038498803	0.593195706804849	6.9986031262226	6.19582507159318	9.06115883893884	8.62908434262444	10.0516602408996	8.05079165675786
Os01g0106600	39.8014673282167	48.2290495859558	31.3738850704777	0.650518418667195	-0.620338189145471	0.044247406861556	0.347070410658471	2.64761534168377	2.21459969188573	2.41202542669369	1.5972421863076	1.81946979944732	1.25603878300975
Os01g0106700	870.622962815064	873.005957663455	868.239967966673	0.994540713433918	-0.00789766312755174	0.967668330086854	1	5.23247559966601	6.52297804628788	6.58134986859005	6.41442540451359	6.47300688717052	5.13200918560908	ATM	Serine/threonine-protein kinase ATM		GO:0003677,GO:0004674,GO:0005524,GO:0005634,GO:0006974,GO:0008380,GO:0051321,GO:2001020	DNA binding|protein serine/threonine kinase activity|ATP binding|nucleus|cellular response to DNA damage stimulus|RNA splicing|meiotic cell cycle|regulation of response to DNA damage stimulus	path:dosa03440	Homologous recombination
Os01g0106800	985.792525945589	1001.29885632752	970.286195563655	0.969027567975446	-0.0453903852679381	0.626570511265813	1	70.8973368638284	71.4853429669621	71.8005439686966	64.5542819819741	68.8673846612136	71.5710061425269	RBX1A	RING-box protein 1a		GO:0005634,GO:0005737,GO:0006511,GO:0008270,GO:0019788,GO:0031146,GO:0031461,GO:0031462,GO:0031463,GO:0031467,GO:0043224,GO:0045116,GO:0061630,GO:0080008,GO:0097602	nucleus|cytoplasm|ubiquitin-dependent protein catabolic process|zinc ion binding|NEDD8 transferase activity|SCF-dependent proteasomal ubiquitin-dependent protein catabolic process|cullin-RING ubiquitin ligase complex|Cul2-RING ubiquitin ligase complex|Cul3-RING ubiquitin ligase complex|Cul7-RING ubiquitin ligase complex|nuclear SCF ubiquitin ligase complex|protein neddylation|ubiquitin protein li…	path:dosa03420,path:dosa04120,path:dosa04141	Nucleotide excision repair|Ubiquitin mediated proteolysis|Protein processing in endoplasmic reticulum
Os01g0106900	1927.12182862973	1855.34001174047	1998.903645519	1.07737861139741	0.107525329546015	0.196291523651254	0.722548906144558	47.4563091101802	52.4113180635343	50.7793462926375	55.0943417218044	53.5626817486402	51.6948258933383	DXR	1-deoxy-D-xylulose 5-phosphate reductoisomerase, chloroplastic		GO:0009570,GO:0030145,GO:0030604,GO:0046686,GO:0051484,GO:0070402	chloroplast stroma|manganese ion binding|1-deoxy-D-xylulose-5-phosphate reductoisomerase activity|response to cadmium ion|isopentenyl diphosphate biosynthetic process, methylerythritol 4-phosphate pathway involved in terpenoid biosynthetic process|NADPH binding	path:dosa00900	Terpenoid backbone biosynthesis
Os01g0107000	649.528810249863	643.011308205434	656.046312294292	1.02027181158794	0.0289535531673425	0.767507025544297	1	18.3694073944441	19.6734038955189	18.1565624202773	18.9188085264801	18.6206242980653	19.1136633744319	PEX14	Peroxisomal membrane protein PEX14		GO:0005102,GO:0005739,GO:0005777,GO:0005778,GO:0005829,GO:0005886,GO:0006625,GO:0007031,GO:0008565,GO:0016021,GO:0016560,GO:1990429	signaling receptor binding|mitochondrion|peroxisome|peroxisomal membrane|cytosol|plasma membrane|protein targeting to peroxisome|peroxisome organization|protein transporter activity|integral component of membrane|protein import into peroxisome matrix, docking|peroxisomal importomer complex	path:dosa04146	Peroxisome
Os01g0107400	129.198383865611	131.510976656359	126.885791074864	0.964830421770948	-0.0516526977590821	0.811444335096641	1	12.1128401882033	16.1942602469144	12.5365021552404	13.0774204003934	13.3550421124874	12.5384071513948
Os01g0107700	193.088784477983	190.177694449498	195.999874506469	1.03061442128544	0.0435046852335259	0.783892120456203	1	4.65542289917336	4.63937372676062	5.15125973845022	4.87587471940281	4.63617789022435	5.18779268102194	At5g03795	Probable glycosyltransferase At5g03795		GO:0000139,GO:0006486,GO:0016021,GO:0016757,GO:0071555	Golgi membrane|protein glycosylation|integral component of membrane|transferase activity, transferring glycosyl groups|cell wall organization
Os01g0107750	0.990968198387032	0.318198473763442	1.66373792301062	5.22861691740072	2.38642937280248	0.430223784995673	0.936530488684417	0.0287817915577546	0	0	0.0578778582998661	0	0.0901176627716403	At5g03795	Probable glycosyltransferase At5g03795		GO:0000139,GO:0006486,GO:0016021,GO:0016757,GO:0071555	Golgi membrane|protein glycosylation|integral component of membrane|transferase activity, transferring glycosyl groups|cell wall organization
Os01g0107900	2506.17781278207	2484.46210462241	2527.89352094172	1.01748121504389	0.0250021593925661	0.746227329339386	1	51.0243624912095	56.4632235387201	53.3917276912531	53.4864821498015	53.8019516677741	54.4407828038277	EX2	Protein EXECUTER 2, chloroplastic		GO:0000304,GO:0009507,GO:0042651	response to singlet oxygen|chloroplast|thylakoid membrane
Os01g0108000	799.583828609016	763.812508126362	835.355149091671	1.09366518642226	0.129171140490211	0.178116851826951	0.692326600593121	14.5962490107781	15.4408480260867	15.6023373993819	18.0523641289341	15.7807085488633	15.472898930488
Os01g0108200	1046.97737296361	989.13315554419	1104.82159038302	1.11695941460499	0.159576765577832	0.0891986955951074	0.502382712541427	21.8497466004897	21.4448168209165	21.5395203214479	23.2316262576248	24.2663216149908	24.0275468341839	POPA	Prolyl oligopeptidase A		GO:0004252,GO:0070008	serine-type endopeptidase activity|serine-type exopeptidase activity
Os01g0108400	40.3537053744254	36.2606891641453	44.4467215847055	1.22575501484552	0.293670664032701	0.345181541308106	0.8840548193853	2.04127027379557	3.2681123043793	1.91774767733754	2.43724261071289	3.40381152971888	2.92936879278936	BHLH168	Transcription factor bHLH168	bHLH	GO:0000977,GO:0006357,GO:0008134,GO:0046983,GO:0090575	RNA polymerase II regulatory region sequence-specific DNA binding|regulation of transcription by RNA polymerase II|transcription factor binding|protein dimerization activity|RNA polymerase II transcription factor complex
Os01g0108500	3.54888353720458	2.64400415313724	4.45376292127192	1.68447652246965	0.752300320918767	0.537215662085841	0.990342755871959	0.0824194901344237	0.215436999315244	0.0412971047951069	0.207173672700985	0.274868462441734	0.0860202627627763			bHLH
Os01g0108600	1063.57688323988	752.180484599893	1374.97328187987	1.82798319024623	0.870252803733013	1.88061692950836e-20	8.24023651279582e-18	28.9657758616751	29.3653854249231	31.8263662711941	54.6698644514654	55.0849284304771	52.9945306837661	BHLH167	Transcription factor bHLH167	bHLH	GO:0000977,GO:0003700,GO:0005634,GO:0005737,GO:0006355,GO:0006357,GO:0008134,GO:0046983,GO:0090575	RNA polymerase II regulatory region sequence-specific DNA binding|DNA-binding transcription factor activity|nucleus|cytoplasm|regulation of transcription, DNA-templated|regulation of transcription by RNA polymerase II|transcription factor binding|protein dimerization activity|RNA polymerase II transcription factor complex
Os01g0108700	1.33566625800932	1.31145286260363	1.359879653415	1.03692606283632	0.0523130276301597	1	1	0.0789193034540355	0.1650302655011	0.0790866029329372	0.0793501727172043	0.0877317875581923	0.164734317310124
Os01g0108800	92.0027947467842	102.369696193755	81.635893299814	0.797461517765005	-0.326513192899018	0.279150570911867	0.820648486703194	2.90657266009466	1.43267421045475	2.33018739703925	1.77433944389566	1.80020302024972	1.66845583434166
Os01g0109000	219.20914687422	210.838024592979	227.58026915546	1.07940808872025	0.110240403533865	0.436984571598355	0.940006539438477	6.85656104741398	7.59275048684075	7.85268129862513	8.52410250456749	7.32181338139975	7.93165231493192	STOP1	Protein SENSITIVE TO PROTON RHIZOTOXICITY 1		GO:0003676,GO:0003700,GO:0005634,GO:0006355,GO:0010044,GO:0010447,GO:0046872	nucleic acid binding|DNA-binding transcription factor activity|nucleus|regulation of transcription, DNA-templated|response to aluminum ion|response to acidic pH|metal ion binding
Os01g0109201	1.15328957799654	1.58863377661049	0.717945379382587	0.451926296641128	-1.1458405880445	0.675764055513884	1	0.0721019697735259	0	0.0481698782139119	0	0.0534354665068931	0
Os01g0109300	233.854999843347	217.133309939404	250.576689747291	1.15402233686402	0.20667114856839	0.140939932572364	0.626426175372351	12.625477954616	14.9739706207733	15.1071551724958	16.9890339178814	15.5714970692571	16.1271534721769
Os01g0109366	0	0	0					0	0	0	0	0	0
Os01g0109432	0.317608825711761	0.635217651423523	0	0	-Inf	0.731587744834913	1	0.0852000784694086	0	0.0853806924397107	0	0	0
Os01g0109500	45.5439046417863	40.0490808112602	51.0387284723124	1.27440449164972	0.349823256776042	0.241895494527824	0.781792083044447	1.44603852593104	1.38593116933061	2.21390881946036	2.30206112822636	2.32195843612416	1.71882657996012
Os01g0109700	2870.05088885309	2910.63717940209	2829.4645983041	0.972111748701475	-0.040805927115318	0.625822387822789	1	31.874971326265	33.3949034063286	32.9468211689707	32.5907307196522	32.1400124454322	29.589888078555	SNL3	Paired amphipathic helix protein Sin3-like 3		GO:0000122,GO:0000785,GO:0003714,GO:0005634,GO:0009737,GO:0016575,GO:0045892	negative regulation of transcription by RNA polymerase II|chromatin|transcription corepressor activity|nucleus|response to abscisic acid|histone deacetylation|negative regulation of transcription, DNA-templated
Os01g0109750	392.687153306917	400.779469881804	384.59483673203	0.959617110241332	-0.0594692133708039	0.597803123165021	1	24.2440100210797	18.589009106044	20.6004783319715	19.6026666680581	20.7187389497427	19.7681180772149
Os01g0110050	1.02451621441542	0.634038355320161	1.41499407351068	2.23171683800765	1.1581539884944	0.779315081716031	1	0	0	0.0697034466527582	0	0.115984397110831	0.0362973919496884	PHO1-1	Phosphate transporter PHO1-1		GO:0005794,GO:0005802,GO:0005886,GO:0006817,GO:0015114,GO:0016021,GO:0016036	Golgi apparatus|trans-Golgi network|plasma membrane|phosphate ion transport|phosphate ion transmembrane transporter activity|integral component of membrane|cellular response to phosphate starvation
Os01g0110100	7.25489101228974	6.07145771191829	8.43832431266119	1.38983498083117	0.474913597718941	0.567386834917584	1	0.0890196047637711	0.0372302551238925	0.214099957614546	0.214813482757204	0.138543907467167	0.111490470717481	PHO1-1	Phosphate transporter PHO1-1		GO:0005794,GO:0005802,GO:0005886,GO:0006817,GO:0015114,GO:0016021,GO:0016036	Golgi apparatus|trans-Golgi network|plasma membrane|phosphate ion transport|phosphate ion transmembrane transporter activity|integral component of membrane|cellular response to phosphate starvation
Os01g0110200	1050.35790456705	1094.34520717007	1006.37060196402	0.919609822723538	-0.120906218741173	0.387536804943388	0.911713492990198	50.514863019115	54.4620292268951	69.1409326523481	52.9856279082534	53.5594422980001	51.5030804172552
Os01g0110400	758.576955831461	803.403886294576	713.750025368346	0.888407484136369	-0.170706548376911	0.091025578752244	0.508301972098129	24.4488656773673	28.506037074456	26.5926035665371	22.9604846589188	23.698063124004	23.1732621159491	AAT1	Acetyl-CoA acetyltransferase, cytosolic 1		GO:0003857,GO:0003985,GO:0003988,GO:0004300,GO:0005739,GO:0005777,GO:0005829,GO:0005886,GO:0006635,GO:0008299,GO:0009846,GO:0009860,GO:0016125,GO:0046872	3-hydroxyacyl-CoA dehydrogenase activity|acetyl-CoA C-acetyltransferase activity|acetyl-CoA C-acyltransferase activity|enoyl-CoA hydratase activity|mitochondrion|peroxisome|cytosol|plasma membrane|fatty acid beta-oxidation|isoprenoid biosynthetic process|pollen germination|pollen tube growth|sterol metabolic process|metal ion binding	path:dosa00071,path:dosa00072,path:dosa00280,path:dosa00310,path:dosa00380,path:dosa00620,path:dosa00630,path:dosa00640,path:dosa00650,path:dosa00900	Fatty acid degradation|Synthesis and degradation of ketone bodies|Valine, leucine and isoleucine degradation|Lysine degradation|Tryptophan metabolism|Pyruvate metabolism|Glyoxylate and dicarboxylate metabolism|Propanoate metabolism|Butanoate metabolism|Terpenoid backbone biosynthesis
Os01g0110500	723.428323112042	730.032244951863	716.82440127222	0.981907862603365	-0.0263404393917721	0.771979485012316	1	13.4858289032734	10.4582709979075	12.6177260549515	11.9689514252998	11.9720584958061	11.4901384566914	PERK8	Proline-rich receptor-like protein kinase PERK8
Os01g0110600	3.53851843770738	2.94228349507407	4.13475338034069	1.40528721561435	0.490865021688367	0.732854283774376	1	0.10405841596475	0.108799667905638	0.0260697518384325	0.0523132675916909	0.144597557940602	0.135755697307868	PERK9	Proline-rich receptor-like protein kinase PERK9
Os01g0110700	14.1035883770634	15.6132023758705	12.5939743782564	0.806623399548053	-0.31003283702074	0.58735478724766	1	0.201944649963226	0.27147333657123	0.231283141090347	0.203047190643672	0.208459361649694	0.150548057998708	PPC4	Phosphoenolpyruvate carboxylase 4		GO:0005829,GO:0006099,GO:0008964,GO:0015977,GO:0015979	cytosol|tricarboxylic acid cycle|phosphoenolpyruvate carboxylase activity|carbon fixation|photosynthesis	path:dosa00620,path:dosa00710	Pyruvate metabolism|Carbon fixation in photosynthetic organisms
Os01g0110800	369.576805466758	367.794241953297	371.359368980219	1.00969326492984	0.013917082704572	0.986183596177702	1	10.8063334309113	7.34810974493084	10.9049705265606	8.9911254528466	10.1648606973817	9.77990987431319	PII-2	Piriformospora indica-insensitive protein 2		GO:0005886,GO:0009507,GO:0009610,GO:0044403	plasma membrane|chloroplast|response to symbiotic fungus|symbiont process
Os01g0111000	1.86371855107227	1.98768807378374	1.73974902836079	0.875262598446357	-0.19221217206932	1	1	0.110913615665131	0.463868854381471	0.111148739257101	0.111519161656611	0.369896185380487	0.115759250001709
Os01g0111100	609.691493511275	632.266211242336	587.116775780214	0.928591098718673	-0.1068846432914	0.328946647823905	0.871339790673375	26.2731459134271	31.2433705861279	29.5923833730407	25.9740983594632	25.1463294139985	28.7989151827308	CYP26-2	Peptidyl-prolyl cis-trans isomerase CYP26-2, chloroplastic		GO:0003755,GO:0009507,GO:0009534	peptidyl-prolyl cis-trans isomerase activity|chloroplast|chloroplast thylakoid
Os01g0111200	1705.47816032929	1772.05668631216	1638.89963434643	0.924857340628961	-0.112697248004072	0.215587221914459	0.74937700274982	35.6325179131474	36.9280972189316	43.5453858166699	34.6496428085276	36.7288849211775	34.6357574565623	DCP5	Protein decapping 5		GO:0000932,GO:0003729,GO:0005829,GO:0006397,GO:0010606,GO:0017148,GO:0031087,GO:0033962,GO:0042803	P-body|mRNA binding|cytosol|mRNA processing|positive regulation of cytoplasmic mRNA processing body assembly|negative regulation of translation|deadenylation-independent decapping of nuclear-transcribed mRNA|cytoplasmic mRNA processing body assembly|protein homodimerization activity
Os01g0111300	65.1647061905183	56.6720477214179	73.6573646596187	1.29971242651572	0.37819244884265	0.130412251419009	0.604837038877603	3.9594488727894	3.42831717377663	3.59585720269957	4.16767841829256	5.02055073724972	4.90726147243426
Os01g0111400	238.604151379157	213.938645871742	263.269656886573	1.23058485209075	0.299344138876934	0.0350285172452345	0.301480043671592	4.30876281178713	3.77034973829777	4.3178968733104	5.09462077750534	4.83101364158217	5.13392056410133		Putative AC9 transposase		GO:0003677,GO:0005634,GO:0006310,GO:0032196,GO:0046983	DNA binding|nucleus|DNA recombination|transposition|protein dimerization activity
Os01g0111500	0	0	0					0	0	0	0	0	0	BHLH83	Transcription factor bHLH83	bHLH	GO:0001228,GO:0003677,GO:0003700,GO:0005634,GO:0005739,GO:0046983,GO:0048766	DNA-binding transcription activator activity, RNA polymerase II-specific|DNA binding|DNA-binding transcription factor activity|nucleus|mitochondrion|protein dimerization activity|root hair initiation
Os01g0111600	1.64777305445447	1.61091150064382	1.68463460826512	1.04576484033532	0.0645584712559181	1	1	0.19013762685451	0.0497002343980148	0	0.0955878528485241	0.0528423121972124	0.0992222142871792	MFT2	Protein MOTHER of FT and TFL1 homolog 2
Os01g0111700	26.7931985025158	31.7068576310345	21.8795393739971	0.690057010019861	-0.53521253781493	0.160070324251642	0.661154567883059	1.19857126261621	1.58009930397244	2.40222418051537	1.1003223950119	1.44827077873841	0.978992514300168
Os01g0111800	298.060850937621	316.779454354645	279.342247520597	0.88181933417899	-0.181444986023563	0.170814751458356	0.680756169793096	26.4155690538928	21.72808583287	24.4916990146672	23.6904479995876	19.6852923857169	19.8562374742902
Os01g0111900	2179.46632338156	2241.71467242687	2117.21797433625	0.944463628836477	-0.082432855190167	0.31209567320952	0.85855981583066	110.321787544043	105.5433012827	121.929298615514	101.059884034052	104.570807532643	109.319237351223
Os01g0112000	9.48239034960434	9.71343343830917	9.25134726089952	0.952428131582474	-0.0703178612014765	0.957777498294793	1	0.830831440043711	0.71074384283296	0.756902457517681	0.607539972705957	0.923605812575816	0.630639349702562
Os01g0112100	33.602083506239	34.5519040591822	32.6522629532957	0.945020653488946	-0.0815822350134696	0.823388338254523	1	0.453630978618482	0.390599945656357	0.601666705596553	0.348788188069337	0.385630051840724	0.612699189388618
Os01g0112201	0.162377477425056	0	0.324754954850112	Inf	Inf	0.990095146969431	1	0	0	0	0.0450541472024891	0	0
Os01g0112300	220.438412334028	223.76043767737	217.116386990687	0.97030730384849	-0.0434863625099348	0.75969302055144	1	5.70422498045921	5.85995176437898	5.89105184335663	5.13428128173231	5.95351371715077	5.64146293331546
Os01g0112400	0.317608825711761	0.635217651423523	0	0	-Inf	0.731587744834913	1	0.0482800444659982	0	0.0483823923825027	0	0	0	NIP4-1	Aquaporin NIP4-1		GO:0015267,GO:0016021	channel activity|integral component of membrane
Os01g0112500	361.386840257351	392.190176755289	330.583503759413	0.842916328232473	-0.246538665185168	0.0441456502788994	0.346703254916285	13.7956442040682	13.8142407609702	14.5470850295154	11.5591359615362	11.7500680936475	11.7837269709057	PUB45	U-box domain-containing protein 45		GO:0004842,GO:0005634,GO:0005737,GO:0016567,GO:0070696	ubiquitin-protein transferase activity|nucleus|cytoplasm|protein ubiquitination|transmembrane receptor protein serine/threonine kinase binding
Os01g0112600	278.283486552638	209.075636376914	347.491336728361	1.6620364895215	0.732952056400574	6.26416698148005e-08	5.98854363429493e-06	21.3626580025683	16.9538409339179	17.8829414074421	28.5527910691677	32.2363881140653	31.4292413889658
Os01g0112800	0.486667628506789	0.973335257013578	0	0	-Inf	0.515648048288796	0.980020885276708	0.0131990472675739	0.0138004403206495	0.0132270276682264	0	0	0	RGA1	Putative disease resistance protein RGA1		GO:0005524,GO:0006952,GO:0043531	ATP binding|defense response|ADP binding
Os01g0113000	11.7825682312581	17.4685323034881	6.09660415902805	0.349004945184243	-1.51868061621106	0.0188499894829771	0.206773111338304	0.37006926192939	0.207284391450658	0.145692550330564	0.0930224246990736	0.0734630105157166	0.0827650676340722	ESD4	Ubiquitin-like-specific protease ESD4		GO:0005634,GO:0009909,GO:0009911,GO:0016926,GO:0019900,GO:0031965,GO:0070139	nucleus|regulation of flower development|positive regulation of flower development|protein desumoylation|kinase binding|nuclear membrane|SUMO-specific endopeptidase activity
Os01g0113150	0	0	0					0	0	0	0	0	0	RGA1	Putative disease resistance protein RGA1		GO:0005524,GO:0006952,GO:0043531	ATP binding|defense response|ADP binding
Os01g0113200	906.734254339744	966.965375497866	846.503133181623	0.875422382880855	-0.191948823477927	0.0459058477085637	0.353476070500828	27.7893379397037	23.5198689499346	25.4365948099862	23.0507353584669	21.2050979853616	22.0764322765605	LRK10	Rust resistance kinase Lr10		GO:0004674,GO:0005524,GO:0005886,GO:0016021	protein serine/threonine kinase activity|ATP binding|plasma membrane|integral component of membrane
Os01g0113300	457.724737772362	494.231576418072	421.217899126651	0.852268287225626	-0.23062044410481	0.0753066144753825	0.45709232365626	13.2491624920321	10.2520182395748	10.4635274608253	9.6161805746697	9.51020392880253	9.45523616539572	LRK10	Rust resistance kinase Lr10		GO:0004674,GO:0005524,GO:0005886,GO:0016021	protein serine/threonine kinase activity|ATP binding|plasma membrane|integral component of membrane
Os01g0113325	1.6339872010994	2.5842467576574	0.683727644541405	0.264575216169062	-1.91825017002292	0.339290213120834	0.879750772050307	0.118038459624444	0.0493666757778939	0.0236577374065929	0.0237365809086939	0.0262438329033135	0	LRK10	Rust resistance kinase Lr10		GO:0004674,GO:0005524,GO:0005886,GO:0016021	protein serine/threonine kinase activity|ATP binding|plasma membrane|integral component of membrane
Os01g0113350	24.3674647927976	25.6858518476997	23.0490777378955	0.897345272976015	-0.156264894841993	0.808412886084002	1	0.558340650287054	0.677185415988189	0.559524265647991	0.785944567865643	0.223447491576784	0.582733639464386	SD25	G-type lectin S-receptor-like serine/threonine-protein kinase SD2-5
Os01g0113400	112.084256279128	110.813709600141	113.354802958114	1.02293121823231	0.0327091417096147	0.853649841200341	1	2.0118114443558	1.957147560742	2.1037317327241	2.46253324638542	1.82806242664772	1.84408803093309	LRK10	Rust resistance kinase Lr10		GO:0004674,GO:0005524,GO:0005886,GO:0016021	protein serine/threonine kinase activity|ATP binding|plasma membrane|integral component of membrane
Os01g0113450	7.06412754779429	9.09341773429881	5.03483736128978	0.553679321505185	-0.852877452952238	0.288990767317875	0.832588981967784	0.120052767809162	0.251045552590655	0.312798889805942	0.217274778147157	0.106766719524743	0.0501190706979608	LRK10	Rust resistance kinase Lr10		GO:0004674,GO:0005524,GO:0005886,GO:0016021	protein serine/threonine kinase activity|ATP binding|plasma membrane|integral component of membrane
Os01g0113500	38.1763837465568	34.5290835764384	41.8236839166751	1.21125959871157	0.276508098423608	0.381135309839001	0.906434677863737	0.639302241040716	0.85073036944391	0.601829758904302	0.779142529906144	0.796833796673306	0.930081401272583	LRK10	Rust resistance kinase Lr10		GO:0004674,GO:0005524,GO:0005886,GO:0016021	protein serine/threonine kinase activity|ATP binding|plasma membrane|integral component of membrane
Os01g0113600	68.5923086142579	77.9881863087903	59.1964309197256	0.759043564436033	-0.397745405040847	0.0952696694581684	0.519639587952332	1.95469270936602	1.53831028533676	1.64289506528037	1.03551467392285	1.14489421100268	1.66717035085688	PR5K	PR5-like receptor kinase		GO:0004672,GO:0004675,GO:0005524,GO:0009506,GO:0009620,GO:0016021	protein kinase activity|transmembrane receptor protein serine/threonine kinase activity|ATP binding|plasmodesma|response to fungus|integral component of membrane
Os01g0113650	54.1826633924971	52.536775760527	55.8285510244671	1.06265659086018	0.087675449449475	0.74067945244002	1	1.73138883720355	1.34477701029124	0.991462385337073	1.59162656837482	1.18233014754466	1.49725374487394	PR5K	PR5-like receptor kinase		GO:0004672,GO:0004675,GO:0005524,GO:0009506,GO:0009620,GO:0016021	protein kinase activity|transmembrane receptor protein serine/threonine kinase activity|ATP binding|plasmodesma|response to fungus|integral component of membrane
Os01g0113700	100.186285842434	96.6044799693875	103.768091715481	1.07415403248756	0.103200889014187	0.623655994642257	1	2.15553329838093	2.37757888998988	2.63485063277872	2.45309971182307	2.55422300977502	2.59581348488681	LRK10	Rust resistance kinase Lr10		GO:0004674,GO:0005524,GO:0005886,GO:0016021	protein serine/threonine kinase activity|ATP binding|plasma membrane|integral component of membrane
Os01g0113800	9.07144956746544	13.6700697501534	4.47282938477749	0.327198724404994	-1.61176097099088	0.0179142955711858	0.200198440198289	0.30791358079607	0.343406038091494	0.226281968541759	0.0412792895169116	0.114098865019408	0.128546328472094	LRK10	Rust resistance kinase Lr10		GO:0004674,GO:0005524,GO:0005886,GO:0016021	protein serine/threonine kinase activity|ATP binding|plasma membrane|integral component of membrane
Os01g0113900	17.9881795684341	18.3626986686576	17.6136604682105	0.959208708155434	-0.0600833386001632	0.97970123254528	1	0.359457265367286	0.657711861048181	0.270164453814705	0.474363441280221	0.374621136653595	0.375161364969043	LRK10	Rust resistance kinase Lr10		GO:0004674,GO:0005524,GO:0005886,GO:0016021	protein serine/threonine kinase activity|ATP binding|plasma membrane|integral component of membrane
Os01g0113950	0.320887066255096	0.317019177660081	0.324754954850112	1.02440160638586	0.0347814203704516	1	1	0	0	0.0246873637969749	0.0247696387071213	0	0	LRK10	Rust resistance kinase Lr10		GO:0004674,GO:0005524,GO:0005886,GO:0016021	protein serine/threonine kinase activity|ATP binding|plasma membrane|integral component of membrane
Os01g0114000	0	0	0					0	0	0	0	0	0
Os01g0114100	266.535577458499	267.63825603486	265.432898882138	0.99175993303276	-0.0119371530433097	0.940557775629111	1	5.49862051756567	5.97912243744943	6.96499004588132	6.1478486652965	5.96591828783391	5.94544471335263	LRK10	Rust resistance kinase Lr10		GO:0004674,GO:0005524,GO:0005886,GO:0016021	protein serine/threonine kinase activity|ATP binding|plasma membrane|integral component of membrane
Os01g0114200	30.2237646559886	29.3131683853878	31.1343609265894	1.0621288192821	0.0869587526475909	0.840880132445808	1	2.09555937682205	1.21724451149748	2.04166833103469	2.34111147874872	1.74716921605251	1.51882703902952	LRK10	Rust resistance kinase Lr10		GO:0004674,GO:0005524,GO:0005886,GO:0016021	protein serine/threonine kinase activity|ATP binding|plasma membrane|integral component of membrane
Os01g0114300	201.247844770911	216.231583694338	186.264105847484	0.861410265166371	-0.215227579043398	0.481860424293479	0.963623224419034	2.77297118598637	4.4172841584245	2.61881109711896	2.89029261189741	2.80824486023534	2.66683102362428	LRK10	Rust resistance kinase Lr10		GO:0004674,GO:0005524,GO:0005886,GO:0016021	protein serine/threonine kinase activity|ATP binding|plasma membrane|integral component of membrane
Os01g0114400	0	0	0					0	0	0	0	0	0	LRK10	Rust resistance kinase Lr10		GO:0004674,GO:0005524,GO:0005886,GO:0016021	protein serine/threonine kinase activity|ATP binding|plasma membrane|integral component of membrane
Os01g0114402	0	0	0					0	0	0	0	0	0	LRK10	Rust resistance kinase Lr10		GO:0004674,GO:0005524,GO:0005886,GO:0016021	protein serine/threonine kinase activity|ATP binding|plasma membrane|integral component of membrane
Os01g0114600	3.32710054847371	4.61059379899101	2.04360729795641	0.443241670607295	-1.17383457461835	0.353385640147993	0.891746134649566	0.0707552375794801	0.197277558759936	0.0709052302157368	0.0474276894401681	0.0524373902646667	0.0492309454030257	LRK10	Rust resistance kinase Lr10		GO:0004674,GO:0005524,GO:0005886,GO:0016021	protein serine/threonine kinase activity|ATP binding|plasma membrane|integral component of membrane
Os01g0114700	0	0	0					0	0	0	0	0	0	LRK10	Rust resistance kinase Lr10		GO:0004674,GO:0005524,GO:0005886,GO:0016021	protein serine/threonine kinase activity|ATP binding|plasma membrane|integral component of membrane
Os01g0114800	0.808144342813566	1.29153373077702	0.324754954850112	0.251449069514221	-1.99166188014517	0.618690094347387	1	0.0589062743484667	0.0307951213136025	0.0295155743003306	0.0296139400571384	0	0	At1g65750	Putative ribonuclease H protein At1g65750		GO:0003676,GO:0004523,GO:0046872	nucleic acid binding|RNA-DNA hybrid ribonuclease activity|metal ion binding
Os01g0114900	0.318198473763442	0.636396947526884	0	0	-Inf	0.731355712859599	1	0.107640754875012	0	0	0	0	0	LRK10	Rust resistance kinase Lr10		GO:0004674,GO:0005524,GO:0005886,GO:0016021	protein serine/threonine kinase activity|ATP binding|plasma membrane|integral component of membrane
Os01g0115100	47.1924076898526	56.6198737380206	37.7649416416846	0.666990919415018	-0.584260974563106	0.0432656001838429	0.342407784208955	1.96701579165322	2.4238967383728	1.83038665618256	1.30673094700058	1.36666350946571	1.42973407491412
Os01g0115200	3.12360146758539	3.89216173195095	2.35504120321983	0.605072801545522	-0.72481935893008	0.612027264684038	1	0.313666530925593	0.437277646168521	0.523885777390157	0.420505373889898	0.232461296969478	0.109123369428363	At4g34880	Probable amidase At4g34880		GO:0004040,GO:0043864	amidase activity|indoleacetamide hydrolase activity
Os01g0115300	218.631519170451	230.091386861744	207.171651479157	0.900388555629162	-0.151380375325395	0.293090563798096	0.837386443280414	6.01618995219752	6.40415955675912	7.20199592081832	5.55635438277153	6.26431151758794	5.62555400008306	At4g34880	Probable amidase At4g34880		GO:0004040,GO:0043864	amidase activity|indoleacetamide hydrolase activity
Os01g0115500	2.83753941243085	3.29914093638738	2.37593788847433	0.720168654290964	-0.473593288032214	0.81014799049531	1	0.0965600889319964	0.302879075507902	0.0967647847650055	0.194174540296218	0.161013633636212	0	LRK10	Rust resistance kinase Lr10		GO:0004674,GO:0005524,GO:0005886,GO:0016021	protein serine/threonine kinase activity|ATP binding|plasma membrane|integral component of membrane
Os01g0115566	10.4488612500926	13.0746903623831	7.82303213780215	0.598334027114678	-0.740976983835517	0.246505552772006	0.78613584929301	0.781676910401876	1.22593911515103	0.652778309922656	0.589458425899232	0.579308311495365	0.40791354762507	LRK10L-1.2	LEAF RUST 10 DISEASE-RESISTANCE LOCUS RECEPTOR-LIKE PROTEIN KINASE-like 1.2
Os01g0115600	48.1659288368242	55.0097627999483	41.3220948737002	0.751177477786526	-0.412774286918027	0.394421394234655	0.915223081384501	2.16248342877645	1.23328006793637	0.837276131649299	1.13656055772187	0.901483517663821	1.10283213624383	LRK10	Rust resistance kinase Lr10		GO:0004674,GO:0005524,GO:0005886,GO:0016021	protein serine/threonine kinase activity|ATP binding|plasma membrane|integral component of membrane
Os01g0115700	4.64160910836857	6.53498658898483	2.74823162775231	0.420541280434247	-1.24968067216031	0.209497733172423	0.740866272641407	0.104389285331888	0.245577628790191	0.183068511717578	0.0787194082281963	0.116045862080153	0.0272374705886374	LRK10	Rust resistance kinase Lr10		GO:0004674,GO:0005524,GO:0005886,GO:0016021	protein serine/threonine kinase activity|ATP binding|plasma membrane|integral component of membrane
Os01g0115725	4.17811355501649	4.21389809402448	4.1423290160085	0.983015944757309	-0.0247132772678576	1	1	0.162450290993038	0.0970583276839648	0.0465127617626322	0.0700016603801161	0.154791617633304	0.0726632049963603	LRK10	Rust resistance kinase Lr10		GO:0004674,GO:0005524,GO:0005886,GO:0016021	protein serine/threonine kinase activity|ATP binding|plasma membrane|integral component of membrane
Os01g0115750	9.34105339501799	9.47255289964545	9.20955389039053	0.972235677959131	-0.0406220174670403	1	1	0.0939354227092383	0.319200170182386	0.282403663691861	0.188896548499897	0.234955516894043	0.24509826895927	LRK10	Rust resistance kinase Lr10		GO:0004674,GO:0005524,GO:0005886,GO:0016021	protein serine/threonine kinase activity|ATP binding|plasma membrane|integral component of membrane
Os01g0115800	85.0742756247922	87.7912382786951	82.3573129708893	0.9381040134033	-0.0921802027418067	0.717192923399455	1	1.80481422768182	2.05294194152154	1.59001337833759	1.91437484754386	1.56539231412733	1.57316960614485	LRK10	Rust resistance kinase Lr10		GO:0004674,GO:0005524,GO:0005886,GO:0016021	protein serine/threonine kinase activity|ATP binding|plasma membrane|integral component of membrane
Os01g0115900	20.0787087420093	23.9964431158527	16.1609743681659	0.673473743176941	-0.570306394673926	0.185715262662127	0.706966526446081	0.394207752228532	0.380463863322734	0.364655469680932	0.167690759092023	0.337097508844286	0.253187719215561	LRK10	Rust resistance kinase Lr10		GO:0004674,GO:0005524,GO:0005886,GO:0016021	protein serine/threonine kinase activity|ATP binding|plasma membrane|integral component of membrane
Os01g0115950	0.169058802795028	0.338117605590055	0	0	-Inf	1	1	0	0.0256549291660903	0	0	0	0	LRK10	Rust resistance kinase Lr10		GO:0004674,GO:0005524,GO:0005886,GO:0016021	protein serine/threonine kinase activity|ATP binding|plasma membrane|integral component of membrane
Os01g0116000	0.162377477425056	0	0.324754954850112	Inf	Inf	0.990095146969431	1	0	0	0	0.023827963318352	0	0	LRK10	Rust resistance kinase Lr10		GO:0004674,GO:0005524,GO:0005886,GO:0016021	protein serine/threonine kinase activity|ATP binding|plasma membrane|integral component of membrane
Os01g0116100	25.3588864965413	18.8232324161245	31.8945405769581	1.69442420259532	0.760795101569228	0.0545617709183292	0.390409332939771	0.983274116911511	1.71345899621775	2.13494350413307	1.97728483629426	3.37030201521388	2.73661801002376	LRK10	Rust resistance kinase Lr10		GO:0004674,GO:0005524,GO:0005886,GO:0016021	protein serine/threonine kinase activity|ATP binding|plasma membrane|integral component of membrane
Os01g0116101	0	0	0					0	0	0	0	0	0	LRK10	Rust resistance kinase Lr10		GO:0004674,GO:0005524,GO:0005886,GO:0016021	protein serine/threonine kinase activity|ATP binding|plasma membrane|integral component of membrane
Os01g0116200	1.6730517430567	1.2891751385703	2.0569283475431	1.59553832990003	0.674043267152149	0.810316226219355	1	0	0.0225632965978717	0.0648773535015155	0.0216978561680699	0.0479795227312112	0.067568501753846	LRK10	Rust resistance kinase Lr10		GO:0004674,GO:0005524,GO:0005886,GO:0016021	protein serine/threonine kinase activity|ATP binding|plasma membrane|integral component of membrane
Os01g0116250	0	0	0					0	0	0	0	0	0	LRK10	Rust resistance kinase Lr10		GO:0004674,GO:0005524,GO:0005886,GO:0016021	protein serine/threonine kinase activity|ATP binding|plasma membrane|integral component of membrane
Os01g0116300	0	0	0					0	0	0	0	0	0	LRK10	Rust resistance kinase Lr10		GO:0004674,GO:0005524,GO:0005886,GO:0016021	protein serine/threonine kinase activity|ATP binding|plasma membrane|integral component of membrane
Os01g0116400	41.5386096738189	49.2532155050847	33.8240038425532	0.686736967235396	-0.542170468520742	0.21437322540175	0.747260530778543	0.606100250526993	1.44849421605537	1.27984719717759	0.718232420480295	0.91441588860653	0.632579778470878	LRK10	Rust resistance kinase Lr10		GO:0004674,GO:0005524,GO:0005886,GO:0016021	protein serine/threonine kinase activity|ATP binding|plasma membrane|integral component of membrane
Os01g0116600	720.369531310265	691.380947478094	749.358115142436	1.08385705142125	0.116174493956676	0.248748102110422	0.78967201878892	16.2324176226884	14.5179587151026	16.7724190180876	17.4679243466477	15.6796439133847	17.6970885129562	tef103	Elongation factor 1-alpha-B/C		GO:0002182,GO:0003746,GO:0003924,GO:0005516,GO:0005525,GO:0005853,GO:0006412,GO:0006414	cytoplasmic translational elongation|translation elongation factor activity|GTPase activity|calmodulin binding|GTP binding|eukaryotic translation elongation factor 1 complex|translation|translational elongation	path:dosa03015	mRNA surveillance pathway
Os01g0116650	0	0	0					0	0	0	0	0	0	LRK10	Rust resistance kinase Lr10		GO:0004674,GO:0005524,GO:0005886,GO:0016021	protein serine/threonine kinase activity|ATP binding|plasma membrane|integral component of membrane
Os01g0116800	8.98306990969844	10.6047335758096	7.36140624358731	0.694162299407445	-0.526655081686934	0.462688442770345	0.958934108035663	0.609583585300136	0.273153542898373	0.567241841725894	0.525352867644939	0.193614979438769	0.272663697616758	LRK10	Rust resistance kinase Lr10		GO:0004674,GO:0005524,GO:0005886,GO:0016021	protein serine/threonine kinase activity|ATP binding|plasma membrane|integral component of membrane
Os01g0116900	80.4531851290744	80.9989899075301	79.9073803506188	0.986523170743766	-0.0195751585613857	0.968515416118506	1	2.67224432160641	3.09335799985784	2.2953507083792	2.91073656820008	2.8291801259076	2.12494499227943	LRK10	Rust resistance kinase Lr10		GO:0004674,GO:0005524,GO:0005886,GO:0016021	protein serine/threonine kinase activity|ATP binding|plasma membrane|integral component of membrane
Os01g0116901	0	0	0					0	0	0	0	0	0	LRK10	Rust resistance kinase Lr10		GO:0004674,GO:0005524,GO:0005886,GO:0016021	protein serine/threonine kinase activity|ATP binding|plasma membrane|integral component of membrane
Os01g0117000	44.06998582999	42.7874206804066	45.3525509795735	1.05995057094763	0.0839969886456096	0.793783547345729	1	0.642430821099517	1.34340426653527	0.976788920434873	0.957770505779589	1.13281746741806	1.01730666128358	LRK10	Rust resistance kinase Lr10		GO:0004674,GO:0005524,GO:0005886,GO:0016021	protein serine/threonine kinase activity|ATP binding|plasma membrane|integral component of membrane
Os01g0117025	0.1690380022184	0	0.3380760044368	Inf	Inf	0.990095246764884	1	0	0	0	0	0	0.0253562442036304	LRK10	Rust resistance kinase Lr10		GO:0004674,GO:0005524,GO:0005886,GO:0016021	protein serine/threonine kinase activity|ATP binding|plasma membrane|integral component of membrane
Os01g0117100	109.252157483906	115.051572349765	103.452742618048	0.899185821672596	-0.153308807509017	0.445393507877222	0.947810045329793	3.59187733675463	4.4926030559318	4.00317299753796	3.57773539482397	3.73174065687198	3.43348090393617	LRK10	Rust resistance kinase Lr10		GO:0004674,GO:0005524,GO:0005886,GO:0016021	protein serine/threonine kinase activity|ATP binding|plasma membrane|integral component of membrane
Os01g0117200	5.91411914175281	9.75798888637584	2.07024939712979	0.212159433796884	-2.23677926452934	0.0124194534173118	0.158819990437516	0.273470051097452	0.241940995813659	0.126484511482664	0	0.0467702993902708	0.0878207723208182	LRK10	Rust resistance kinase Lr10		GO:0004674,GO:0005524,GO:0005886,GO:0016021	protein serine/threonine kinase activity|ATP binding|plasma membrane|integral component of membrane
Os01g0117266	0	0	0					0	0	0	0	0	0	LRK10	Rust resistance kinase Lr10		GO:0004674,GO:0005524,GO:0005886,GO:0016021	protein serine/threonine kinase activity|ATP binding|plasma membrane|integral component of membrane
Os01g0117300	0.996979804944211	0.972155960910216	1.0218036489782	1.05106967406907	0.0718583068854704	1	1	0	0.0393349448711561	0.0754011309857186	0.0378262091486138	0.0418217230223927	0.0392644056537501	LRK10	Rust resistance kinase Lr10		GO:0004674,GO:0005524,GO:0005886,GO:0016021	protein serine/threonine kinase activity|ATP binding|plasma membrane|integral component of membrane
Os01g0117400	0.835656779339214	0	1.67131355867843	Inf	Inf	0.225941743113218	0.763333702263418	0	0	0	0.238050518151613	0.0877317875581923	0.0823671586550622	LRK10L-2.7	LEAF RUST 10 DISEASE-RESISTANCE LOCUS RECEPTOR-LIKE PROTEIN KINASE-like 2.7
Os01g0117450	0	0	0					0	0	0	0	0	0	LRK10	Rust resistance kinase Lr10		GO:0004674,GO:0005524,GO:0005886,GO:0016021	protein serine/threonine kinase activity|ATP binding|plasma membrane|integral component of membrane
Os01g0117500	1.36275549191984	1.6694896000203	1.05602138381939	0.632541456865946	-0.660768057523256	0.861794425535785	1	0	0.109203484276444	0.0261665112567088	0	0.058053696114859	0.0272519125136579	LRK10	Rust resistance kinase Lr10		GO:0004674,GO:0005524,GO:0005886,GO:0016021	protein serine/threonine kinase activity|ATP binding|plasma membrane|integral component of membrane
Os01g0117600	52.8274008486408	50.4206461624191	55.2341555348626	1.09546703064728	0.1315460653985	0.617384422969982	1	1.04422488030785	1.26649180852753	0.983652201364369	1.28090965831538	1.04474495107466	1.24242370612521	LRK10	Rust resistance kinase Lr10		GO:0004674,GO:0005524,GO:0005886,GO:0016021	protein serine/threonine kinase activity|ATP binding|plasma membrane|integral component of membrane
Os01g0117650	0	0	0					0	0	0	0	0	0	LRK10	Rust resistance kinase Lr10		GO:0004674,GO:0005524,GO:0005886,GO:0016021	protein serine/threonine kinase activity|ATP binding|plasma membrane|integral component of membrane
Os01g0117700	4.87483843724198	8.06504226621884	1.68463460826512	0.208881063813064	-2.25924638458508	0.0246690423842628	0.243054012847821	0.28038410916589	0.159905101976222	0.20434799267144	0.0512572544260202	0.0283357326274907	0.0532061149076178	LRK10	Rust resistance kinase Lr10		GO:0004674,GO:0005524,GO:0005886,GO:0016021	protein serine/threonine kinase activity|ATP binding|plasma membrane|integral component of membrane
Os01g0117900	2142.44286277126	1911.97952327427	2372.90620226825	1.24107302059629	0.311588001328842	0.000185272648256914	0.00663448525222375	61.6635426205647	65.4323591599573	69.116323808697	84.3031439771093	79.3669731308875	76.8391879113141	At3g18200	WAT1-related protein At3g18200		GO:0005886,GO:0016021,GO:0022857	plasma membrane|integral component of membrane|transmembrane transporter activity
Os01g0118000	796.984947231862	870.858479146092	723.111415317632	0.830343198847496	-0.268220338021806	0.00637981858699833	0.100584965908357	29.0414150652756	30.4371090658187	35.0763832740706	25.5412626315746	26.04319039757	25.9336563825082	FBA3	Fructose-bisphosphate aldolase 3, chloroplastic		GO:0004332,GO:0005739,GO:0006094,GO:0006096,GO:0006979,GO:0009507,GO:0009534,GO:0009536,GO:0009570,GO:0010287,GO:0046686	fructose-bisphosphate aldolase activity|mitochondrion|gluconeogenesis|glycolytic process|response to oxidative stress|chloroplast|chloroplast thylakoid|plastid|chloroplast stroma|plastoglobule|response to cadmium ion	path:dosa00010,path:dosa00030,path:dosa00051,path:dosa00710	Glycolysis / Gluconeogenesis|Pentose phosphate pathway|Fructose and mannose metabolism|Carbon fixation in photosynthetic organisms
Os01g0118100	802.958629557989	774.820497576036	831.096761539943	1.07263135673354	0.101154334068725	0.367346670427432	0.894476693498294	12.2724648706223	14.2613992812086	15.4728421389442	14.1842966035365	16.0096789746965	14.3080874321972	At1g48650	DExH-box ATP-dependent RNA helicase DExH3		GO:0003723,GO:0005524,GO:0005634,GO:0034459	RNA binding|ATP binding|nucleus|ATP-dependent 3'-5' RNA helicase activity	path:dosa03018	RNA degradation
Os01g0118300	174.441083497294	210.832292137641	138.049874856946	0.654785248774039	-0.61090627423635	0.000124133154499211	0.00475261257055958	3.91478518177725	3.21479632857415	3.97359586977689	2.229926655193	2.27869175135792	2.66542485981417	PSS1	CDP-diacylglycerol--serine O-phosphatidyltransferase 1		GO:0003882,GO:0005634,GO:0005789,GO:0006646,GO:0006659,GO:0016021	CDP-diacylglycerol-serine O-phosphatidyltransferase activity|nucleus|endoplasmic reticulum membrane|phosphatidylethanolamine biosynthetic process|phosphatidylserine biosynthetic process|integral component of membrane	path:dosa00564	Glycerophospholipid metabolism
Os01g0118400	388.500161879499	441.388609853168	335.611713905829	0.760354269262801	-0.395256329723291	0.00108966665539776	0.0272399394964252	11.0446610967594	10.8398827023881	10.3894821537164	8.87457749604192	7.81324574031764	7.55481421063786
Os01g0118600	56.0732871139072	65.960103614748	46.1864706130663	0.700218284719909	-0.514123359698617	0.144905855345074	0.63510557438544	2.63345697087263	1.25434768644687	2.16987699170012	1.14739501084129	1.65892834655491	1.37425419788125
Os01g0118700	423.914049262542	469.148609151469	378.679489373614	0.807163193041363	-0.309067706403691	0.0091669703181823	0.128991783942023	10.5711783033936	12.6811565011406	11.3975655922059	9.91713667952747	9.15470904037992	8.5702890446881
Os01g0119000	22.6609330941806	20.0011478364587	25.3207183519025	1.26596326165577	0.340235538260657	0.416087396133799	0.933081053363765	0.687404318192604	0.431234864625991	0.606198149114105	0.939973905286547	0.611330378964958	0.602646145737541
Os01g0119100	549.2022710828	557.314913539552	541.089628626047	0.970886684495025	-0.042625171289085	0.677735556992211	1	16.4998296293592	14.9808917301617	17.77845091911	16.1928888544277	17.2448737055966	13.7765441445333
Os01g0119500	377.377207530036	386.994688331527	367.759726728545	0.95029657464832	-0.073550265652477	0.535164477599217	0.989530473525969	10.2407655843676	10.5136960117198	11.3231956895622	9.9241866739789	10.7077094566457	9.47297565892546
Os01g0120300	1793.63593575997	1705.13800476124	1882.1338667587	1.10380148791666	0.14248073538635	0.0938119797202521	0.516416041914939	33.2839245066878	35.581809524259	33.4312918446288	36.6253226775459	37.596996710152	37.3378983542478	EMB2369	Leucine--tRNA ligase, chloroplastic/mitochondrial		GO:0002161,GO:0004823,GO:0005524,GO:0005739,GO:0006429,GO:0009507,GO:0009570,GO:0009793,GO:0032543	aminoacyl-tRNA editing activity|leucine-tRNA ligase activity|ATP binding|mitochondrion|leucyl-tRNA aminoacylation|chloroplast|chloroplast stroma|embryo development ending in seed dormancy|mitochondrial translation	path:dosa00970	Aminoacyl-tRNA biosynthesis
Os01g0120400	169.950775169931	180.146699074818	159.754851265044	0.886804210598914	-0.17331247466438	0.284518603530257	0.826975576209007	7.33618255910501	8.00946888565341	7.51420365644302	5.99064415062034	6.80365428056223	7.23366691121791	OSTLU_32618	Alanine--tRNA ligase, chloroplastic/mitochondrial		GO:0000049,GO:0004813,GO:0005524,GO:0005739,GO:0006419,GO:0008270,GO:0009507	tRNA binding|alanine-tRNA ligase activity|ATP binding|mitochondrion|alanyl-tRNA aminoacylation|zinc ion binding|chloroplast
Os01g0120500	578.913982684924	598.982040283511	558.845925086338	0.932992790271014	-0.10006216223524	0.360149129626362	0.892467931161028	30.68497658918	31.4570760185563	31.4500256380609	28.7455045140647	27.4555162522537	30.0467383378296
Os01g0120600	161.615826678319	171.012263780763	152.219389575876	0.890108032082544	-0.16794764881823	0.329244443845535	0.871339790673375	6.33925762028459	6.62809555056929	6.20913233441195	6.48189919970646	5.37492784283791	5.00888170043759	pKIWI502	Fruit protein pKIWI502		GO:0016491	oxidoreductase activity
Os01g0120700	2397.08001817621	2287.33676087682	2506.8232754756	1.09595723653505	0.132191506471401	0.110900228000989	0.560740668814971	67.4789180069395	61.9305872103263	59.3309472429927	67.4764319445098	68.3941807082871	68.4469766318292
Os01g0120800	2417.59775065213	2433.7244544922	2401.47104681206	0.986747305094214	-0.019247420908353	0.80891175356093	1	33.776391786077	33.8463088927037	38.4484211736614	35.3315385991533	34.9963587549079	33.0161077174366	TIF3A1	Eukaryotic translation initiation factor 3 subunit A		GO:0001732,GO:0002188,GO:0003729,GO:0003743,GO:0016282,GO:0033290,GO:0043614,GO:0071540,GO:0071541	formation of cytoplasmic translation initiation complex|translation reinitiation|mRNA binding|translation initiation factor activity|eukaryotic 43S preinitiation complex|eukaryotic 48S preinitiation complex|multi-eIF complex|eukaryotic translation initiation factor 3 complex, eIF3e|eukaryotic translation initiation factor 3 complex, eIF3m	path:dosa03013	RNA transport
Os01g0121000	33.6822392971988	40.64391744032	26.7205611540775	0.657430750697518	-0.605089156203764	0.0798238062243947	0.473450167092913	2.31116747154923	2.85019779840168	2.37545320000735	1.90669584695203	1.38343844062882	1.60809239713566
Os01g0121100	1016.59352027948	1051.07140636006	982.115634198896	0.934394778752505	-0.0978958821943832	0.304672476345856	0.850094331772089	40.5485933086221	42.8685040128271	40.4836339196896	37.5144321143392	37.9613030127943	38.9014800693817	see1	Protein-lysine N-methyltransferase efm4		GO:0005634,GO:0005829,GO:0016192,GO:0016279,GO:2000765	nucleus|cytosol|vesicle-mediated transport|protein-lysine N-methyltransferase activity|regulation of cytoplasmic translation
Os01g0121200	62.5677919386052	64.5436662479569	60.5919176292536	0.938774029297903	-0.0911501638926855	0.734158175617122	1	2.53082545723263	1.83759610408078	2.74753971302778	2.40327375355918	1.83654380121818	2.34790495934944	SUD1	Probable E3 ubiquitin ligase SUD1		GO:0004842,GO:0008270,GO:0008299,GO:0009414,GO:0010025,GO:0010143,GO:0010345,GO:0030176,GO:0030433,GO:0042335,GO:1900490	ubiquitin-protein transferase activity|zinc ion binding|isoprenoid biosynthetic process|response to water deprivation|wax biosynthetic process|cutin biosynthetic process|suberin biosynthetic process|integral component of endoplasmic reticulum membrane|ubiquitin-dependent ERAD pathway|cuticle development|positive regulation of hydroxymethylglutaryl-CoA reductase (NADPH) activity
Os01g0121300	496.092263805645	473.120646559153	519.063881052136	1.0971068052665	0.133703981463753	0.234860451802302	0.774877382708535	11.9754274036568	11.5173753712873	12.0729630582538	13.1266531334753	13.2859787754792	12.1229043802959
Os01g0121400	1.80019863497377	2.93756631066062	0.662830959286911	0.225639488334767	-2.14790852431631	0.265345658940196	0.806583482535173	0	0.116163435614988	0.139171010237318	0.0279269643404035	0	0.0289887800342689
Os01g0121500	558.069593142468	626.349010667086	489.790175617849	0.781976449673328	-0.354802935501938	0.00114478781604456	0.0283483249769025	47.92099983152	54.4223857827173	50.4432373238587	41.131513579361	38.4598388191812	38.4665057141755
Os01g0121600	360.896193846882	372.189380501374	349.603007192389	0.939314836767888	-0.0903192976960048	0.478919554745807	0.963623224419034	27.0393861765275	27.1787775183881	21.8606279003595	22.3931659833655	22.9433750634942	25.2895579539543
Os01g0121700	2100.77550348715	2107.78194963118	2093.76905734313	0.993351830206867	-0.00962330583982603	0.901071260876797	1	42.8058301934689	42.8383826027067	45.9934383035675	43.6208781050871	44.4384591294759	41.0760685099182	ABCG7	ABC transporter G family member 7		GO:0005524,GO:0005886,GO:0009507,GO:0009941,GO:0016021,GO:0042626,GO:0055085	ATP binding|plasma membrane|chloroplast|chloroplast envelope|integral component of membrane|ATPase activity, coupled to transmembrane movement of substances|transmembrane transport
Os01g0121800	481.924997669931	505.851197597102	457.998797742759	0.905402220886987	-0.143369249469366	0.202793980415306	0.732997939649491	14.4087092881434	13.1286687763021	15.6402505817907	13.0358991709927	11.9905285579533	13.5599668359303	GLCAT14A	Beta-glucuronosyltransferase GlcAT14A		GO:0000139,GO:0005794,GO:0008375,GO:0009826,GO:0015020,GO:0016021	Golgi membrane|Golgi apparatus|acetylglucosaminyltransferase activity|unidimensional cell growth|glucuronosyltransferase activity|integral component of membrane
Os01g0121900	1.28144932058041	1.58863377661049	0.974264864550335	0.61327215806089	-0.705400639325765	0.865783936110741	1	0.16581025372161	0	0.110774501077784	0.166715514395742	0	0	At5g37870	Putative E3 ubiquitin-protein ligase SINA-like 6		GO:0005634,GO:0005737,GO:0006511,GO:0007275,GO:0008270,GO:0061630	nucleus|cytoplasm|ubiquitin-dependent protein catabolic process|multicellular organism development|zinc ion binding|ubiquitin protein ligase activity	path:dosa04120	Ubiquitin mediated proteolysis
Os01g0121950	0	0	0					0	0	0	0	0	0	At5g37870	Putative E3 ubiquitin-protein ligase SINA-like 6		GO:0005634,GO:0005737,GO:0006511,GO:0007275,GO:0008270,GO:0061630	nucleus|cytoplasm|ubiquitin-dependent protein catabolic process|multicellular organism development|zinc ion binding|ubiquitin protein ligase activity	path:dosa04120	Ubiquitin mediated proteolysis
Os01g0122000	38.4292008378324	29.5628116322374	47.2955900434274	1.59983396138995	0.677922182919288	0.0316132176269497	0.283190298951554	1.05457903745977	1.06921620425891	0.832641820885122	1.28525652889125	1.42101584519953	1.96783213046384	At5g37870	Putative E3 ubiquitin-protein ligase SINA-like 6		GO:0005634,GO:0005737,GO:0006511,GO:0007275,GO:0008270,GO:0061630	nucleus|cytoplasm|ubiquitin-dependent protein catabolic process|multicellular organism development|zinc ion binding|ubiquitin protein ligase activity
Os01g0122200	3.09629117104798	0.973335257013578	5.21924708508238	5.36222955808285	2.42283298269583	0.0719041445549533	0.448395325641365	0.0353268618043889	0.0369364726229149	0.0354017505237825	0.106559198943046	0.353444561640465	0.110610703731906	At5g37930	E3 ubiquitin-protein ligase SINA-like 10		GO:0005634,GO:0006511,GO:0007275,GO:0008270,GO:0016567,GO:0016740	nucleus|ubiquitin-dependent protein catabolic process|multicellular organism development|zinc ion binding|protein ubiquitination|transferase activity
Os01g0122367	0.169058802795028	0.338117605590055	0	0	-Inf	1	1	0	0.0510301712946911	0	0	0	0	At5g37870	Putative E3 ubiquitin-protein ligase SINA-like 6		GO:0005634,GO:0005737,GO:0006511,GO:0007275,GO:0008270,GO:0061630	nucleus|cytoplasm|ubiquitin-dependent protein catabolic process|multicellular organism development|zinc ion binding|ubiquitin protein ligase activity
Os01g0122534	0	0	0					0	0	0	0	0	0	At5g37870	Putative E3 ubiquitin-protein ligase SINA-like 6		GO:0005634,GO:0005737,GO:0006511,GO:0007275,GO:0008270,GO:0061630	nucleus|cytoplasm|ubiquitin-dependent protein catabolic process|multicellular organism development|zinc ion binding|ubiquitin protein ligase activity
Os01g0122701	0	0	0					0	0	0	0	0	0
Os01g0123500	0	0	0					0	0	0	0	0	0	At5g37930	E3 ubiquitin-protein ligase SINA-like 10		GO:0005634,GO:0006511,GO:0007275,GO:0008270,GO:0016567,GO:0016740	nucleus|ubiquitin-dependent protein catabolic process|multicellular organism development|zinc ion binding|protein ubiquitination|transferase activity
Os01g0123700	67.5959819671654	81.4922510187819	53.6997129155489	0.658954836125124	-0.601748506636085	0.178671666764555	0.693239914289532	2.97965950994774	6.68399807996536	4.12607597083786	2.94145590745755	2.89080583162044	3.16637842908965	At5g37870	Putative E3 ubiquitin-protein ligase SINA-like 6		GO:0005634,GO:0005737,GO:0006511,GO:0007275,GO:0008270,GO:0061630	nucleus|cytoplasm|ubiquitin-dependent protein catabolic process|multicellular organism development|zinc ion binding|ubiquitin protein ligase activity	path:dosa04120	Ubiquitin mediated proteolysis
Os01g0123800	0.995369637218178	1.27279389505377	0.717945379382587	0.564070414049447	-0.826052826484766	0.860342171421496	1	0.16966630613374	0	0	0	0.0943060041969199	0	At1g66620	E3 ubiquitin-protein ligase SINA-like 2		GO:0005634,GO:0006511,GO:0007275,GO:0008270,GO:0016567,GO:0016740	nucleus|ubiquitin-dependent protein catabolic process|multicellular organism development|zinc ion binding|protein ubiquitination|transferase activity
Os01g0123900	1126.14688659984	895.758714522171	1356.53505867751	1.51439783580686	0.598744254431499	0.00259753159027272	0.0516038580667027	39.6031413696615	70.3328986062872	50.7879784652971	80.850612346766	78.1610470972986	81.8280281620473	RBBI3.3	Bowman-Birk type bran trypsin inhibitor		GO:0004867,GO:0005576	serine-type endopeptidase inhibitor activity|extracellular region
Os01g0124000	243.046357878133	227.219181499971	258.873534256295	1.13931197422401	0.188162849800841	0.376186814998247	0.902203748730767	9.199735945499	14.5415239658684	14.7507812556061	13.2764174694842	13.9568740892576	16.0968961485893	RBBI3.3	Bowman-Birk type bran trypsin inhibitor		GO:0004867,GO:0005576	serine-type endopeptidase inhibitor activity|extracellular region
Os01g0124100	279.723531025405	342.613315275952	216.833746774858	0.632881844070224	-0.659991914167788	0.00109365669682058	0.027274847012882	19.4334966079589	15.2807378740116	22.1809858238751	13.8427656146658	11.0666574860502	10.6110156388663	RBBI3.3	Bowman-Birk type bran trypsin inhibitor		GO:0004867,GO:0005576	serine-type endopeptidase inhibitor activity|extracellular region
Os01g0124200	5670.82415697736	5496.17826159432	5845.4700523604	1.06355175799279	0.0888902440955339	0.591352632691324	1	293.381280969502	205.714667271547	302.531124810342	283.668100731042	279.719756700552	277.466724006929	RBBI3.3	Bowman-Birk type bran trypsin inhibitor		GO:0004867,GO:0005576	serine-type endopeptidase inhibitor activity|extracellular region
Os01g0124401	1745.74607249439	1872.11661884776	1619.37552614103	0.864997142719516	-0.209232727676952	0.382052507400093	0.90719497993814	113.59390631349	62.775463702635	95.728864491604	78.3009290410867	77.6621921335452	76.1044651168339	RBBI3.3	Bowman-Birk type bran trypsin inhibitor		GO:0004867,GO:0005576	serine-type endopeptidase inhibitor activity|extracellular region
Os01g0124550	0	0	0					0	0	0	0	0	0	At1g51860	Probable LRR receptor-like serine/threonine-protein kinase At1g51860
Os01g0124600	0.507155607808455	0.67623521118011	0.3380760044368	0.499938481237641	-1.00017751654758	1	1	0	0.179718823163502	0	0	0	0.0896982670170311	RBBI3.3	Bowman-Birk type bran trypsin inhibitor		GO:0004867,GO:0005576	serine-type endopeptidase inhibitor activity|extracellular region
Os01g0124650	5929.0490411586	5014.11007868161	6843.98800363559	1.36494570247551	0.448843561894302	8.37478645252888e-06	0.000492924930978323	259.31000978125	336.900226917373	316.318026457497	415.348970183211	397.237933165967	418.276574446553	RBBI3.3	Bowman-Birk type bran trypsin inhibitor		GO:0004867,GO:0005576	serine-type endopeptidase inhibitor activity|extracellular region
Os01g0124700	119.868423276771	100.139276624563	139.597569928979	1.39403413560048	0.479265888794977	0.0113493726140522	0.14981171850549	6.95594740643869	5.27766789072519	7.09406828308446	8.91261139959639	9.51188040705921	8.15929073637046	RBBI3.3	Bowman-Birk type bran trypsin inhibitor		GO:0004867,GO:0005576	serine-type endopeptidase inhibitor activity|extracellular region
Os01g0124900	0	0	0					0	0	0	0	0	0	At5g37890	E3 ubiquitin-protein ligase SINA-like 7		GO:0005634,GO:0006511,GO:0007275,GO:0008270,GO:0009411,GO:0061630	nucleus|ubiquitin-dependent protein catabolic process|multicellular organism development|zinc ion binding|response to UV|ubiquitin protein ligase activity
Os01g0125000	0.1690380022184	0	0.3380760044368	Inf	Inf	0.990095246764884	1	0	0	0	0	0	0.0503893205889792	At5g37870	Putative E3 ubiquitin-protein ligase SINA-like 6		GO:0005634,GO:0005737,GO:0006511,GO:0007275,GO:0008270,GO:0061630	nucleus|cytoplasm|ubiquitin-dependent protein catabolic process|multicellular organism development|zinc ion binding|ubiquitin protein ligase activity
Os01g0125500	0	0	0					0	0	0	0	0	0	At5g37890	E3 ubiquitin-protein ligase SINA-like 7		GO:0005634,GO:0006511,GO:0007275,GO:0008270,GO:0009411,GO:0061630	nucleus|ubiquitin-dependent protein catabolic process|multicellular organism development|zinc ion binding|response to UV|ubiquitin protein ligase activity
Os01g0125550	23.9811816801412	24.0925008866757	23.8698624736067	0.990759016089022	-0.0133939038445097	1	1	0.642334504634585	1.08202452337243	0.965544265372555	0.968762108651781	1.07109069331915	0.59590848696532
Os01g0125600	774.207588692417	782.03844395487	766.376733429964	0.979973221718228	-0.0291857675188468	0.853968870264694	1	32.8974311149132	21.6816089222425	27.56216532582	28.4287377976544	26.5902514976373	24.4048848207685	HIPP37	Heavy metal-associated isoprenylated plant protein 37		GO:0030001,GO:0046872	metal ion transport|metal ion binding
Os01g0125700	86.2447145133417	88.1720954988556	84.3173335278278	0.956281384158803	-0.0644929036694563	0.803351659648992	1	3.56228436195068	3.56087561745777	3.68752287888264	3.85725100318162	3.00268668132395	3.3502088824024
Os01g0125800	561.05031057319	598.453564314337	523.647056832043	0.875000314238246	-0.19264455982825	0.0696483979770137	0.441041280485514	14.2680463551792	12.5505516913587	14.4084492457678	12.0470565793156	13.1973674712538	10.3712019483674	AIP1-2	Actin-interacting protein 1-2		GO:0005829,GO:0030042,GO:0030836,GO:0030864,GO:0042643,GO:0051015,GO:0080008	cytosol|actin filament depolymerization|positive regulation of actin filament depolymerization|cortical actin cytoskeleton|actomyosin, actin portion|actin filament binding|Cul4-RING E3 ubiquitin ligase complex
Os01g0125850	3.26691677800981	5.52535095662811	1.00848259939152	0.182519193315994	-2.45387991228738	0.0594147631572871	0.407102918325679	0.206372531609505	0.161831669469911	0.0775537562548237	0.0518748117082614	0.0286771269964966	0	AIP1-2	Actin-interacting protein 1-2		GO:0005829,GO:0030042,GO:0030836,GO:0030864,GO:0042643,GO:0051015,GO:0080008	cytosol|actin filament depolymerization|positive regulation of actin filament depolymerization|cortical actin cytoskeleton|actomyosin, actin portion|actin filament binding|Cul4-RING E3 ubiquitin ligase complex
Os01g0125900	610.483365797649	614.468652091801	606.498079503496	0.987028512258239	-0.0188363345223717	0.868447259808003	1	8.69854280496915	8.89244800459173	9.02186919119053	8.871175501486	8.73208450655019	8.34246780298753	UBC23	Probable ubiquitin-conjugating enzyme E2 23		GO:0005524,GO:0005829,GO:0061631	ATP binding|cytosol|ubiquitin conjugating enzyme activity	path:dosa04120	Ubiquitin mediated proteolysis
Os01g0126000	1.36660257993823	1.01435281677017	1.7188523431063	1.6945310494423	0.76088607203349	0.797309125500051	1	0	0.136576771449187	0	0.0437794056370782	0.0968074897193846	0.0908878992055859	LPR1	Multicopper oxidase LPR1 homolog 1		GO:0005507,GO:0005789,GO:0016722	copper ion binding|endoplasmic reticulum membrane|oxidoreductase activity, oxidizing metal ions
Os01g0126100	22.2358354874827	24.2425484743923	20.2291225005731	0.834447026967541	-0.261107628711088	0.606872996990933	1	0.458099026561099	0.862148810282958	0.413163127508256	0.414540065097506	0.636565528329209	0.382490098610298	LPR1	Multicopper oxidase LPR1 homolog 1		GO:0005507,GO:0005789,GO:0016722	copper ion binding|endoplasmic reticulum membrane|oxidoreductase activity, oxidizing metal ions
Os01g0126200	183.287797625737	195.622697218179	170.952898033296	0.8738909158513	-0.194474889511834	0.214117611217671	0.746902078581941	4.13716803798066	4.67451581305556	4.81463807123442	3.53355565877805	3.95625188338298	4.2714849539926	LPR2	Multicopper oxidase LPR1 homolog 2		GO:0005507,GO:0005789,GO:0016722	copper ion binding|endoplasmic reticulum membrane|oxidoreductase activity, oxidizing metal ions
Os01g0126401	0.818103908726872	1.31145286260363	0.324754954850112	0.247629910392185	-2.01374251148097	0.616975713598996	1	0.0125947942085213	0.0263373109137306	0.0126214936650007	0.0126635569758403	0	0	IDN2	Protein INVOLVED IN DE NOVO 2		GO:0003723,GO:0006306,GO:0006342,GO:0010569,GO:0031047,GO:0046686	RNA binding|DNA methylation|chromatin silencing|regulation of double-strand break repair via homologous recombination|gene silencing by RNA|response to cadmium ion
Os01g0126600	55.5696786594844	57.2534044578784	53.8859528610904	0.941183382391428	-0.0874522464385412	0.739249967383915	1	1.5781089161274	1.13014580413396	1.16984292029335	1.1085337561687	1.32175370895398	1.17324388237026	FDM2	Factor of DNA methylation 2		GO:0010569,GO:0080188	regulation of double-strand break repair via homologous recombination|RNA-directed DNA methylation
Os01g0126900	4.48504832247996	3.85350276440109	5.11659388055883	1.3277773997793	0.409013300937315	0.750203561653201	1	0.154779398707129	0.0539438898233036	0.103405008339765	0.155624435124784	0.17206276197898	0.0807707286549379	LPR4	Multicopper oxidase LPR1 homolog 4		GO:0005507,GO:0005789,GO:0016722	copper ion binding|endoplasmic reticulum membrane|oxidoreductase activity, oxidizing metal ions
Os01g0127000	0	0	0					0	0	0	0	0	0	LPR3	Multicopper oxidase LPR1 homolog 3		GO:0005507,GO:0005789,GO:0016722	copper ion binding|endoplasmic reticulum membrane|oxidoreductase activity, oxidizing metal ions
Os01g0127100	0	0	0					0	0	0	0	0	0	LPR3	Multicopper oxidase LPR1 homolog 3		GO:0005507,GO:0005789,GO:0016722	copper ion binding|endoplasmic reticulum membrane|oxidoreductase activity, oxidizing metal ions
Os01g0127200	0.328158039676749	0.656316079353497	0	0	-Inf	0.727508760520936	1	0.0215234463965551	0.0225041271137864	0	0	0	0	LPR5	Multicopper oxidase LPR1 homolog 5		GO:0005507,GO:0005789,GO:0016722	copper ion binding|endoplasmic reticulum membrane|oxidoreductase activity, oxidizing metal ions
Os01g0127300	922.536592167455	880.48289546695	964.59028886796	1.09552416501675	0.131621307573524	0.175833828480822	0.688666123018372	24.5792424605305	26.5800958594693	28.9694926424791	27.4301609446772	29.8753910198163	29.3827709048586	ABCI7	Protein ABCI7, chloroplastic		GO:0005215,GO:0009507,GO:0009536,GO:0009570,GO:0009793,GO:0010027,GO:0016226	transporter activity|chloroplast|plastid|chloroplast stroma|embryo development ending in seed dormancy|thylakoid membrane organization|iron-sulfur cluster assembly
Os01g0127400	336.863090312718	321.872566698027	351.853613927408	1.09314570526139	0.128485710477425	0.324161680837725	0.868284318820558	10.9672153068966	11.8392211293978	13.0957807407564	12.6023909884226	14.4877343237095	11.6693359350964
Os01g0127450	56.7776114682468	59.638967532732	53.9162554037616	0.904044077794782	-0.14553498013883	0.579045219052845	1	6.10199096025757	5.21184587174156	4.73691485629739	4.75270144442313	5.63688218279652	3.94672374874937	MYB4	Transcription repressor MYB4		GO:0003677,GO:0003700,GO:0005634,GO:0009751,GO:0009753,GO:0010224,GO:0030154,GO:0043565,GO:0044212,GO:0045892,GO:1903086,GO:2000762	DNA binding|DNA-binding transcription factor activity|nucleus|response to salicylic acid|response to jasmonic acid|response to UV-B|cell differentiation|sequence-specific DNA binding|transcription regulatory region DNA binding|negative regulation of transcription, DNA-templated|negative regulation of sinapate ester biosynthetic process|regulation of phenylpropanoid metabolic process
Os01g0127500	0.179486344845647	0	0.358972689691294	Inf	Inf	0.990095403309444	1	0	0	0	0	0.0452809226106799	0	TKPR2	Tetraketide alpha-pyrone reductase 2		GO:0005829,GO:0010584,GO:0016491,GO:0016616,GO:0050662,GO:0080110	cytosol|pollen exine formation|oxidoreductase activity|oxidoreductase activity, acting on the CH-OH group of donors, NAD or NADP as acceptor|coenzyme binding|sporopollenin biosynthetic process
Os01g0127600	22.6243406195502	18.0931362899814	27.155544949119	1.50087549852569	0.585804306665969	0.159033615757262	0.659276186000662	1.1217686869093	0.87966018513115	1.18035403739545	1.74823432920456	1.55878802495194	1.40493230981573	RBBI3.3	Bowman-Birk type bran trypsin inhibitor		GO:0004867,GO:0005576	serine-type endopeptidase inhibitor activity|extracellular region
Os01g0127700	1752.86046794604	1988.39147853848	1517.32945735361	0.763093924778274	-0.390067453984514	0.000402973654763722	0.0123787856479902	35.6512434097062	29.3456584748173	29.2944751566016	24.2625654454976	22.853739601141	23.9368635432369	CRK10	Cysteine-rich receptor-like protein kinase 10
Os01g0127900	232.413905942524	256.798124544124	208.029687340925	0.810090368495586	-0.303845240089718	0.0339076103495567	0.295828896932471	7.27853526659248	8.21415158444891	7.72812946712657	6.41800951225416	6.77484931205973	5.39594261180987	PMI1	Mannose-6-phosphate isomerase 1		GO:0004476,GO:0005975,GO:0008270,GO:0009298,GO:0009416,GO:0009793,GO:0010043,GO:0032025,GO:0033591,GO:0046686	mannose-6-phosphate isomerase activity|carbohydrate metabolic process|zinc ion binding|GDP-mannose biosynthetic process|response to light stimulus|embryo development ending in seed dormancy|response to zinc ion|response to cobalt ion|response to L-ascorbic acid|response to cadmium ion	path:dosa00051,path:dosa00520	Fructose and mannose metabolism|Amino sugar and nucleotide sugar metabolism
Os01g0128000	20.6990890195803	23.822395749289	17.5757822898715	0.737783994306956	-0.438729603746274	0.347368043997264	0.885702622079817	0.687003296015853	1.01215772221093	0.625872418898577	0.502366597595794	0.347144168904959	0.847384135713208	MYB62	Transcription factor MYB62	MYB	GO:0003700,GO:0005634,GO:0009686,GO:0009740,GO:0009751,GO:0010015,GO:0010373,GO:0016036,GO:0043565,GO:0045892,GO:0055062	DNA-binding transcription factor activity|nucleus|gibberellin biosynthetic process|gibberellic acid mediated signaling pathway|response to salicylic acid|root morphogenesis|negative regulation of gibberellin biosynthetic process|cellular response to phosphate starvation|sequence-specific DNA binding|negative regulation of transcription, DNA-templated|phosphate ion homeostasis
Os01g0128100	75.7308466476298	72.3824871642147	79.0792061310449	1.0925184976255	0.127657706459658	0.575843209722971	1	1.10332622916617	1.23483674836292	1.18352889160354	1.45309221304033	1.2783537463828	1.07043517262546	ENDO2	Endonuclease 2		GO:0000014,GO:0003676,GO:0004519,GO:0004521,GO:0006308,GO:0008309,GO:0043765,GO:0046872,GO:0090502	single-stranded DNA endodeoxyribonuclease activity|nucleic acid binding|endonuclease activity|endoribonuclease activity|DNA catabolic process|double-stranded DNA exodeoxyribonuclease activity|T/G mismatch-specific endonuclease activity|metal ion binding|RNA phosphodiester bond hydrolysis, endonucleolytic
Os01g0128200	798.04731300927	669.328425959467	926.766200059072	1.38462100833469	0.469491142903514	1.86651103886631e-06	0.000133828841486714	26.684268297184	28.6185507857815	24.6750201150764	34.8136888003184	36.4115482204308	38.2091671424246	ENDO4	Endonuclease 4		GO:0000014,GO:0003676,GO:0004519,GO:0004521,GO:0006308,GO:0046872,GO:0090502	single-stranded DNA endodeoxyribonuclease activity|nucleic acid binding|endonuclease activity|endoribonuclease activity|DNA catabolic process|metal ion binding|RNA phosphodiester bond hydrolysis, endonucleolytic
Os01g0128250	30.7680276098421	30.230791770694	31.3052634489902	1.03554229364703	0.0503864773525221	0.875370300770028	1	0.833042797162181	1.1389987354819	1.05956494963893	1.28860137346872	0.676739149830793	1.1369561730812	ENDO4	Endonuclease 4		GO:0000014,GO:0003676,GO:0004519,GO:0004521,GO:0006308,GO:0046872,GO:0090502	single-stranded DNA endodeoxyribonuclease activity|nucleic acid binding|endonuclease activity|endoribonuclease activity|DNA catabolic process|metal ion binding|RNA phosphodiester bond hydrolysis, endonucleolytic
Os01g0128300	560.454485613709	594.560508241132	526.348462986286	0.88527316512051	-0.17580540448668	0.116277517131179	0.5736760773806	35.8310609574537	32.5423121390987	41.2724350789808	34.4885998006418	30.5444979077153	30.7645765918521	MHZ4	Protein MAO HUZI 4, chloroplastic		GO:0009688,GO:0009941,GO:0016021,GO:0016123,GO:0031969	abscisic acid biosynthetic process|chloroplast envelope|integral component of membrane|xanthophyll biosynthetic process|chloroplast membrane
Os01g0128400	1663.23460448965	1758.08468637434	1568.38452260495	0.89209839250656	-0.164725256319253	0.0541846641467655	0.389473895841892	39.6892351552477	36.7942478310408	42.0812624514983	34.9934261682871	35.1724711937844	34.2572500769918
Os01g0128700	3.14409261925599	4.21036020571439	2.07782503279759	0.493502914543398	-1.01886948987157	0.421493609926616	0.93543965079264	0.192178128215876	0.200934411068657	0.240731903561721	0.048306836854181	0.160228201277011	0.100287038050261
Os01g0128800	1586.55912647251	1492.12793955002	1680.990313395	1.12657250684679	0.171940169234232	0.0470534599833057	0.358474415733718	21.5421861352326	25.5041165451046	22.2871149426496	26.6605097639754	26.0602289279278	24.4821914564965	SYT4	Synaptotagmin-4		GO:0005783,GO:0006869,GO:0008289,GO:0016021,GO:0046872	endoplasmic reticulum|lipid transport|lipid binding|integral component of membrane|metal ion binding
Os01g0129200	0.179486344845647	0	0.358972689691294	Inf	Inf	0.990095403309444	1	0	0	0	0	0.0691220144397879	0	SL1	Zinc finger protein STAMENLESS 1		GO:0003676,GO:0005634,GO:0008285,GO:0010094,GO:0010097,GO:0030154,GO:0046872,GO:0048437	nucleic acid binding|nucleus|negative regulation of cell proliferation|specification of carpel identity|specification of stamen identity|cell differentiation|metal ion binding|floral organ development
Os01g0129500	147.326757610523	174.675080131223	119.978435089824	0.686866352084631	-0.541898682804612	0.00227699351428531	0.0473530595838319	3.19184738414099	4.24538175061561	4.43889250747406	2.51065625845969	2.89654155747683	2.65143805956296
Os01g0129550	0.811422583356901	0.973335257013578	0.649509909700223	0.667303382899201	-0.58358527726522	1	1	0.0393335825521711	0.041125753064172	0.0394169650400581	0.0790966577883953	0	0
Os01g0129600	8.79896082243754	9.04545329985259	8.5524683450225	0.945499143217276	-0.0808519440383403	0.959701922990401	1	0.869040800387968	0.353358921425886	0.145147177147508	0.242718175370272	0.429369689696565	0.604671847067751	LBD41	LOB domain-containing protein 41	LBD	GO:0006355	regulation of transcription, DNA-templated
Os01g0129800	0.3380760044368	0	0.676152008873599	Inf	Inf	0.696036887281658	1	0	0	0	0	0	0.196547254305005
Os01g0130000	916.49050081839	945.483561927522	887.497439709257	0.938670406812732	-0.0913094182948487	0.360301794772657	0.892467931161028	30.3657124772555	30.5575328405598	25.5682997750287	27.1227837844625	26.0240077059264	27.0864279030705	MTP7	Metal tolerance protein 7		GO:0005774,GO:0008324,GO:0016021	vacuolar membrane|cation transmembrane transporter activity|integral component of membrane
Os01g0130100	3.67271058742506	3.9343585878109	3.41106258703922	0.866993313117694	-0.205907228509624	0.94988017199822	1	0.178642002498131	0.373563067736469	0.179020702165004	0.23948975949473	0.264786628470675	0.124297719469792	MTP7	Metal tolerance protein 7		GO:0005774,GO:0008324,GO:0016021	vacuolar membrane|cation transmembrane transporter activity|integral component of membrane
Os01g0130200	119.594076130098	138.850003443455	100.338148816741	0.722636991922026	-0.468656986399215	0.0114516315395261	0.150811577768719	18.4671170082443	19.0403668821895	18.2492336267753	12.5075709745493	15.2543645616807	12.0461969533028	NRR	Protein NEGATIVE REGULATOR OF RESISTANCE		GO:0005634,GO:0010112,GO:0042742	nucleus|regulation of systemic acquired resistance|defense response to bacterium
Os01g0130400	819.372589441934	834.356960511051	804.388218372816	0.964081629857947	-0.0527727886755108	0.634833293733438	1	14.045960253425	10.6968024715961	12.2065235806002	11.6078487381958	11.3102259724949	12.2409178796642	XYL1	Alpha-xylosidase 1		GO:0005618,GO:0009044,GO:0009505,GO:0009506,GO:0009507,GO:0010411,GO:0030246,GO:0045493,GO:0046556,GO:0046686,GO:0048046,GO:0061634,GO:0071555,GO:0080176	cell wall|xylan 1,4-beta-xylosidase activity|plant-type cell wall|plasmodesma|chloroplast|xyloglucan metabolic process|carbohydrate binding|xylan catabolic process|alpha-L-arabinofuranosidase activity|response to cadmium ion|apoplast|alpha-D-xyloside xylohydrolase|cell wall organization|xyloglucan 1,6-alpha-xylosidase activity
Os01g0130500	12.8201021572837	18.5578444631513	7.08235985141614	0.381636987284756	-1.38972709443915	0.0148630047491865	0.177747563998232	0.494931109098675	0.569230021306308	0.371985227865473	0.149289973192569	0.0825296011602693	0.309932303522164	XYL1	Alpha-xylosidase 1		GO:0005618,GO:0009044,GO:0009505,GO:0009506,GO:0009507,GO:0010411,GO:0030246,GO:0045493,GO:0046556,GO:0046686,GO:0048046,GO:0061634,GO:0071555,GO:0080176	cell wall|xylan 1,4-beta-xylosidase activity|plant-type cell wall|plasmodesma|chloroplast|xyloglucan metabolic process|carbohydrate binding|xylan catabolic process|alpha-L-arabinofuranosidase activity|response to cadmium ion|apoplast|alpha-D-xyloside xylohydrolase|cell wall organization|xyloglucan 1,6-alpha-xylosidase activity
Os01g0130900	809.836355803352	900.452796485159	719.219915121544	0.798731391505427	-0.324217679714195	0.208555315298877	0.739662629209953	55.0142474622913	72.5042462627671	43.3866568237965	44.2028404802561	44.6867431058428	46.2003588206574
Os01g0131250	0	0	0					0	0	0	0	0	0
Os01g0131300	961.147329135931	947.756463307423	974.53819496444	1.02825803114395	0.0402023399601477	0.665067077121407	1	53.2245694816135	52.5700187615552	47.5376043350265	49.6703771599286	50.4362958164553	55.6577276230673
Os01g0131450	44.0136099212747	45.7022016315715	42.3250182109779	0.926104579210018	-0.110752977656046	0.714880815962767	1	1.29897657736771	1.35816232569487	1.47529428589554	1.30606849349302	1.54029454920456	0.93394508618026	ESR1	Ethylene-responsive transcription factor ESR1		GO:0003677,GO:0003700,GO:0005634,GO:0005829,GO:0009734,GO:0009735,GO:0009736,GO:0009873,GO:0009880,GO:0048825,GO:0090708,GO:1905392	DNA binding|DNA-binding transcription factor activity|nucleus|cytosol|auxin-activated signaling pathway|response to cytokinin|cytokinin-activated signaling pathway|ethylene-activated signaling pathway|embryonic pattern specification|cotyledon development|specification of plant organ axis polarity|plant organ morphogenesis
Os01g0131600	12042.3041469324	11098.2484332867	12986.3598605781	1.17012697441773	0.226665089999609	0.00254987616108142	0.0510379083134264	329.396782555851	328.472185102156	315.638141267257	378.681773061476	375.489655341894	371.12336533995	ESR1	Ethylene-responsive transcription factor ESR1	ERF	GO:0003677,GO:0003700,GO:0005634,GO:0005829,GO:0009734,GO:0009735,GO:0009736,GO:0009873,GO:0009880,GO:0048825,GO:0090708,GO:1905392	DNA binding|DNA-binding transcription factor activity|nucleus|cytosol|auxin-activated signaling pathway|response to cytokinin|cytokinin-activated signaling pathway|ethylene-activated signaling pathway|embryonic pattern specification|cotyledon development|specification of plant organ axis polarity|plant organ morphogenesis
Os01g0131800	201.481651002794	205.949199485809	197.014102519779	0.956615043960658	-0.0639896152119251	0.691480101995409	1	14.3856165100454	14.5513642798362	14.2149572402071	13.4550292868303	12.793583281312	14.5252693697797	Os01g0131800	Probable signal peptidase complex subunit 3		GO:0005787,GO:0006465,GO:0008233,GO:0016021,GO:0031090,GO:0045047	signal peptidase complex|signal peptide processing|peptidase activity|integral component of membrane|organelle membrane|protein targeting to ER	path:dosa03060	Protein export
Os01g0131900	16.8241526582654	17.6682663804647	15.9800389360661	0.904448608140455	-0.14488956538226	0.880392444681226	1	2.89680266795989	1.68266153059946	4.35441531442525	4.53073927357841	1.07342422424141	2.3515016274857	WIP1	Bowman-Birk type wound-induced proteinase inhibitor WIP1		GO:0004867,GO:0005576	serine-type endopeptidase inhibitor activity|extracellular region
Os01g0132000	5141.89677990459	5143.62640412945	5140.16715567973	0.999327468953238	-0.000970583616410079	0.9835339692019	1	434.91588566461	447.793824667135	524.475427552369	452.127154333347	452.419762001153	483.71603539012	WIP1	Bowman-Birk type wound-induced proteinase inhibitor WIP1		GO:0004867,GO:0005576	serine-type endopeptidase inhibitor activity|extracellular region
Os01g0132050	1.1528008012826	1.6085529084371	0.697048694128093	0.433338990885515	-1.20643204192313	0.675815481974698	1	0.0227830882976258	0.0119105812714188	0.0228313857183219	0	0.0126635751645413	0.0118892220681839	RLP35	Receptor-like protein 35		GO:0005886,GO:0016021	plasma membrane|integral component of membrane
Os01g0132100	0	0	0					0	0	0	0	0	0	RLP35	Receptor-like protein 35		GO:0005886,GO:0016021	plasma membrane|integral component of membrane
Os01g0132200	17.3335498393603	16.4248259860644	18.2422736926563	1.11065247864019	0.151407470396911	0.783142885611781	1	1.13146449941103	0.619676007877217	1.02587610981718	1.24598870769947	0.838539273641541	0.955963696950657
Os01g0132400	0.983274022350257	1.62847204026371	0.3380760044368	0.207603198629098	-2.26809942281591	0.472827547782035	0.962581005032163	0.031608244772348	0.0660968457462687	0.063350500937295	0	0	0.0329891572533754
Os01g0132500	210.757939003169	219.977305973379	201.53857203296	0.916178926463212	-0.126298715874129	0.397519117780962	0.917619000664195	9.33547416090055	9.63295867633575	9.1101481550696	7.78787787860244	8.51986048181015	9.10511663755165
Os01g0132700	209.547652992063	204.895137307316	214.200168676811	1.04541362714499	0.0640738703090066	0.650747878613191	1	14.779982961047	13.283355623169	12.290239904061	14.4180175898111	11.955724980344	15.2944137052066	MED22A	Mediator of RNA polymerase II transcription subunit 22a		GO:0003712,GO:0006357,GO:0016592	transcription coregulator activity|regulation of transcription by RNA polymerase II|mediator complex
Os01g0132766	179.877273951868	171.220631663995	188.533916239742	1.10111681289509	0.138967526527224	0.387870512358275	0.911713492990198	5.27360917133222	7.49730716184044	7.56599230030848	7.40047342716016	7.71823442592072	7.00869640919439	GIS3	Zinc finger protein GIS3		GO:0003700,GO:0005634,GO:0006355,GO:0007275,GO:0009736,GO:0009740,GO:0010026,GO:0010090,GO:0019760,GO:0043565,GO:0044212,GO:0046872	DNA-binding transcription factor activity|nucleus|regulation of transcription, DNA-templated|multicellular organism development|cytokinin-activated signaling pathway|gibberellic acid mediated signaling pathway|trichome differentiation|trichome morphogenesis|glucosinolate metabolic process|sequence-specific DNA binding|transcription regulatory region DNA binding|metal ion binding
Os01g0132800	442.675391850395	410.241744754544	475.109038946246	1.15811968192197	0.211784351421527	0.194283741726746	0.720399369182315	14.2284131043912	19.2862705433708	21.2171020712681	21.4163095914946	19.179565183137	22.0082767866571	Os01g0132800	Chloroplastic group IIB intron splicing facilitator CRS2, chloroplastic		GO:0004045,GO:0006397,GO:0008380,GO:0009570	aminoacyl-tRNA hydrolase activity|mRNA processing|RNA splicing|chloroplast stroma
Os01g0133100	411.994355229951	367.809725236757	456.178985223144	1.24025808433832	0.310640361138504	0.0080326145508149	0.117702240524435	9.49340431906134	8.60094530449076	7.50833569190135	11.0206105342388	10.7017729769405	9.6529103893073
Os01g0133200	54.1562683323485	54.865482790818	53.447053873879	0.974147153277645	-0.0377883746655377	0.88800767152837	1	3.93749409741317	2.36862716224142	2.97289398976824	3.09126718861503	3.23790833905898	2.58955851263407
Os01g0133400	1311.41180361236	1345.42761515638	1277.39599206834	0.949434943714806	-0.0748589461139836	0.417007745332545	0.934092612166369	33.6014479166843	37.4988770555591	33.6477547023769	32.0093787639825	33.0403229022186	33.2264126065512	At5g16150	Plastidic glucose transporter 4		GO:0005351,GO:0005355,GO:0005887,GO:0008645,GO:0009706,GO:0009941	carbohydrate:proton symporter activity|glucose transmembrane transporter activity|integral component of plasma membrane|hexose transmembrane transport|chloroplast inner membrane|chloroplast envelope
Os01g0133500	612.127318978415	600.331171965988	623.923465990842	1.03929879894058	0.0556104894457901	0.643349862006133	1	15.2088876818285	13.028026466498	14.8509190832134	13.910122184383	16.1942270406951	14.1043223862547
Os01g0133600	18.4740574979574	22.0884315693755	14.8596834265394	0.672736014771713	-0.571887600295119	0.227363057339506	0.76527249487921	0.772336484288037	0.922887698336251	0.847685530465657	0.739574425325399	0.490616598383677	0.460616343546756
Os01g0133650	0	0	0					0	0	0	0	0	0
Os01g0133700	1.79856449430217	2.28478811961721	1.31234086898713	0.574381868375174	-0.799917886844241	0.749252994173853	1	0.147884820886841	0.231934427190736	0.148198319009468	0.223038323313223	0	0.0771728333344727
Os01g0133799	0	0	0					0	0	0	0	0	0
Os01g0133832	0.98443251787699	1.29271302688038	0.676152008873599	0.523048808833707	-0.934982515572401	0.836956997309251	1	0.220502889650678	0.0768499146811095	0	0	0	0.153424200002265	At5g67200	Probable inactive receptor kinase At5g67200
Os01g0133866	1.62681709901549	2.26604828389396	0.987585914137023	0.435818566248713	-1.19820043706503	0.591915590165371	1	0.336147749865653	0.175731886813458	0.0842150857169843	0.168991494114456	0	0.0877083737214314	At1g68400	Probable leucine-rich repeat receptor-like protein kinase At1g68400
Os01g0133900	83.1511564416794	95.3114233322234	70.9908895511354	0.744830861497947	-0.425015243784928	0.333152794770707	0.874159194336748	10.8402363989694	3.80503744230839	8.53538431653586	4.74903297847117	6.1114294276386	6.14179266046804	At1g68400	Probable leucine-rich repeat receptor-like protein kinase At1g68400
Os01g0134200	64.5152874379591	64.1592711394863	64.8713037364319	1.01109789098753	0.0159226807280625	0.993649685807698	1	1.1368181764861	1.06803126659528	1.10620699077291	1.02706573505627	1.2820757713422	0.997334294427572
Os01g0134500	783.517762252766	833.091035271931	733.944489233601	0.880989541549961	-0.182803202238342	0.0640752738616215	0.422433350021534	33.6302130821063	33.1884827227868	35.8300212214128	29.9380849729076	30.2582170302939	29.1058696993115		Delta(7)-sterol-C5(6)-desaturase		GO:0005506,GO:0005789,GO:0016021,GO:0016126,GO:0016491	iron ion binding|endoplasmic reticulum membrane|integral component of membrane|sterol biosynthetic process|oxidoreductase activity	path:dosa00100	Steroid biosynthesis
Os01g0134700	621.179563714565	658.505054445779	583.85407298335	0.886635674307378	-0.173586683533608	0.212808981197894	0.745540608309755	20.3372534156086	23.994144603087	18.96420759936	20.0158459379582	17.4171953041292	18.0515104438099	CBP60B	Calmodulin-binding protein 60 B		GO:0003700,GO:0005516,GO:0005634,GO:0043565,GO:0080142	DNA-binding transcription factor activity|calmodulin binding|nucleus|sequence-specific DNA binding|regulation of salicylic acid biosynthetic process
Os01g0134800	9.95182539054324	10.7301448472861	9.17350593380042	0.85492843427185	-0.22612443727758	0.77273925888606	1	0.452433490896916	0.436659585891251	0.279010828156341	0.209955510002271	0.232132729765281	0.54484565725186	XYN3	Endo-1,4-beta-xylanase 3		GO:0031176,GO:0045493	endo-1,4-beta-xylanase activity|xylan catabolic process
Os01g0134850	0.348545147640674	0.338117605590055	0.358972689691294	1.06167997098182	0.0863489508334836	1	1	0	0.031530583488269	0	0	0.0335239653621017	0	XYN3	Endo-1,4-beta-xylanase 3		GO:0031176,GO:0045493	endo-1,4-beta-xylanase activity|xylan catabolic process
Os01g0134900	180.423479102441	179.530256382366	181.316701822515	1.00995066500849	0.0142848206147061	0.973382890483905	1	4.79425903359313	4.08727978581058	4.95225066712966	4.69683298919208	5.22028226077663	3.874669574196	XYN1	Endo-1,4-beta-xylanase 1		GO:0005576,GO:0005618,GO:0031176,GO:0045493	extracellular region|cell wall|endo-1,4-beta-xylanase activity|xylan catabolic process
Os01g0135000	0.327568391625068	0.655136783250136	0	0	-Inf	0.727732784156854	1	0	0.0357565575252384	0.0342708612709394	0	0	0		Putative Pol polyprotein from transposon element Bs1		GO:0008553	proton-exporting ATPase activity, phosphorylative mechanism
Os01g0135600	183.891218227548	152.886236101818	214.896200353277	1.40559546648897	0.491181443296981	0.00170677340568486	0.0383348378632472	3.71046123384509	4.24900066460855	4.12304282804454	5.05042903502387	5.66807604209894	6.05911563822375
Os01g0135700	5332.48237217053	5571.79054324342	5093.17420109763	0.914100083549233	-0.12957596227871	0.182047035892309	0.699526618285788	302.785936459133	357.008915234219	306.147887367033	284.053981614433	290.041881782935	298.611988367738	CML16	Probable calcium-binding protein CML16		GO:0005509	calcium ion binding	path:dosa04626	Plant-pathogen interaction
Os01g0135800	0.828510650200864	0.635217651423523	1.0218036489782	1.60858824796248	0.685795085139233	0.974187010179347	1	0.0609475808852948	0	0.0610767824630604	0.0612803314053657	0.067753261678604	0.0636102809415332	HSP16.6	16.6 kDa heat shock protein		GO:0000302,GO:0005737,GO:0006457,GO:0009408,GO:0009651,GO:0042542,GO:0043621,GO:0051082,GO:0051259	response to reactive oxygen species|cytoplasm|protein folding|response to heat|response to salt stress|response to hydrogen peroxide|protein self-association|unfolded protein binding|protein complex oligomerization	path:dosa04141	Protein processing in endoplasmic reticulum
Os01g0135900	1845.66628125838	1878.35286187038	1812.97970064637	0.965196549300691	-0.0511053371410752	0.673416528207644	1	117.896420011363	126.700807550859	99.9925815139525	112.409721818984	109.424098687581	106.954932187293	HSP17.9B	17.9 kDa heat shock protein 2		GO:0000302,GO:0005737,GO:0006457,GO:0009408,GO:0009651,GO:0042542,GO:0043621,GO:0051082,GO:0051259	response to reactive oxygen species|cytoplasm|protein folding|response to heat|response to salt stress|response to hydrogen peroxide|protein self-association|unfolded protein binding|protein complex oligomerization	path:dosa04141	Protein processing in endoplasmic reticulum
Os01g0136000	0.828021873486923	0.655136783250136	1.00090696372371	1.52778318866208	0.611439821622649	0.974183850503972	1	0	0.0765073444819366	0.0733284401636743	0.0735728198744955	0	0.152740288263771	HSP16.9C	16.9 kDa class I heat shock protein 3		GO:0000302,GO:0005737,GO:0006457,GO:0009408,GO:0009651,GO:0042542,GO:0043621,GO:0051082,GO:0051259	response to reactive oxygen species|cytoplasm|protein folding|response to heat|response to salt stress|response to hydrogen peroxide|protein self-association|unfolded protein binding|protein complex oligomerization	path:dosa04141	Protein processing in endoplasmic reticulum
Os01g0136050	0.656274478200242	0.636396947526884	0.676152008873599	1.06246896925136	0.0874207061341736	1	1	0.181383592468944	0	0	0	0	0.189307944754176	HSP16.9C	16.9 kDa class I heat shock protein 3		GO:0000302,GO:0005737,GO:0006457,GO:0009408,GO:0009651,GO:0042542,GO:0043621,GO:0051082,GO:0051259	response to reactive oxygen species|cytoplasm|protein folding|response to heat|response to salt stress|response to hydrogen peroxide|protein self-association|unfolded protein binding|protein complex oligomerization
Os01g0136100	5.47498286962356	5.4819748046648	5.46799093458232	0.997449118140678	-0.00368484641293247	1	1	0.422968733113162	0.252708921896164	0.363313179608487	0.303769986352978	0.403027990942174	0.315319674851281	HSP16.9A	16.9 kDa class I heat shock protein 1		GO:0000302,GO:0005737,GO:0006457,GO:0009408,GO:0009651,GO:0042542,GO:0043621,GO:0051082,GO:0051259	response to reactive oxygen species|cytoplasm|protein folding|response to heat|response to salt stress|response to hydrogen peroxide|protein self-association|unfolded protein binding|protein complex oligomerization	path:dosa04141	Protein processing in endoplasmic reticulum
Os01g0136200	29.8134173354895	39.428014713077	20.1988199579019	0.512296145390314	-0.964950058154811	0.00665952577434975	0.103597001542991	3.07785283470739	2.25951012446719	2.75625224689683	0.92181264475731	1.52877306404595	1.64033320215188	HSP16.9B	16.9 kDa class I heat shock protein 2		GO:0000302,GO:0005737,GO:0006457,GO:0009408,GO:0009651,GO:0042542,GO:0043621,GO:0051082,GO:0051259	response to reactive oxygen species|cytoplasm|protein folding|response to heat|response to salt stress|response to hydrogen peroxide|protein self-association|unfolded protein binding|protein complex oligomerization	path:dosa04141	Protein processing in endoplasmic reticulum
Os01g0136300	20.3307359679636	17.5892263905511	23.0722455453761	1.31172599823779	0.391466392008459	0.367623456570904	0.894476693498294	1.54311967734648	1.473131198315	0.672343872345406	1.48408606411687	1.34251149571337	1.96065258313521
Os01g0136400	1089.95538938825	1178.70398613192	1001.20679264458	0.849413257632371	-0.235461468458688	0.011841085705172	0.153919477472916	23.7780229037812	26.8003627148164	25.4596651061834	21.0695625136902	20.9587202611822	21.7846315446731	LRK10L-1.2	LEAF RUST 10 DISEASE-RESISTANCE LOCUS RECEPTOR-LIKE PROTEIN KINASE-like 1.2
Os01g0136450	116.034319479443	143.453107609046	88.6155313498395	0.61773169523343	-0.694947738968622	0.00834266844896773	0.120953356722442	11.2987844321726	12.1850918111981	8.40303715318619	7.14495061696039	7.74166561725624	4.59829817322806
Os01g0136500	139.590101512475	158.607627194194	120.572575830756	0.76019405853119	-0.39556034535321	0.138664361495162	0.62218507700887	12.9733151742505	12.0418858246287	7.82702250962101	8.58517675140333	9.19768740529436	6.90821330655361
Os01g0136502	1.14890893974202	0.972155960910216	1.32566191857382	1.36363091096271	0.44745320815984	0.968985215293868	1	0	0.0612969557575516	0.117500095786078	0.117891685179846	0	0.122374064287521
Os01g0136600	90.5785261391748	84.5606525692216	96.5963997091279	1.14233271355201	0.191982908390954	0.372471272187267	0.898611871147556	6.43236659837723	5.85764728896603	6.03013132025743	6.88474195193541	6.99685649537134	6.78557311526872
Os01g0136700	3.76055413101825	5.83647365377138	1.68463460826512	0.288639118104568	-1.7926612591225	0.118815058202554	0.579616121257797	0.0348600604214145	0.0728968043931241	0.104801878733217	0.0233669220271522	0.0129175638122492	0.0242553596039447	LRK10L-1.2	LEAF RUST 10 DISEASE-RESISTANCE LOCUS RECEPTOR-LIKE PROTEIN KINASE-like 1.2
Os01g0136800	120.768227987325	139.148954446033	102.387501528616	0.735812223212401	-0.442590452523955	0.0155564676463151	0.182920403021226	3.41925734050473	2.72488584019598	2.94595921780336	2.03340696622648	2.50314167109301	2.06719947716854	LRK10L-1.2	LEAF RUST 10 DISEASE-RESISTANCE LOCUS RECEPTOR-LIKE PROTEIN KINASE-like 1.2
Os01g0136850	0.317019177660081	0.634038355320161	0	0	-Inf	0.731820264341951	1	0	0	0.0532075905446391	0	0	0	LRK10L-1.2	LEAF RUST 10 DISEASE-RESISTANCE LOCUS RECEPTOR-LIKE PROTEIN KINASE-like 1.2
Os01g0136900	11.9050139160492	14.9803433166537	8.82968451544474	0.589418034607309	-0.762636891160302	0.196431488749374	0.722600350637273	0.469006146241125	0.588450775272495	0.407333665391737	0.251502261717006	0.243309490828053	0.358963921910062	LRK10L-2.5	LEAF RUST 10 DISEASE-RESISTANCE LOCUS RECEPTOR-LIKE PROTEIN KINASE-like 2.5		GO:0004674,GO:0005524,GO:0016021	protein serine/threonine kinase activity|ATP binding|integral component of membrane
Os01g0137125	0.675991867351374	0.634038355320161	0.717945379382587	1.13233745775531	0.179303972372871	1	1	0	0	0.0582989252571208	0	0.0646717488910951	0	LRK10L-2.6	Protein SUPPRESSOR OF NPR1-1 CONSTITUTIVE 4
Os01g0137200	2.13149244270285	2.57835027714059	1.68463460826512	0.653376937649211	-0.614012562251438	0.773827481110431	1	0	0.134087090719644	0.385547189298069	0.128944030665457	0.0712820773910313	0.133846632814476
Os01g0137250	12.5972020710965	10.6879479914261	14.5064561507669	1.35727233725352	0.440710227156714	0.436371501296504	0.939698288825576	0.555723428488833	0.44695696906548	0.428385765886743	0.773664183992742	0.475213849273542	0.669233164072381	LRK10L-2.6	Protein SUPPRESSOR OF NPR1-1 CONSTITUTIVE 4
Os01g0137266	1.46326032548707	2.26368969168724	0.662830959286911	0.292809991458181	-1.77196331182131	0.431302934534525	0.936684833203705	0.168073874932827	0.175731886813458	0.252645257150953	0.0844957470572278	0	0.0877083737214314
Os01g0137282	8.99119932857129	10.4365826897627	7.54581596737991	0.723015971001855	-0.467900579065481	0.507874104657228	0.978479885867123	0.943403167726402	0.854869421293057	0.252107485211508	0.379421515521345	0.629248683176	0.459488823761573
Os01g0137300	63.1731038963913	63.8094894747932	62.5367183179893	0.980053575615793	-0.0290674771263322	0.928453925114751	1	1.18868799133527	0.96845347027605	0.928213922824191	1.14861240607825	1.08116364654785	0.757261451108359	LRK10L-2.1	LEAF RUST 10 DISEASE-RESISTANCE LOCUS RECEPTOR-LIKE PROTEIN KINASE-like 2.1
Os01g0137400	13.4797369950213	18.1564315737713	8.80304241627137	0.484844303270925	-1.04440656194085	0.0561926008115933	0.39526514390282	0.50926210295055	0.479219219779824	0.45930750989801	0.256021239790773	0.198145009335152	0.239179918824627	LRK10L-2.1	LEAF RUST 10 DISEASE-RESISTANCE LOCUS RECEPTOR-LIKE PROTEIN KINASE-like 2.1
Os01g0137500	2.18572251170084	1.29271302688038	3.0787319965213	2.38160514553721	1.25193424368263	0.454180110532109	0.953256870731587	0.0427232319450418	0.0148899487670166	0	0.028637656318991	0.0474939000315026	0.0594529866983908	LRK10L-2.8	LEAF RUST 10 DISEASE-RESISTANCE LOCUS RECEPTOR-LIKE PROTEIN KINASE-like 2.8
Os01g0137550	6.1430274590454	6.81806398350849	5.46799093458232	0.801985863994277	-0.318351287290818	0.747989298013169	1	0.766198159700848	0.509796463726171	0.209406111301921	0.350173322316375	0.46459379436757	0.363487319665904
Os01g0137700	67.8071954742224	73.0659270539455	62.5484638944992	0.85605516027079	-0.224224334610004	0.433315513278389	0.937562900911471	2.11881173403769	1.79560104094132	1.18457977001725	1.32307787987165	1.33886336664893	1.65271494431788
Os01g0137950	349.61655307869	384.714617396324	314.518488761057	0.817537141920053	-0.290643819020813	0.0177683229928676	0.199162008270677	20.9132707895401	21.1916156651762	22.6816232935528	15.5678801739675	18.0489955259457	18.6847561476558	LRK10L-2.6	Protein SUPPRESSOR OF NPR1-1 CONSTITUTIVE 4
Os01g0138000	0	0	0					0	0	0	0	0	0	LRK10L-1.2	LEAF RUST 10 DISEASE-RESISTANCE LOCUS RECEPTOR-LIKE PROTEIN KINASE-like 1.2
Os01g0138100	9.49566662566884	8.42189970753214	10.5694335438055	1.25499399314299	0.327680458930182	0.655711676722093	1	0.45179491151668	0.419893519562433	0.452752662661952	0.454261539225096	0.558049290890031	0.628710789000108
Os01g0138232	0.656274478200242	0.636396947526884	0.676152008873599	1.06246896925136	0.0874207061341736	1	1	0.122501605361488	0	0	0	0	0.127853500001888
Os01g0138300	17.4091480606447	19.0412924720444	15.7770036492451	0.828567896449686	-0.271308171903202	0.728365756274767	1	0.394491151043937	0.687442494477214	0.219626347263697	0.462752409117154	0.19490746928816	0.411725823771099	LRK10L-2.1	LEAF RUST 10 DISEASE-RESISTANCE LOCUS RECEPTOR-LIKE PROTEIN KINASE-like 2.1
Os01g0138400	49.9029633538734	46.2600662246472	53.5458604830996	1.15749640787524	0.211007716294475	0.607907997827595	1	0.752662701937177	1.61888204550948	0.732708020884365	1.14596895725038	0.956238173560035	1.45886984936652	LRK10L-2.7	LEAF RUST 10 DISEASE-RESISTANCE LOCUS RECEPTOR-LIKE PROTEIN KINASE-like 2.7
Os01g0138451	0	0	0					0	0	0	0	0	0
Os01g0138500	112.840135921486	111.568949677987	114.111322164985	1.02278745559885	0.0325063712687469	0.853609136593679	1	3.20268882380741	4.64485183628552	4.17577263485908	4.0858125297295	3.82829618435748	4.24115987838429
Os01g0138600	49.8436464806731	47.0587527009523	52.6285402603939	1.11835816377957	0.161382297624394	0.59232361149483	1	1.42741001029908	1.05715039639835	1.90724793160011	1.55480338425595	1.45456760821119	1.83117712140385
Os01g0138800	340.33756976428	351.493749693548	329.181389835012	0.936521318293742	-0.0946162595790981	0.710764233958581	1	15.6175448185664	9.34974537437436	9.71855012205055	11.0806123538602	10.4658861863538	10.5160321229174	GAT1_2.1	Putative glutamine amidotransferase GAT1_2.1		GO:0006541,GO:0016740,GO:0016787,GO:2000032	glutamine metabolic process|transferase activity|hydrolase activity|regulation of secondary shoot formation
Os01g0138900	2025.93604250933	2157.94003058819	1893.93205443047	0.877657408261824	-0.188270198241705	0.253329649960294	0.792679520263547	51.5576474846758	70.5260326173858	73.1851828999977	55.5875900085677	56.897153378937	56.8263788670362	POPTR_0012s05040g	L-Ala-D/L-amino acid epimerase		GO:0000287,GO:0006518,GO:0016854	magnesium ion binding|peptide metabolic process|racemase and epimerase activity
Os01g0139000	196.801899421744	212.471506744766	181.132292098722	0.852501565380765	-0.230225611642056	0.185004849728253	0.705747641986328	20.0204259154798	14.7570988814442	16.2962749669663	15.116578697827	15.860595313324	12.0086698599904	RTNLB8	Reticulon-like protein B8		GO:0005739,GO:0005789,GO:0016021	mitochondrion|endoplasmic reticulum membrane|integral component of membrane
Os01g0139200	1958.17851015577	2013.79699790507	1902.56002240648	0.944762567620119	-0.0819762899518729	0.339152568617849	0.879683074468134	40.1855036264747	40.1416353887015	38.7007214683375	38.1844345129848	37.6434940485794	35.2628675858023
Os01g0139600	1.00368193089081	1.64839117209033	0.358972689691294	0.21777154341107	-2.19911264800391	0.469465454910507	0.961858434310734	0	0.0980751292120825	0.062666717752575	0	0.0347584986897219	0	LPP3	Putative lipid phosphate phosphatase 3, chloroplastic		GO:0005886,GO:0005887,GO:0006644,GO:0008195,GO:0031969	plasma membrane|integral component of plasma membrane|phospholipid metabolic process|phosphatidate phosphatase activity|chloroplast membrane	path:dosa00561,path:dosa00564	Glycerolipid metabolism|Glycerophospholipid metabolism
Os01g0139700	3.53120899467787	3.59624098222084	3.4661770071349	0.963833353846708	-0.0531443678947113	1	1	0.263815957260633	0.459727168181637	0.264375215518676	0.265256291654654	0.586549665389057	0.0917805482156408
Os01g0139900	1.99902442279449	1.35247042236022	2.64557842322876	1.95610815548329	0.967986140773596	0.616078683546814	1	0	0.287249332420325	0	0.414347345401971	0.0763523506782594	0.0716835523023136
Os01g0140100	1094.30003737343	1228.83179213057	959.768282616288	0.781041220419782	-0.356529404489488	0.0206910127688467	0.219267742973321	33.6547751009052	28.9487587999092	40.9723860207764	26.7843216187531	26.0873726724347	26.9329818344588	ASPG1	Protein ASPARTIC PROTEASE IN GUARD CELL 1		GO:0003677,GO:0004190,GO:0005783,GO:0006508,GO:0009414,GO:0009627,GO:0009737,GO:0030163,GO:0070001	DNA binding|aspartic-type endopeptidase activity|endoplasmic reticulum|proteolysis|response to water deprivation|systemic acquired resistance|response to abscisic acid|protein catabolic process|aspartic-type peptidase activity
Os01g0140400	485.992739229422	462.863113375217	509.122365083627	1.09994153859245	0.137426847182581	0.271193556480215	0.814587672078245	6.17432342095823	6.03093281503499	7.43574980646789	7.67835644360792	7.34544462274409	6.30275219200947	RLP4	Receptor-like protein 4		GO:0005768,GO:0005794,GO:0005802,GO:0005886,GO:0016020,GO:0016021	endosome|Golgi apparatus|trans-Golgi network|plasma membrane|membrane|integral component of membrane
Os01g0140500	1541.38423839854	1529.87804521511	1552.89043158198	1.01504197438406	0.0215393874928611	0.827382824010675	1	156.816293526254	140.951059948788	175.444832401385	157.771678082368	154.360124366515	161.916337084555	RPL26B	60S ribosomal protein L26-2		GO:0002181,GO:0003723,GO:0003735,GO:0022625,GO:0022626,GO:0042273,GO:0042788	cytoplasmic translation|RNA binding|structural constituent of ribosome|cytosolic large ribosomal subunit|cytosolic ribosome|ribosomal large subunit biogenesis|polysomal ribosome	path:dosa03010	Ribosome
Os01g0140700	58.2211471865539	67.5305051910976	48.9117891820101	0.724291770713098	-0.465357111162609	0.0708655161557792	0.445098639431819	4.02637351961721	3.02244108892581	3.87972014387994	2.28368798964734	2.23798824110709	3.28639782709255	Os01g0140700	Putative AP2/ERF and B3 domain-containing protein Os01g0140700	RAV	GO:0003677,GO:0003700,GO:0005634	DNA binding|DNA-binding transcription factor activity|nucleus
Os01g0141000	3050.19770930508	3585.00299898022	2515.39241962994	0.701643044746533	-0.511190837216694	3.45832645177627e-06	0.000227773033195486	129.506263381436	128.962299872219	107.491577693359	86.371664556795	83.3496138199214	84.0393756191215	Os01g0141000	AP2/ERF and B3 domain-containing protein Os01g0141000	RAV	GO:0003677,GO:0003700,GO:0005634	DNA binding|DNA-binding transcription factor activity|nucleus
Os01g0141100	4143.50254914613	4297.20001319928	3989.80508509297	0.928466227505791	-0.107078661082129	0.177122115863463	0.690731942438367	130.099995367911	120.987224661335	119.798810586683	117.56578427062	113.839432166388	108.719118334006	SKD1	Protein SUPPRESSOR OF K(+) TRANSPORT GROWTH DEFECT 1		GO:0005524,GO:0005634,GO:0005737,GO:0005771,GO:0007032,GO:0007033,GO:0007049,GO:0009506,GO:0010091,GO:0015031,GO:0016192,GO:0016787,GO:0032585,GO:0055075,GO:0055078	ATP binding|nucleus|cytoplasm|multivesicular body|endosome organization|vacuole organization|cell cycle|plasmodesma|trichome branching|protein transport|vesicle-mediated transport|hydrolase activity|multivesicular body membrane|potassium ion homeostasis|sodium ion homeostasis	path:dosa04144	Endocytosis
Os01g0141150	19.7454444485858	22.7963788734158	16.6945100237559	0.732331661816006	-0.449430923849149	0.323401873473727	0.867752219889294	1.32618434529582	1.24794879405859	0.575898135540383	0.755607389752337	0.835420828022715	0.692061584390828	SKD1	Protein SUPPRESSOR OF K(+) TRANSPORT GROWTH DEFECT 1		GO:0005524,GO:0005634,GO:0005737,GO:0005771,GO:0007032,GO:0007033,GO:0007049,GO:0009506,GO:0010091,GO:0015031,GO:0016192,GO:0016787,GO:0032585,GO:0055075,GO:0055078	ATP binding|nucleus|cytoplasm|multivesicular body|endosome organization|vacuole organization|cell cycle|plasmodesma|trichome branching|protein transport|vesicle-mediated transport|hydrolase activity|multivesicular body membrane|potassium ion homeostasis|sodium ion homeostasis
Os01g0141300	0.483264543680152	0.317019177660081	0.649509909700223	2.04880321277172	1.03478142037045	0.980505100570356	1	0	0	0.0343424079541773	0.0689137199381148	0	0	SKD1	Protein SUPPRESSOR OF K(+) TRANSPORT GROWTH DEFECT 1		GO:0005524,GO:0005634,GO:0005737,GO:0005771,GO:0007032,GO:0007033,GO:0007049,GO:0009506,GO:0010091,GO:0015031,GO:0016192,GO:0016787,GO:0032585,GO:0055075,GO:0055078	ATP binding|nucleus|cytoplasm|multivesicular body|endosome organization|vacuole organization|cell cycle|plasmodesma|trichome branching|protein transport|vesicle-mediated transport|hydrolase activity|multivesicular body membrane|potassium ion homeostasis|sodium ion homeostasis	path:dosa04144	Endocytosis
Os01g0141450	0	0	0					0	0	0	0	0	0	SKD1	Protein SUPPRESSOR OF K(+) TRANSPORT GROWTH DEFECT 1		GO:0005524,GO:0005634,GO:0005737,GO:0005771,GO:0007032,GO:0007033,GO:0007049,GO:0009506,GO:0010091,GO:0015031,GO:0016192,GO:0016787,GO:0032585,GO:0055075,GO:0055078	ATP binding|nucleus|cytoplasm|multivesicular body|endosome organization|vacuole organization|cell cycle|plasmodesma|trichome branching|protein transport|vesicle-mediated transport|hydrolase activity|multivesicular body membrane|potassium ion homeostasis|sodium ion homeostasis
Os01g0141600	684.323057091252	646.258017354563	722.38809682794	1.11780136946697	0.160663847622735	0.11496604438773	0.570372475928074	18.5992136964292	21.9406270823167	20.5448665335829	22.0098210528898	23.5291167632463	21.9327936680124	RUS5	Protein root UVB sensitive 5		GO:0005739,GO:0009941,GO:0010224,GO:0032502	mitochondrion|chloroplast envelope|response to UV-B|developmental process
Os01g0141700	58.5229914056706	66.0379291853101	51.0080536260311	0.772405407851245	-0.372569829805349	0.322475422941666	0.867522670105618	1.57793316059604	1.50208321999854	1.79368869320498	1.49182878520265	0.575983730080758	1.64687047778615	DDB2	DNA damage-binding protein 2		GO:0000209,GO:0003684,GO:0005654,GO:0006290,GO:0009411,GO:0010224,GO:0031465,GO:0032991,GO:0035518,GO:0044877,GO:0046872,GO:0051865,GO:0070914	protein polyubiquitination|damaged DNA binding|nucleoplasm|pyrimidine dimer repair|response to UV|response to UV-B|Cul4B-RING E3 ubiquitin ligase complex|protein-containing complex|histone H2A monoubiquitination|protein-containing complex binding|metal ion binding|protein autoubiquitination|UV-damage excision repair	path:dosa03420,path:dosa04120	Nucleotide excision repair|Ubiquitin mediated proteolysis
Os01g0141900	466.691432765249	484.89073715494	448.492128375557	0.924934411011955	-0.112577030082989	0.345157746647005	0.8840548193853	9.57554215242298	8.98446459507399	10.715677749505	9.8215396878703	9.20977826197737	7.70152268438601
Os01g0142100	1842.90824743464	1709.53194409983	1976.28455076944	1.15603838675859	0.209189303951725	0.0145067757112792	0.174812742604826	41.1179560780772	42.6154103319297	44.6408835188042	49.6350396834604	50.8000365830626	46.1422908030181	EGY2	Probable zinc metalloprotease EGY2, chloroplastic		GO:0008237,GO:0016021,GO:0031969	metallopeptidase activity|integral component of membrane|chloroplast membrane
Os01g0142200	114.061378956566	118.571580914307	109.551176998825	0.923924402070665	-0.114153283526998	0.539430484747069	0.990925692420525	5.57860826290714	4.97798324296679	7.32539659666331	5.60906533394738	5.72038671063026	4.96905624323743	CGI121	EKC/KEOPS complex subunit CGI121		GO:0000781,GO:0005634,GO:0008033	chromosome, telomeric region|nucleus|tRNA processing
Os01g0142300	288.002945337567	306.729402684947	269.276487990187	0.877895909662013	-0.187878202412354	0.364754780991321	0.893644393349388	8.64598321415422	6.262597489349	10.1518591483498	7.82910514272084	6.68747265245271	7.1754818869383	SQD2	Sulfoquinovosyl transferase SQD2		GO:0008194,GO:0009247,GO:0009507,GO:0009536,GO:0009941,GO:0016021,GO:0016036,GO:0031969,GO:0046506,GO:0046510	UDP-glycosyltransferase activity|glycolipid biosynthetic process|chloroplast|plastid|chloroplast envelope|integral component of membrane|cellular response to phosphate starvation|chloroplast membrane|sulfolipid biosynthetic process|UDP-sulfoquinovose:DAG sulfoquinovosyltransferase activity	path:dosa00561	Glycerolipid metabolism
Os01g0142500	279.196062479207	280.085441059833	278.306683898582	0.993649233767665	-0.00919143627187231	0.970797183675207	1	7.3566515915414	8.40936831162129	8.30753185591201	7.31401592002057	7.23215083523185	9.08187453692338	DIVARICATA	Transcription factor DIVARICATA	MYB	GO:0003677,GO:0005634,GO:0009908,GO:0048262	DNA binding|nucleus|flower development|determination of dorsal/ventral asymmetry
Os01g0142600	4.14096071148598	3.19954527725431	5.08237614571765	1.58846826824063	0.667636270593347	0.565065669936907	1	0.163995964551488	0.0244954532998779	0.0469553189630379	0.1648913198995	0.130220350704834	0.0733545770705407
Os01g0142800	1224.1444729807	1181.88822012315	1266.40072583824	1.0715063440655	0.0996403918014333	0.283300019589899	0.82539978006967	18.499458719292	16.5619865749125	18.1641566638128	18.6004587002668	19.0311911280349	18.6775826666505	NPF8.1	Protein NRT1/ PTR FAMILY 8.1		GO:0005886,GO:0006807,GO:0009506,GO:0015031,GO:0015333,GO:0016021,GO:0035673,GO:0042937,GO:0042938,GO:0042939,GO:1904680	plasma membrane|nitrogen compound metabolic process|plasmodesma|protein transport|peptide:proton symporter activity|integral component of membrane|oligopeptide transmembrane transporter activity|tripeptide transmembrane transporter activity|dipeptide transport|tripeptide transport|peptide transmembrane transporter activity
Os01g0142875	10.6962645786545	11.6342883399929	9.75824081731613	0.838748407478621	-0.253689972799432	0.730294543910205	1	0.258884817872584	0.300756091333781	0.490041287332125	0.462752409117154	0.25581605344071	0.15010837324988	NPF8.1	Protein NRT1/ PTR FAMILY 8.1		GO:0005886,GO:0006807,GO:0009506,GO:0015031,GO:0015333,GO:0016021,GO:0035673,GO:0042937,GO:0042938,GO:0042939,GO:1904680	plasma membrane|nitrogen compound metabolic process|plasmodesma|protein transport|peptide:proton symporter activity|integral component of membrane|oligopeptide transmembrane transporter activity|tripeptide transmembrane transporter activity|dipeptide transport|tripeptide transport|peptide transmembrane transporter activity
Os01g0142950	0.162377477425056	0	0.324754954850112	Inf	Inf	0.990095146969431	1	0	0	0	0.0127516115826772	0	0
Os01g0143100	261.815419976746	243.607457279091	280.0233826744	1.14948608635403	0.200989003446679	0.143072436167422	0.630838464879083	9.08981889805354	9.46581306405719	9.29200164452099	10.2772884930689	10.7135535620359	10.6299428118693	ADNT1	Mitochondrial adenine nucleotide transporter ADNT1		GO:0005743,GO:0016021,GO:0022857	mitochondrial inner membrane|integral component of membrane|transmembrane transporter activity
Os01g0143300	158.859553788646	184.277288974544	133.441818602748	0.724135998230262	-0.465667423066564	0.00924538338951659	0.129495975351255	8.61226169934866	7.61564782416613	10.2372641593712	6.54052102709399	5.19437471116635	7.17168934894309	At2g39795	Uncharacterized protein At2g39795, mitochondrial		GO:0003729,GO:0005739,GO:0005759,GO:0008494,GO:0070131,GO:0097177	mRNA binding|mitochondrion|mitochondrial matrix|translation activator activity|positive regulation of mitochondrial translation|mitochondrial ribosome binding
Os01g0143350	1.61837000185941	2.53969130959073	0.697048694128093	0.274461975554195	-1.86532180532632	0.34090780976435	0.881192919495756	0.182842742655884	0	0.305383912315302	0	0.067753261678604	0.0636102809415332	At2g39795	Uncharacterized protein At2g39795, mitochondrial		GO:0003729,GO:0005739,GO:0005759,GO:0008494,GO:0070131,GO:0097177	mRNA binding|mitochondrion|mitochondrial matrix|translation activator activity|positive regulation of mitochondrial translation|mitochondrial ribosome binding
Os01g0143400	0	0	0					0	0	0	0	0	0
Os01g0143700	0.507033935894087	0.317019177660081	0.697048694128093	2.19875876050468	1.13668932583208	0.98065409329836	1	0	0	0.0632692823463497	0	0.0701854300465539	0.0658937269240498	At2g39795	Uncharacterized protein At2g39795, mitochondrial		GO:0003729,GO:0005739,GO:0005759,GO:0008494,GO:0070131,GO:0097177	mRNA binding|mitochondrion|mitochondrial matrix|translation activator activity|positive regulation of mitochondrial translation|mitochondrial ribosome binding
Os01g0143750	0	0	0					0	0	0	0	0	0	At2g39795	Uncharacterized protein At2g39795, mitochondrial		GO:0003729,GO:0005739,GO:0005759,GO:0008494,GO:0070131,GO:0097177	mRNA binding|mitochondrion|mitochondrial matrix|translation activator activity|positive regulation of mitochondrial translation|mitochondrial ribosome binding
Os01g0143800	2578.51714617791	2380.37029874936	2776.66399360645	1.16648405294979	0.222166584315239	0.0782407009175637	0.467134298362472	94.4694140482238	107.931590700502	130.898518686694	127.290926069049	125.187369600278	131.337797925714	At2g39795	Uncharacterized protein At2g39795, mitochondrial		GO:0003729,GO:0005739,GO:0005759,GO:0008494,GO:0070131,GO:0097177	mRNA binding|mitochondrion|mitochondrial matrix|translation activator activity|positive regulation of mitochondrial translation|mitochondrial ribosome binding
Os01g0143900	163.383780965491	160.028902675069	166.738659255912	1.04192840461118	0.0592561472315027	0.73079599995591	1	11.7518017325191	15.379963444622	12.8983059692445	11.7355813883574	14.3082569890361	15.1855088865878
Os01g0144000	781.914786920733	759.655950180176	804.17362366129	1.05860241530466	0.0821608507386278	0.418513998637837	0.934724096202282	27.0886275237766	26.2235216734452	30.5348961366825	29.0428443318592	29.1344840948613	29.4485570154562	CGR2	Probable pectin methylesterase CGR2		GO:0000139,GO:0005768,GO:0005774,GO:0005794,GO:0005802,GO:0005886,GO:0008168,GO:0009535,GO:0009664,GO:0009832,GO:0009965,GO:0015976,GO:0016020,GO:0016021,GO:0045488,GO:0045489,GO:0048639,GO:0051512,GO:1903942,GO:1905157	Golgi membrane|endosome|vacuolar membrane|Golgi apparatus|trans-Golgi network|plasma membrane|methyltransferase activity|chloroplast thylakoid membrane|plant-type cell wall organization|plant-type cell wall biogenesis|leaf morphogenesis|carbon utilization|membrane|integral component of membrane|pectin metabolic process|pectin biosynthetic process|positive regulation of developmental growth|positi…
Os01g0144100	1223.92491627888	1146.60265451394	1301.24717804382	1.13487193922069	0.182529510666197	0.0631809650312585	0.419539693707881	58.1019641649229	72.6632228801546	71.7356254891912	77.1360029492878	73.6199335649832	76.3008598774152	At2g44920	Thylakoid lumenal 15 kDa protein 1, chloroplastic		GO:0009507,GO:0009534,GO:0009535,GO:0009543,GO:0009579,GO:0031977	chloroplast|chloroplast thylakoid|chloroplast thylakoid membrane|chloroplast thylakoid lumen|thylakoid|thylakoid lumen
Os01g0144200	691.946032768741	675.982677507811	707.909388029672	1.04723007198878	0.0665784310494983	0.641521936715974	1	34.9756003944021	34.8138846450276	28.8809894528735	33.5254479730188	29.4459781513496	39.1318882846687	YGR066C	Uncharacterized protein YGR066C		GO:0005773,GO:0006623,GO:0007039,GO:0019898,GO:0034657,GO:0043161,GO:0045721	vacuole|protein targeting to vacuole|protein catabolic process in the vacuole|extrinsic component of membrane|GID complex|proteasome-mediated ubiquitin-dependent protein catabolic process|negative regulation of gluconeogenesis
Os01g0144300	1.14619954667374	0.953416125186965	1.33898296816051	1.4044056239325	0.48995967860508	0.968968321114903	1	0.0688750284689765	0	0.0345105176434635	0.0346255299129619	0	0.107826098602991
Os01g0144340	249.689433702944	247.626080676691	251.752786729196	1.01666507034004	0.0238444766943784	0.868933328673191	1	5.01020913614976	5.79815899765779	5.79326559223533	5.48965194902676	5.66487966688794	5.51960236051627	ARP5	Actin-related protein 5		GO:0005634	nucleus
Os01g0144380	0.518071926573015	0.318198473763442	0.717945379382587	2.25628165619779	1.17394717351523	0.980720109225127	1	0.0102381799075506	0	0	0	0.0227628421772607	0	ARP5	Actin-related protein 5		GO:0005634	nucleus
Os01g0144500	1.79143916574045	3.25812337663079	0.324754954850112	0.0996754626234994	-3.32661779355935	0.113821798958717	0.567486430090163	0.201002634103339	0.280214654891664	0.201428735633277	0.0673666772456265	0	0	UFD1	Ubiquitin fusion degradation protein 1		GO:0000837,GO:0000839,GO:0005634,GO:0030433,GO:0030970,GO:0031593,GO:0034098,GO:0043130,GO:0043161,GO:0051974,GO:0070651,GO:0071629,GO:0071712,GO:0072665,GO:0072671,GO:1900182,GO:1990112,GO:1990116	Doa10p ubiquitin ligase complex|Hrd1p ubiquitin ligase ERAD-L complex|nucleus|ubiquitin-dependent ERAD pathway|retrograde protein transport, ER to cytosol|polyubiquitin modification-dependent protein binding|VCP-NPL4-UFD1 AAA ATPase complex|ubiquitin binding|proteasome-mediated ubiquitin-dependent protein catabolic process|negative regulation of telomerase activity|nonfunctional rRNA decay|cytopl…	path:dosa04141	Protein processing in endoplasmic reticulum
Os01g0144600	453.14593555678	436.262055389852	470.029815723708	1.07740246926513	0.107557276761223	0.347140282862492	0.885620381994653	21.3264610210151	23.1859154354325	23.7240558510065	22.497463979148	23.3192159059341	26.7932180511055						path:dosa03018	RNA degradation
Os01g0144700	122.264745823585	112.185556395618	132.343935251552	1.17968782705723	0.238405139298609	0.186128396799581	0.707326057599435	9.29470789818919	10.8264225831384	8.49735792042366	12.1326939582438	10.6951440090808	10.5517239537982
Os01g0144800	0.500963059152424	0.318198473763442	0.683727644541405	2.14874583292222	1.10349484187749	0.980616947335307	1	0.0614035478245862	0	0	0.0617387877500442	0.0682601439355511	0
Os01g0144900	22.2131752459262	22.0720503258589	22.3543001659935	1.01278765841721	0.0183317296569644	0.991147822412457	1	0.563967537280327	0.542490694107145	0.452130464774648	0.499000994531278	0.401243319734765	0.659239118653801
Os01g0145000	2.01234864475011	1.96776894195713	2.0569283475431	1.04530989573262	0.0639307114525734	1	1	0.293128841400703	0.459727168181637	0.146875119732598	0.147364606474808	0.325860925216143	0.458902741078204
Os01g0145200	74.6630425488063	74.9116937108057	74.414391386807	0.993361486046243	-0.00960928224470464	1	1	3.64945407543876	3.44795376136228	3.21656512214389	4.24410066647447	3.07938574329255	2.79930672057704
Os01g0145600	76.9199520759799	74.9139234010819	78.9259807508779	1.05355556307358	0.0752664019168645	0.779553670351454	1	3.67422966459501	4.35768113091547	4.83608412054949	3.91484415597218	5.18184188428343	4.29263143102106
Os01g0146101	177.06279804836	183.277181489696	170.848414607023	0.9321859558203	-0.101310317283015	0.529358554245714	0.9868201276494	11.6041907578182	11.2274752257443	10.2981326623297	9.171503198751	9.94773563027944	11.3881045992303
Os01g0146200	0.169058802795028	0.338117605590055	0	0	-Inf	1	1	0	0.053136679913667	0	0	0	0
Os01g0146600	0	0	0					0	0	0	0	0	0
Os01g0146801	4.62327934369136	5.856392785598	3.39016590178473	0.578882944826003	-0.788656442686451	0.45046044806719	0.951085946702162	0.198571150626283	0.726665523900007	0.895464439660031	0.399310546576899	0.331116746590597	0.310869598794912
Os01g0147001	0.331436280220083	0.338117605590055	0.324754954850112	0.960479281412679	-0.0581736011689354	1	1	0	0.0997857419308979	0	0.0959583484022005	0	0	Os04g0650300	Probable glucuronosyltransferase Os04g0650300		GO:0000139,GO:0009834,GO:0010417,GO:0015018,GO:0016021,GO:0042285,GO:0071555	Golgi membrane|plant-type secondary cell wall biogenesis|glucuronoxylan biosynthetic process|galactosylgalactosylxylosylprotein 3-beta-glucuronosyltransferase activity|integral component of membrane|xylosyltransferase activity|cell wall organization
Os01g0147200	1368.54443981724	1375.47334362986	1361.61553600461	0.989925062750632	-0.0146087774627493	0.881005573872163	1	23.166808196063	23.2412925286254	23.2807679929367	22.9516985779503	22.4445811512869	22.7437263896262	IWS1	Protein IWS1 homolog 1		GO:0005634,GO:0009742,GO:0032784	nucleus|brassinosteroid mediated signaling pathway|regulation of DNA-templated transcription, elongation
Os01g0147250	0.998058229709832	0.953416125186965	1.0427003342327	1.09364663202883	0.129146664481655	1	1	0.0308460039807818	0	0.015455696908911	0.0155072056923068	0.0342904074139129	0	RBL1	RHOMBOID-like protein 1		GO:0000139,GO:0004252,GO:0005794,GO:0016021	Golgi membrane|serine-type endopeptidase activity|Golgi apparatus|integral component of membrane
Os01g0147300	76.1438149493628	72.5607440797295	79.7268858189962	1.09876058783786	0.135877067482517	0.584642380472525	1	3.65346364305297	2.10891844692905	2.89845676776786	3.52035140289742	3.04606935967115	2.82008856031984	RBL1	RHOMBOID-like protein 1		GO:0000139,GO:0004252,GO:0005794,GO:0016021	Golgi membrane|serine-type endopeptidase activity|Golgi apparatus|integral component of membrane
Os01g0147400	3.31048049859059	3.536483586741	3.08447741044018	0.872187678745214	-0.197289485044242	0.943799314083988	1	0.408677554815918	0.14243276026651	0.20477195116246	0	0.1514374424241	0.497620676355895	FDM2	Factor of DNA methylation 2		GO:0010569,GO:0080188	regulation of double-strand break repair via homologous recombination|RNA-directed DNA methylation
Os01g0147600	11.2581390321749	11.0049671690862	11.5113108952636	1.04601047130788	0.064897294059365	0.961829670809505	1	0.820760755921969	0.660121062004402	0.695962105809847	1.01568221078022	0.772039730512092	0.461256088468348
Os01g0147700	526.121739221551	516.849854428892	535.393624014211	1.03587844598662	0.0508547214984715	0.641374776166248	1	10.7013833877062	9.77775245717561	10.7433916867521	10.7791958978848	9.90290586201102	11.2494059567048	FDM2	Factor of DNA methylation 2		GO:0010569,GO:0080188	regulation of double-strand break repair via homologous recombination|RNA-directed DNA methylation
Os01g0147800	47.2003705558817	56.132380205355	38.2683609064084	0.681751972148825	-0.552681126361838	0.0480515957901594	0.362316382406298	1.97421295411075	1.20409610196349	1.64866504109642	0.937357051429959	1.24973833679777	1.05884908631853
Os01g0147850	0.15850958883004	0.317019177660081	0	0	-Inf	1	1	0	0	0.131600107280407	0	0	0
Os01g0147900	7379.60739204043	7588.51637081723	7170.69841326363	0.944940758227737	-0.081704210516768	0.290295502363194	0.83415998802751	351.039063231493	374.473124658615	387.013148192738	341.518315987914	341.997855596428	354.796379315124	TPI	Triosephosphate isomerase, cytosolic		GO:0004807,GO:0005829,GO:0006094,GO:0006096,GO:0019563,GO:0046166	triose-phosphate isomerase activity|cytosol|gluconeogenesis|glycolytic process|glycerol catabolic process|glyceraldehyde-3-phosphate biosynthetic process	path:dosa00010,path:dosa00051,path:dosa00562,path:dosa00710	Glycolysis / Gluconeogenesis|Fructose and mannose metabolism|Inositol phosphate metabolism|Carbon fixation in photosynthetic organisms
Os01g0148000	423.351677500371	459.21982583199	387.483529168751	0.843786586231831	-0.245049941829549	0.309293491427352	0.855553798119254	9.17014790689364	10.6691674339967	8.19241951522743	9.22021341303553	8.65416384274504	5.51846909556483	PRT6	E3 ubiquitin-protein ligase PRT6		GO:0000151,GO:0004842,GO:0005737,GO:0006511,GO:0008270,GO:0009737,GO:0010029,GO:0016567,GO:0050832,GO:0050994,GO:0061630,GO:0071596	ubiquitin ligase complex|ubiquitin-protein transferase activity|cytoplasm|ubiquitin-dependent protein catabolic process|zinc ion binding|response to abscisic acid|regulation of seed germination|protein ubiquitination|defense response to fungus|regulation of lipid catabolic process|ubiquitin protein ligase activity|ubiquitin-dependent protein catabolic process via the N-end rule pathway
Os01g0148050	2320.76742090967	2229.19177891426	2412.34306290508	1.0821603980973	0.113914351650122	0.223464029170967	0.760911299760999	35.3393727153728	37.5253907716873	33.896532758269	40.9775236763052	39.2004922897481	33.9933025177433	PRT6	E3 ubiquitin-protein ligase PRT6		GO:0000151,GO:0004842,GO:0005737,GO:0006511,GO:0008270,GO:0009737,GO:0010029,GO:0016567,GO:0050832,GO:0050994,GO:0061630,GO:0071596	ubiquitin ligase complex|ubiquitin-protein transferase activity|cytoplasm|ubiquitin-dependent protein catabolic process|zinc ion binding|response to abscisic acid|regulation of seed germination|protein ubiquitination|defense response to fungus|regulation of lipid catabolic process|ubiquitin protein ligase activity|ubiquitin-dependent protein catabolic process via the N-end rule pathway
Os01g0148100	470.475548807198	436.625738776185	504.32535883821	1.15505183054893	0.207957591033696	0.0639126187731668	0.421793648937027	10.527779307409	9.73386993549247	9.48200861312565	11.6569048782511	10.8570412150636	11.4190568999036
Os01g0148200	0	0	0					0	0	0	0	0	0
Os01g0148400	918.198898887107	918.275042285046	918.122755489169	0.99983415993154	-0.000239276485710262	1	1	19.5384958555734	21.4445290199589	21.09438370206	19.4498022651818	20.5922390198841	21.2708763738344	BRIX1-2	Ribosome biogenesis protein BRX1 homolog 2		GO:0000027,GO:0005730,GO:0005829,GO:0006364	ribosomal large subunit assembly|nucleolus|cytosol|rRNA processing
Os01g0148500	445.305565538383	459.455258870165	431.155872206601	0.938406654147011	-0.091714851479532	0.417543852043585	0.934380405177543	15.061492832698	15.8480492885888	15.0934213950662	13.2145861660682	15.2502913001155	14.1842665424172
Os01g0148700	296.016973720849	303.036619828627	288.997327613072	0.953671301430519	-0.0684359916641381	0.607230038645101	1	10.6954344783878	10.3118234638414	10.6179382903847	9.71529584229046	9.74143377520302	10.328106075254
Os01g0149200	1.29300142601206	1.5850958883004	1.00090696372371	0.631448842376923	-0.663262237895488	0.886616931521534	1	0	0	0.0635462789468875	0.0127516115826772	0	0.0264728853982791	At1g65750	Putative ribonuclease H protein At1g65750		GO:0003676,GO:0004523,GO:0046872	nucleic acid binding|RNA-DNA hybrid ribonuclease activity|metal ion binding
Os01g0149350	18.8124989154501	18.9135226083612	18.7114752225389	0.989317305400689	-0.0154947816798107	1	1	0.187539420035934	0.276824961485717	0.187936981163216	0.232931152169858	0.233008080934124	0.17270533266384	RGA1	Putative disease resistance protein RGA1		GO:0005524,GO:0006952,GO:0043531	ATP binding|defense response|ADP binding
Os01g0149400	162.564530005459	178.484992035307	146.644067975611	0.821604473874206	-0.283484057317723	0.148117543662472	0.641694270351049	40.4908639588172	26.3168263385755	35.2761398682203	26.2243504144503	30.8192021715534	25.6985535003794
Os01g0149500	33.3189949448745	30.2993469976079	36.3386428921412	1.19932099180257	0.262217839989826	0.579330096101377	1	0.299244350953928	0.229444549807485	0.419830198433546	0.361053733019906	0.52116626807913	0.239443682604305	RGA1	Putative disease resistance protein RGA1		GO:0005524,GO:0006952,GO:0043531	ATP binding|defense response|ADP binding
Os01g0149600	332.14013145562	367.072271997947	297.207990913293	0.80967159217887	-0.304591234308001	0.10838585058387	0.556342519307261	28.8168199469307	19.4499955769154	29.6235818414516	20.0642579584931	21.5820197393153	20.5447227159627	H2B.10	Histone H2B.10		GO:0000786,GO:0003677,GO:0005634,GO:0046982	nucleosome|DNA binding|nucleus|protein heterodimerization activity
Os01g0149700	1.6945588769395	1.62847204026371	1.76064571361529	1.08116422639358	0.112585681822078	1	1	0.014471244594569	0.0302612064862435	0.029003843802617	0.0145502520645123	0.0643486752116509	0	At3g47110	Putative receptor-like protein kinase At3g47110		GO:0004674,GO:0005524,GO:0005886,GO:0016021	protein serine/threonine kinase activity|ATP binding|plasma membrane|integral component of membrane
Os01g0149750	18.5792328903596	19.0641129547882	18.094352825931	0.949131641678943	-0.075319896338347	0.89098277659728	1	0.295909949952892	0.260541140221851	0.374573360380666	0.234888556809941	0.311639290908797	0.32509239089664	At3g47110	Putative receptor-like protein kinase At3g47110		GO:0004674,GO:0005524,GO:0005886,GO:0016021	protein serine/threonine kinase activity|ATP binding|plasma membrane|integral component of membrane
Os01g0149800	1982.3171861735	2177.38384534929	1787.25052699772	0.820824739200273	-0.284853881262463	0.301938948050299	0.84714742144916	123.189412540215	217.924736652903	171.59325914888	130.600192527215	136.108222048078	149.554578933401	MT2A	Metallothionein-like protein 2A		GO:0046872	metal ion binding
Os01g0149900	915.009569392552	874.72412645407	955.295012331033	1.09211005326168	0.12711824572178	0.180160926376578	0.695681383761113	15.7099427180768	16.038601957615	16.5560285340684	17.8167133241723	16.8957664683498	17.3899986092793
Os01g0150000	3826.51150299562	3750.37138763289	3902.65161835835	1.04060404023655	0.0574212138282832	0.451021124874747	0.951294516864561	51.7649281557188	56.6987205625695	56.8251820769607	57.5098484137686	54.6351148738501	57.757480630747	ECR	Very-long-chain enoyl-CoA reductase		GO:0005783,GO:0005789,GO:0005886,GO:0006665,GO:0009922,GO:0009923,GO:0010025,GO:0010091,GO:0016021,GO:0016491,GO:0042335,GO:0042761,GO:0102758,GO:1905499	endoplasmic reticulum|endoplasmic reticulum membrane|plasma membrane|sphingolipid metabolic process|fatty acid elongase activity|fatty acid elongase complex|wax biosynthetic process|trichome branching|integral component of membrane|oxidoreductase activity|cuticle development|very long-chain fatty acid biosynthetic process|very-long-chain enoyl-CoA reductase activity|trichome papilla formation	path:dosa00062,path:dosa01040	Fatty acid elongation|Biosynthesis of unsaturated fatty acids
Os01g0150100	248.909380233999	234.001874572639	263.81688589536	1.12741355759296	0.173016821673298	0.216403663028972	0.751139042935197	5.8509677649883	6.21951685745929	5.79007897749812	6.59376365921735	6.99213660523193	6.31013986940009	GGB	Geranylgeranyl transferase type-1 subunit beta		GO:0004662,GO:0005953,GO:0009414,GO:0009733,GO:0009737,GO:0009788,GO:0018342,GO:0018344,GO:0046872	CAAX-protein geranylgeranyltransferase activity|CAAX-protein geranylgeranyltransferase complex|response to water deprivation|response to auxin|response to abscisic acid|negative regulation of abscisic acid-activated signaling pathway|protein prenylation|protein geranylgeranylation|metal ion binding
Os01g0150200	890.243171768267	877.037217680168	903.449125856366	1.03011492288327	0.0428052980152163	0.66640215979069	1	35.0335584102613	34.8722138061503	35.0312543138788	33.7267167004811	35.6753248770381	37.361589805827	PAS2B	Very-long-chain (3R)-3-hydroxyacyl-CoA dehydratase PASTICCINO 2B		GO:0005789,GO:0006633,GO:0007275,GO:0016021,GO:0102158,GO:0102343,GO:0102344,GO:0102345	endoplasmic reticulum membrane|fatty acid biosynthetic process|multicellular organism development|integral component of membrane|very-long-chain 3-hydroxyacyl-CoA dehydratase activity|3-hydroxy-arachidoyl-CoA dehydratase activity|3-hydroxy-behenoyl-CoA dehydratase activity|3-hydroxy-lignoceroyl-CoA dehydratase activity	path:dosa00062,path:dosa01040	Fatty acid elongation|Biosynthesis of unsaturated fatty acids
Os01g0150400	11.0451779552308	12.6111614853166	9.47919442514497	0.751651181073352	-0.411864789482824	0.519425415146115	0.982011925272945	1.0065933799043	0.89054067798707	1.16391604316398	0.778529996470684	0.602535295682679	0.888943674541426	PAS2A	Very-long-chain (3R)-3-hydroxyacyl-CoA dehydratase PASTICCINO 2A		GO:0005789,GO:0006633,GO:0007275,GO:0016021,GO:0102158,GO:0102343,GO:0102344,GO:0102345	endoplasmic reticulum membrane|fatty acid biosynthetic process|multicellular organism development|integral component of membrane|very-long-chain 3-hydroxyacyl-CoA dehydratase activity|3-hydroxy-arachidoyl-CoA dehydratase activity|3-hydroxy-behenoyl-CoA dehydratase activity|3-hydroxy-lignoceroyl-CoA dehydratase activity	path:dosa00062,path:dosa01040	Fatty acid elongation|Biosynthesis of unsaturated fatty acids
Os01g0150500	0	0	0					0	0	0	0	0	0	PAS2A	Very-long-chain (3R)-3-hydroxyacyl-CoA dehydratase PASTICCINO 2A		GO:0005789,GO:0006633,GO:0007275,GO:0016021,GO:0102158,GO:0102343,GO:0102344,GO:0102345	endoplasmic reticulum membrane|fatty acid biosynthetic process|multicellular organism development|integral component of membrane|very-long-chain 3-hydroxyacyl-CoA dehydratase activity|3-hydroxy-arachidoyl-CoA dehydratase activity|3-hydroxy-behenoyl-CoA dehydratase activity|3-hydroxy-lignoceroyl-CoA dehydratase activity	path:dosa00062,path:dosa01040	Fatty acid elongation|Biosynthesis of unsaturated fatty acids
Os01g0150700	0	0	0					0	0	0	0	0	0
Os01g0150800	116.061879008368	116.033162679502	116.090595337234	1.00049496761448	0.000713910656053606	1	1	4.4804186834348	5.25485611225339	4.41183112817031	4.38736144846517	4.76416922309677	4.83880991541954	PAS2A	Very-long-chain (3R)-3-hydroxyacyl-CoA dehydratase PASTICCINO 2A		GO:0005789,GO:0006633,GO:0007275,GO:0016021,GO:0102158,GO:0102343,GO:0102344,GO:0102345	endoplasmic reticulum membrane|fatty acid biosynthetic process|multicellular organism development|integral component of membrane|very-long-chain 3-hydroxyacyl-CoA dehydratase activity|3-hydroxy-arachidoyl-CoA dehydratase activity|3-hydroxy-behenoyl-CoA dehydratase activity|3-hydroxy-lignoceroyl-CoA dehydratase activity	path:dosa00062,path:dosa01040	Fatty acid elongation|Biosynthesis of unsaturated fatty acids
Os01g0150900	22.6007619194634	23.559237486592	21.6422863523349	0.918632717406577	-0.122439928354779	0.82532519864969	1	1.40129885157409	3.5582135293408	2.40731903561721	1.50958865169315	2.89300918972381	2.29824462198515
Os01g0150950	25.7223159282538	27.0125066577165	24.4321251987911	0.904474564629558	-0.144848162520409	0.752917800075362	1	0.668061080401603	1.06438124726291	0.956396128491333	0.735680671083538	0.671930279903054	0.996067965130985
Os01g0151100	612.675397754679	581.673153961745	643.677641547614	1.10659678405916	0.146129636205278	0.178775061208459	0.693391079464005	12.4244502453338	11.5722779708029	11.8203689174019	12.3736853762416	14.3581738449729	12.4132733474887
Os01g0151200	4553.71561297451	4276.07079968774	4831.36042626127	1.12985978310137	0.176143743635141	0.0236807727950559	0.236907850983122	82.8699261594002	93.883824253644	93.4819204687566	101.809133405681	101.793611055142	98.0336622875129	ALB3	Inner membrane protein ALBINO3, chloroplastic		GO:0009507,GO:0009534,GO:0009535,GO:0010027,GO:0016021,GO:0019904,GO:0032977,GO:0032991,GO:0042802,GO:0045038,GO:0070208,GO:0072598,GO:0090342	chloroplast|chloroplast thylakoid|chloroplast thylakoid membrane|thylakoid membrane organization|integral component of membrane|protein domain specific binding|membrane insertase activity|protein-containing complex|identical protein binding|protein import into chloroplast thylakoid membrane|protein heterotrimerization|protein localization to chloroplast|regulation of cell aging	path:dosa03060	Protein export
Os01g0151400	198.805540157207	176.905593479097	220.705486835317	1.2475890812429	0.319142831577791	0.0330877514039479	0.291416075179159	3.60133219272072	4.32485499795445	3.46460792255147	4.6762552266072	4.71265979936493	4.66074894240061	GGT3	Glutathione hydrolase 3		GO:0000048,GO:0005773,GO:0005774,GO:0006520,GO:0006536,GO:0006749,GO:0006751,GO:0006805,GO:0009636,GO:0016021,GO:0016756,GO:0019344,GO:0036374,GO:0102953,GO:0103068	peptidyltransferase activity|vacuole|vacuolar membrane|cellular amino acid metabolic process|glutamate metabolic process|glutathione metabolic process|glutathione catabolic process|xenobiotic metabolic process|response to toxic substance|integral component of membrane|glutathione gamma-glutamylcysteinyltransferase activity|cysteine biosynthetic process|glutathione hydrolase activity|hypoglycin A …	path:dosa00430,path:dosa00460,path:dosa00480,path:dosa00590	Taurine and hypotaurine metabolism|Cyanoamino acid metabolism|Glutathione metabolism|Arachidonic acid metabolism
Os01g0151500	244.95863785748	252.68672346015	237.230552254811	0.938832673938344	-0.091060042429208	0.539445387451404	0.990925692420525	6.63185652531274	7.39247426364863	7.6620262794728	7.05381969423321	6.3061433140326	6.74998177639348	GGT3	Glutathione hydrolase 3		GO:0000048,GO:0005773,GO:0005774,GO:0006520,GO:0006536,GO:0006749,GO:0006751,GO:0006805,GO:0009636,GO:0016021,GO:0016756,GO:0019344,GO:0036374,GO:0102953,GO:0103068	peptidyltransferase activity|vacuole|vacuolar membrane|cellular amino acid metabolic process|glutamate metabolic process|glutathione metabolic process|glutathione catabolic process|xenobiotic metabolic process|response to toxic substance|integral component of membrane|glutathione gamma-glutamylcysteinyltransferase activity|cysteine biosynthetic process|glutathione hydrolase activity|hypoglycin A …	path:dosa00430,path:dosa00460,path:dosa00480	Taurine and hypotaurine metabolism|Cyanoamino acid metabolism|Glutathione metabolism
Os01g0151600	485.137276254612	498.68921330617	471.585339203055	0.945649768673712	-0.0806221296666375	0.484654913342885	0.963656272278821	15.4437228265	15.1735209822781	16.3195374037479	15.7999314012233	14.3291327652092	13.7038046121608
Os01g0151700	1220.81275790563	1373.18920764209	1068.43630816918	0.778069258207899	-0.362029515478044	0.105188959199168	0.546085911481975	60.0741696141206	36.3454890609482	52.1147483662958	38.0720795080798	35.7296920354641	40.1674869837863	TIC32	Short-chain dehydrogenase TIC 32, chloroplastic		GO:0005886,GO:0009507,GO:0009706,GO:0009941,GO:0015031,GO:0016491	plasma membrane|chloroplast|chloroplast inner membrane|chloroplast envelope|protein transport|oxidoreductase activity
Os01g0151750	2.10598803847959	1.90447365816721	2.30750241879196	1.21162212399021	0.276939826824294	0.962419627904649	1	0.327213590400785	0	0.655814488108343	0.987000154994063	0.181875865236917	0	TIC32	Short-chain dehydrogenase TIC 32, chloroplastic		GO:0005886,GO:0009507,GO:0009706,GO:0009941,GO:0015031,GO:0016491	plasma membrane|chloroplast|chloroplast inner membrane|chloroplast envelope|protein transport|oxidoreductase activity
Os01g0151900	27.8985242015028	27.0898245928162	28.7072238101893	1.05970504577582	0.0836627664761486	0.832805055918325	1	0.313001983190582	0.785432178859475	0.669153087866479	0.671383156278447	0.440740709021156	0.740466795773644	At3g15200	Putative pentatricopeptide repeat-containing protein At3g15200
Os01g0152000	52.0954942089424	69.2181567448826	34.9728316730023	0.50525517173047	-0.984915910955848	0.0983738549770612	0.527895624564777	0.647824543135735	1.22839919364297	0.495150905319259	0.463681009269229	0.41500949940571	0.309414022078147	At3g47570	Probable LRR receptor-like serine/threonine-protein kinase At3g47570
Os01g0152050	0.324754954850112	0	0.649509909700223	Inf	Inf	0.700849508273281	1	0	0	0	0.0324047825756122	0	0	At3g47570	Probable LRR receptor-like serine/threonine-protein kinase At3g47570
Os01g0152100	1.79467580513053	2.26368969168724	1.32566191857382	0.585619982916361	-0.771963311821306	0.749472663971527	1	0.0700009173494217	0.0731903949343899	0.105223966375592	0.070383095629759	0	0.0730591428582215
Os01g0152200	2.52718075956412	2.66510258106721	2.38925893806102	0.896497926584222	-0.157627848447499	1	1	0.0789193034540355	0.247545398251651	0	0.119025259075806	0.131597681337288	0.0411835793275311
Os01g0152300	403.793938470278	455.904893125107	351.682983815448	0.771395501822222	-0.374457361570019	0.0648089953210512	0.424541981808248	39.5579774165671	26.6271783371254	38.7592715369456	29.5906372846345	23.8232988783951	26.4262323625362	H2B.3	Histone H2B.3		GO:0000786,GO:0003677,GO:0005634,GO:0046982	nucleosome|DNA binding|nucleus|protein heterodimerization activity
Os01g0152500	16.2562887090947	9.77083224158228	22.7417451766071	2.32751362568931	1.21878961360871	0.0127427070022882	0.161513427283322	0.128746785242662	0.269225844895913	0.258039426040015	0.496223825201445	0.453223561346374	0.559881339877547	FAR1	Protein FAR-RED IMPAIRED RESPONSE 1		GO:0003700,GO:0005634,GO:0008270,GO:0009639,GO:0010017,GO:0010018,GO:0010218,GO:0042753,GO:0045893	DNA-binding transcription factor activity|nucleus|zinc ion binding|response to red or far red light|red or far-red light signaling pathway|far-red light signaling pathway|response to far red light|positive regulation of circadian rhythm|positive regulation of transcription, DNA-templated
Os01g0152600	1.94829381332227	2.5842467576574	1.31234086898713	0.507823359011103	-0.977601336856655	0.630207673659929	1	0.0780933164530894	0.0326606043998372	0.0156517729876793	0.0471118056855713	0	0.0163010171267868	At3g47570	Probable LRR receptor-like serine/threonine-protein kinase At3g47570
Os01g0152687	1.32114828411158	1.58627518440376	1.05602138381939	0.66572395143174	-0.587004020381945	0.86379896050122	1	0.0606473464966973	0	0.243103646453955	0	0.134839003537714	0.0632969298038902	At3g47570	Probable LRR receptor-like serine/threonine-protein kinase At3g47570
Os01g0152700	482.343338476871	486.350171940163	478.336505013579	0.983522845495017	-0.0239695307418956	0.814680125455601	1	96.9083949670725	77.6019459890603	93.5888262936112	85.5893634405685	85.245218036543	89.3942539620341		Histone H2B.5		GO:0000786,GO:0003677,GO:0005634,GO:0046982	nucleosome|DNA binding|nucleus|protein heterodimerization activity
Os01g0152800	16.5289796389806	16.9293724228875	16.1285868550736	0.952698449309834	-0.0699084542347628	0.917686337133313	1	0.27294844275118	0.300405150737126	0.1871500942217	0.216662081864945	0.33536678651183	0.164926539383999	At3g47110	Putative receptor-like protein kinase At3g47110		GO:0004674,GO:0005524,GO:0005886,GO:0016021	protein serine/threonine kinase activity|ATP binding|plasma membrane|integral component of membrane
Os01g0152850	44.504505705539	42.7828323979236	46.2261790131543	1.08048430695761	0.111678118528895	0.80213171932527	1	0.681765212581675	0.944912505367537	0.492547085362117	0.749253659191941	1.02227587099359	0.496430524798057	At3g47110	Putative receptor-like protein kinase At3g47110		GO:0004674,GO:0005524,GO:0005886,GO:0016021	protein serine/threonine kinase activity|ATP binding|plasma membrane|integral component of membrane
Os01g0152900	424.041983333662	443.724462906576	404.359503760747	0.911285127513656	-0.134025572484294	0.309177495279156	0.855434779100233	35.7897929624566	26.977567232563	33.7109429741185	30.3363533554337	26.447056274162	29.9695807018509	H2B.3	Histone H2B.3		GO:0000786,GO:0003677,GO:0005634,GO:0046982	nucleosome|DNA binding|nucleus|protein heterodimerization activity
Os01g0152950	105.603774222185	104.442922152113	106.764626292256	1.02222940618955	0.031718998655439	0.866217022263655	1	4.74977289306695	4.17159837794448	3.50324359658492	4.73749920074568	3.88619325628141	3.9261678958913
Os01g0152951	0	0	0					0	0	0	0	0	0
Os01g0153000	0	0	0					0	0	0	0	0	0	At3g47110	Putative receptor-like protein kinase At3g47110		GO:0004674,GO:0005524,GO:0005886,GO:0016021	protein serine/threonine kinase activity|ATP binding|plasma membrane|integral component of membrane
Os01g0153050	1.18047651087587	1.35247042236022	1.00848259939152	0.745659633451796	-0.423410852056001	1	1	0	0.0667826755335192	0	0.0321105757299193	0.0177511788055486	0	At3g47110	Putative receptor-like protein kinase At3g47110		GO:0004674,GO:0005524,GO:0005886,GO:0016021	protein serine/threonine kinase activity|ATP binding|plasma membrane|integral component of membrane
Os01g0153100	1382.71479461574	1448.78881980191	1316.64076942956	0.908787223806423	-0.137985542043754	0.420810457955149	0.935368298143643	109.171069221428	75.4764925111057	114.951900937705	91.2074467190587	88.6027633768423	88.6892515715905	H2B.6	Histone H2B.6		GO:0000786,GO:0003677,GO:0005634,GO:0046982	nucleosome|DNA binding|nucleus|protein heterodimerization activity
Os01g0153150	0	0	0					0	0	0	0	0	0	SAP18	Zinc finger A20 domain-containing stress-associated protein 18		GO:0003677,GO:0008270	DNA binding|zinc ion binding
Os01g0153200	22.6909520150424	22.6743765883189	22.707527441766	1.00146204034841	0.00210773793644992	1	1	2.28385601647852	3.28338476057842	4.57739503584026	3.44448749742856	2.85624184885106	3.72442804353325	RPS15A	40S ribosomal protein S15a		GO:0003735,GO:0005840,GO:0006412	structural constituent of ribosome|ribosome|translation	path:dosa03010	Ribosome
Os01g0153250	34.8348458625541	31.6541760121748	38.0155157129335	1.20096368006269	0.264192521246904	0.442142870917397	0.944920643468403	0.513979338346439	0.436635849231874	0.643836141293579	0.678280928431993	0.607083367525965	0.603488536212432
Os01g0153275	0.507176408385083	1.01435281677017	0	0	-Inf	0.564871820719791	1	0	0.0575086852230194	0	0	0	0
Os01g0153300	746.24111614958	790.718905670357	701.763326628803	0.887500376677931	-0.172180363065758	0.196186386595798	0.722372563529906	63.9086745903286	46.4995951457426	61.0637435993885	50.4881076475264	50.2082119942581	49.4480594038199	H2B.5	Histone H2B.5		GO:0000786,GO:0003677,GO:0005634,GO:0046982	nucleosome|DNA binding|nucleus|protein heterodimerization activity
Os01g0153400	1002.84412695955	949.258492860766	1056.42976105834	1.11289998351724	0.154323943293237	0.100800853580792	0.535183840252104	32.8550962250357	37.7950305417787	39.3391380046522	40.1026591901031	41.4594985122483	39.3490999502429	At4g33760	Aspartate--tRNA ligase, chloroplastic/mitochondrial		GO:0003677,GO:0004815,GO:0005524,GO:0005739,GO:0006418,GO:0009507,GO:0016020,GO:0046872	DNA binding|aspartate-tRNA ligase activity|ATP binding|mitochondrion|tRNA aminoacylation for protein translation|chloroplast|membrane|metal ion binding	path:dosa00970	Aminoacyl-tRNA biosynthesis
Os01g0153500	0	0	0					0	0	0	0	0	0
Os01g0153550	0	0	0					0	0	0	0	0	0
Os01g0153600	0	0	0					0	0	0	0	0	0
Os01g0153625	0	0	0					0	0	0	0	0	0
Os01g0153700	92.2392851478435	91.5304861952605	92.9480841004265	1.01548771304614	0.0221727837653921	0.954106446673062	1	2.94702687529029	2.30377820296838	2.64966658953841	2.46464831768605	2.69436684474019	2.75957621480584
Os01g0153800	1.15992612984432	0.635217651423523	1.68463460826512	2.65205887224615	1.40711280175323	0.619985027556682	1	0.0446065628218462	0	0.0447011233968775	0.0897001952455353	0.0495875320981087	0.0931107010883312	CXE15	Probable carboxylesterase 15		GO:0052689	carboxylic ester hydrolase activity
Os01g0153900	0	0	0					0	0	0	0	0	0
Os01g0153950	0	0	0					0	0	0	0	0	0
Os01g0154000	0.793137592201882	1.58627518440376	0	0	-Inf	0.257967650961037	0.796707342422808	0.0545960591522374	0	0.21884718505611	0	0	0
Os01g0154100	0.162377477425056	0	0.324754954850112	Inf	Inf	0.990095146969431	1	0	0	0	0.0578440511396443	0	0
Os01g0154200	0	0	0					0	0	0	0	0	0
Os01g0154250	0	0	0					0	0	0	0	0	0
Os01g0154300	0.318198473763442	0.636396947526884	0	0	-Inf	0.731355712859599	1	0.33162050744322	0	0	0	0	0
Os01g0154500	1.40835434929396	0.338117605590055	2.47859109299787	7.33055910730363	2.87392323800065	0.384429643185619	0.909400253337773	0	0.0378877430731003	0	0.0364345163911225	0.241698169696742	0
Os01g0154600	14.5233789023033	19.1895242262647	9.85723357834183	0.513677851629601	-0.961064224887518	0.0673361812870881	0.433266959524324	0.856446006179446	1.09446158685947	0.905942767510051	0.334880728916665	0.370253572999212	0.74488560870665
Os01g0154950	0	0	0					0	0	0	0	0	0	CXE15	Probable carboxylesterase 15		GO:0052689	carboxylic ester hydrolase activity
Os01g0155000	7.54971060397667	5.50425252869813	9.5951686792552	1.74322828199248	0.801761507922186	0.296315861179692	0.841571190898174	0.309234821697445	0.202077876123796	0.154945181256367	0.233192344311784	0.429706714570738	0.484117177401182	CXE15	Probable carboxylesterase 15		GO:0052689	carboxylic ester hydrolase activity
Os01g0155200	2.20185382569355	1.33255129053361	3.0711563608535	2.3047190623512	1.20459090160709	0.453261620513868	0.952664730444471	0.019304447414864	0.0605520691920933	0	0.0194098423267485	0.042920137543169	0.120886962761487	At2g19130	G-type lectin S-receptor-like serine/threonine-protein kinase At2g19130
Os01g0155300	0	0	0					0	0	0	0	0	0	DIR25	Dirigent protein 25		GO:0048046	apoplast
Os01g0155400	555.794421587645	565.26222172506	546.326621450231	0.966501210328471	-0.0491565557940591	0.635381285276972	1	18.3188807500455	18.0767752416567	18.858095221028	17.1323962265161	18.8032904984037	16.8066585629858
Os01g0155500	575.675225201628	616.000332426365	535.350117976891	0.869074397846831	-0.202448409435303	0.0950403734592216	0.519333789826656	10.9452784375501	11.3592119527	8.9535305126158	9.03228097057842	8.85071320356576	8.96953135014889	HERK1	Receptor-like protein kinase HERK 1
Os01g0155600	1785.20316509581	1760.31552777258	1810.09080241905	1.02827633674825	0.0402280233671111	0.667097166995867	1	69.5022116860668	59.3101503601775	68.609467267647	66.2472447781692	67.9931554946637	66.1513637342615	RS2Z33	Serine/arginine-rich splicing factor RS2Z33		GO:0000245,GO:0000381,GO:0000398,GO:0003723,GO:0003729,GO:0005681,GO:0008270,GO:0008380,GO:0016607,GO:0045292	spliceosomal complex assembly|regulation of alternative mRNA splicing, via spliceosome|mRNA splicing, via spliceosome|RNA binding|mRNA binding|spliceosomal complex|zinc ion binding|RNA splicing|nuclear speck|mRNA cis splicing, via spliceosome	path:dosa03040	Spliceosome
Os01g0155800	118.266182326035	214.563679274941	21.9686853771289	0.102387717489586	-3.28788543599153	0.000406275561579947	0.0124680753080974	6.09298377758667	21.9598351543648	20.0417193947782	1.72976446377417	1.19529771695004	1.94515979915536
Os01g0156000	17.4921646666953	10.4095877813159	24.5747415520747	2.36077951099887	1.23926330491145	0.00914776271946764	0.128881147202357	0.416982602500577	0.523178081317629	0.417866555716789	0.712740586100003	1.01979845859345	1.43615963676972	RVE8	Protein REVEILLE 8	MYB_related	GO:0003700,GO:0005634,GO:0006355,GO:0009651,GO:0009723,GO:0009733,GO:0009737,GO:0009739,GO:0009751,GO:0009753,GO:0010628,GO:0032922,GO:0042752,GO:0042753,GO:0043565,GO:0043966,GO:0046686,GO:0048573	DNA-binding transcription factor activity|nucleus|regulation of transcription, DNA-templated|response to salt stress|response to ethylene|response to auxin|response to abscisic acid|response to gibberellin|response to salicylic acid|response to jasmonic acid|positive regulation of gene expression|circadian regulation of gene expression|regulation of circadian rhythm|positive regulation of circadi…
Os01g0156300	20.319690277436	23.785458836553	16.853921718319	0.708580895333337	-0.49699552666429	0.260475039921701	0.800689965091594	1.5297333085284	0.861233213511119	2.00466113240764	1.24229947823924	0.71946354814747	1.10531412904858
Os01g0157200	0.690388169334749	0	1.3807763386695	Inf	Inf	0.325182683515666	0.868684098893799	0	0	0	0.0323412852877436	0.0715148732022365	0.0335709386027164
Os01g0157400	0.159099236881721	0.318198473763442	0	0	-Inf	1	1	0.0748414063150732	0	0	0	0	0
Os01g0157500	0.666234044113548	0.656316079353497	0.676152008873599	1.03022313507791	0.0429568432396536	1	1	0.0695559962645737	0.0727252017462476	0	0	0	0.145189567798754
Os01g0157600	0.338117605590055	0.67623521118011	0	0	-Inf	0.723793388926341	1	0	0.100959691835967	0	0	0	0
Os01g0157700	0	0	0					0	0	0	0	0	0	Os01g0157700	Probable glucuronosyltransferase Os01g0157700		GO:0000139,GO:0009834,GO:0010417,GO:0015018,GO:0016021,GO:0042285,GO:0071555	Golgi membrane|plant-type secondary cell wall biogenesis|glucuronoxylan biosynthetic process|galactosylgalactosylxylosylprotein 3-beta-glucuronosyltransferase activity|integral component of membrane|xylosyltransferase activity|cell wall organization
Os01g0157800	28.2418193833269	32.3726080792149	24.1110306874389	0.74479728752283	-0.42508027613202	0.254433580056318	0.793482659511341	2.22265254071958	2.17867882241227	2.64499510401383	1.95543895305359	1.77591906210885	1.44984787026118	TIM14-1	Mitochondrial import inner membrane translocase subunit TIM14-1		GO:0001405,GO:0001671,GO:0016021,GO:0030150	PAM complex, Tim23 associated import motor|ATPase activator activity|integral component of membrane|protein import into mitochondrial matrix
Os01g0157900	1408.20300061899	1498.90295543192	1317.50304580607	0.878978216055635	-0.186100683759801	0.0381516008403763	0.317323148777272	66.5446452241766	71.9852404702276	65.4225599520649	56.769060547591	57.2571871068224	63.1009495481514	CNR8	Cell number regulator 8		GO:0016021	integral component of membrane
Os01g0158000	501.323291587282	499.066505487032	503.580077687532	1.00904402950484	0.0129891276280088	0.916435567780766	1	15.4024738423554	13.3143301754922	12.5757881487782	12.9895892179382	13.2162478252899	14.9448669497915	Os01g0158000	Importin subunit alpha-2		GO:0005643,GO:0005654,GO:0005829,GO:0006607,GO:0008139,GO:0008565,GO:0048471,GO:0061608	nuclear pore|nucleoplasm|cytosol|NLS-bearing protein import into nucleus|nuclear localization sequence binding|protein transporter activity|perinuclear region of cytoplasm|nuclear import signal receptor activity
Os01g0158100	186.999904243121	176.911525082862	197.08828340338	1.11404999369639	0.155813975980894	0.318693096510969	0.863237727202547	10.6491680954969	9.60834827901028	9.69665993545264	10.6529566674039	10.3960723715499	11.9042695687817	THA8	Protein THYLAKOID ASSEMBLY 8, chloroplastic
Os01g0158200	491.268262304817	508.660037428589	473.876487181044	0.931617293107229	-0.102190675123378	0.36089502343609	0.892484353746456	15.3734261658112	14.3664082928162	15.1238545245065	14.2400213899911	13.9287380040931	13.1064092180323	CBP2	Serine carboxypeptidase 2		GO:0004185	serine-type carboxypeptidase activity
Os01g0158400	27.1994425045076	31.7198298881714	22.6790551208437	0.714980351433121	-0.484024499541086	0.20562208472661	0.735275535694079	1.77555879329885	1.58345052200844	1.83165578796962	1.20767092135452	0.928859137837744	1.52610710076484	PP2A1	Protein PHLOEM PROTEIN 2-LIKE A1		GO:0009625,GO:0030246,GO:0043394	response to insect|carbohydrate binding|proteoglycan binding
Os01g0158500	853.272848044881	940.561778803693	765.983917286068	0.81438979825475	-0.296208605796281	0.00225857952767529	0.0471566293442093	22.3801806121822	22.9889484212969	22.7288213454366	17.7136408098395	19.0192630154323	18.0493126932242	EMB1027	Arginine--tRNA ligase, chloroplastic/mitochondrial		GO:0004814,GO:0005524,GO:0005739,GO:0006420,GO:0009507,GO:0009570,GO:0009793	arginine-tRNA ligase activity|ATP binding|mitochondrion|arginyl-tRNA aminoacylation|chloroplast|chloroplast stroma|embryo development ending in seed dormancy	path:dosa00970	Aminoacyl-tRNA biosynthesis
Os01g0158533	1.50073550029496	1.60737361233374	1.39409738825619	0.867313845119121	-0.205373955113415	1	1	0.0283673072323261	0.0296598173020411	0.0852823275866696	0	0.063069856493447	0.0592132569133166	At1g66530	Arginine--tRNA ligase, cytoplasmic		GO:0004814,GO:0005524,GO:0005829,GO:0006420	arginine-tRNA ligase activity|ATP binding|cytosol|arginyl-tRNA aminoacylation
Os01g0158566	12.89640106137	10.9615910171229	14.8312111056171	1.35301628043315	0.436179198929278	0.440620287604649	0.94408372951314	0.927704465092336	0.646649203596149	1.08461626879457	1.47688484730797	0.859413429141476	1.21029294350296
Os01g0158600	31.5412344233198	38.4036847687695	24.67878407787	0.642615004952318	-0.637973426998108	0.0745097199639629	0.455251712122297	0.58411805622184	0.70469127969448	0.510310634983332	0.49695217657928	0.349646394210022	0.297002747267159	RLP6	Receptor-like protein 6		GO:0005886,GO:0016020,GO:0016021	plasma membrane|membrane|integral component of membrane
Os01g0158800	1.18689369184048	0.634038355320161	1.73974902836079	2.74391764120058	1.45623717961034	0.617584922132869	1	0	0	0.1367037125489	0.0685796506586364	0.227470784361407	0.0711871288099153	Os03g0818300	PHD finger protein ALFIN-LIKE 3		GO:0005634,GO:0006325,GO:0006355,GO:0042393,GO:0046872	nucleus|chromatin organization|regulation of transcription, DNA-templated|histone binding|metal ion binding
Os01g0158900	573.941156883437	543.279411197265	604.602902569609	1.11287652377108	0.154293531201695	0.148180147777346	0.641739886141982	9.04669924111539	8.64906023108126	8.6622593420652	9.68795968429792	9.43694879493519	9.84612713540803	NFXL2	NF-X1-type zinc finger protein NFXL2	NF-X1	GO:0000977,GO:0001078,GO:0005634,GO:0008270,GO:0009651,GO:0010310,GO:0016021,GO:0016567,GO:0016740,GO:0048511	RNA polymerase II regulatory region sequence-specific DNA binding|proximal promoter DNA-binding transcription repressor activity, RNA polymerase II-specific|nucleus|zinc ion binding|response to salt stress|regulation of hydrogen peroxide metabolic process|integral component of membrane|protein ubiquitination|transferase activity|rhythmic process
Os01g0159000	66.732269540808	73.7309120628025	59.7336270188135	0.810157169464194	-0.303726278728649	0.21304203841727	0.745850050818451	3.31161380949529	2.60706039677688	3.08437751438455	2.38954507461049	2.16553146504399	2.64304743279219	DOGL3	Protein DOG1-like 3		GO:0006351,GO:0043565	transcription, DNA-templated|sequence-specific DNA binding
Os01g0159200	1541.59590795836	1565.91128666882	1517.28052924791	0.968944117182805	-0.04551463274348	0.748477227836392	1	110.505643867028	86.3448967671119	127.344272711855	104.67074901075	99.8759367678561	105.274503347399	FLA11	Fasciclin-like arabinogalactan protein 11		GO:0005886,GO:0009834,GO:0031225	plasma membrane|plant-type secondary cell wall biogenesis|anchored component of membrane
Os01g0159250	50.8472904607045	58.4047037032976	43.2898772181115	0.741205322058116	-0.432054854537719	0.117261161662254	0.575156319564417	5.80846073421701	8.0534769564537	9.23731522256706	5.58625215929118	6.31668870418985	5.00792324622778
Os01g0159300	5533.93218531797	5244.04065701377	5823.82371362216	1.11056036642907	0.151287815199925	0.052730166329458	0.383390478765094	143.945021373595	127.642328791295	132.899658339801	150.251773844862	148.576940574151	144.759951867637	RHG1A	Probable E3 ubiquitin-protein ligase RHG1A		GO:0046872,GO:0061630	metal ion binding|ubiquitin protein ligase activity
Os01g0159400	1426.81936834479	1334.31946375667	1519.3192729329	1.1386473136316	0.187320953659097	0.0330064077614921	0.29110599722101	35.975711596782	35.0378109493014	33.0081411650618	38.7755169586979	38.0832246513475	40.1458697250619	ACX4	Acyl-coenzyme A oxidase 4, peroxisomal		GO:0003995,GO:0003997,GO:0005777,GO:0006635,GO:0009514,GO:0009793,GO:0046459,GO:0050660	acyl-CoA dehydrogenase activity|acyl-CoA oxidase activity|peroxisome|fatty acid beta-oxidation|glyoxysome|embryo development ending in seed dormancy|short-chain fatty acid metabolic process|flavin adenine dinucleotide binding	path:dosa00071,path:dosa00592,path:dosa01040,path:dosa04146	Fatty acid degradation|alpha-Linolenic acid metabolism|Biosynthesis of unsaturated fatty acids|Peroxisome
Os01g0159500	0	0	0					0	0	0	0	0	0
Os01g0159600	0.81539451565859	1.29271302688038	0.3380760044368	0.261524404416853	-1.9349825155724	0.617439471294718	1	0.173603920171509	0.0605046331801919	0	0	0	0.0603961304356743	EMP1	Embryonic abundant protein 1		GO:0005829,GO:0009737	cytosol|response to abscisic acid
Os01g0159800	87.2030553507834	83.7110416521188	90.695069049448	1.08343018148494	0.11560618613034	0.593003706861504	1	3.16093824416259	2.16212417429156	2.42753647202911	3.05938470358738	2.29881492534004	2.92904928918542	BHLH51	Transcription factor bHLH51	bHLH	GO:0003677,GO:0003700,GO:0005634,GO:0006355,GO:0046983	DNA binding|DNA-binding transcription factor activity|nucleus|regulation of transcription, DNA-templated|protein dimerization activity
Os01g0160100	177.707464834881	206.776368653699	148.638561016062	0.718837273252419	-0.476262877271768	0.0498694793034653	0.370535125129463	3.87853531438067	6.14432492080469	5.18234312679409	3.14340311892421	3.76287708965581	3.90078282249196	PDC1	Pyruvate decarboxylase 1		GO:0000287,GO:0004737,GO:0005622,GO:0005829,GO:0016831,GO:0030976	magnesium ion binding|pyruvate decarboxylase activity|intracellular|cytosol|carboxy-lyase activity|thiamine pyrophosphate binding	path:dosa00010	Glycolysis / Gluconeogenesis
Os01g0160150	0.642953428613554	0.636396947526884	0.649509909700223	1.02060500482332	0.0294246215128147	1	1	0.0514852538999667	0	0	0.05176634372769	0	0	PDC2	Pyruvate decarboxylase 2		GO:0000287,GO:0004737,GO:0005622,GO:0005829,GO:0016831,GO:0030976	magnesium ion binding|pyruvate decarboxylase activity|intracellular|cytosol|carboxy-lyase activity|thiamine pyrophosphate binding
Os01g0160200	0.169058802795028	0.338117605590055	0	0	-Inf	1	1	0	0.0160303371221492	0	0	0	0	RLP32	Receptor-like protein 32		GO:0005886,GO:0016021	plasma membrane|integral component of membrane
Os01g0160700	9.23528566115502	5.5194544761113	12.9511168461987	2.346448711961	1.23047892667422	0.065279428006504	0.426031318731731	0.0481384607578868	0.100663622358442	0.12864135609033	0.177471354034177	0.214055270523214	0.251207756601949	RLP6	Receptor-like protein 6		GO:0005886,GO:0016020,GO:0016021	plasma membrane|membrane|integral component of membrane
Os01g0160800	641.411818946007	362.272561755774	920.551076136239	2.54104553674929	1.3454222294069	1.98559716274274e-11	3.48008996056712e-09	10.9524911416276	21.5034164069407	13.4554063559972	38.3798614635741	41.5770624977592	35.5630723893224	RIP30	Protein synthesis inhibitor I		GO:0005737,GO:0017148,GO:0030598,GO:0031640,GO:0050832,GO:0090729	cytoplasm|negative regulation of translation|rRNA N-glycosylase activity|killing of cells of other organism|defense response to fungus|toxin activity
Os01g0161000	0	0	0					0	0	0	0	0	0	RLP35	Receptor-like protein 35		GO:0005886,GO:0016021	plasma membrane|integral component of membrane
Os01g0161200	11.6716136451006	11.0682624528761	12.2749648373251	1.10902365114549	0.149290132881464	0.841235945084262	1	0.206380847717323	0.215784254310917	0.127272831025539	0.175583360906154	0.211778086794244	0.215397289171459	RLP6	Receptor-like protein 6		GO:0005886,GO:0016020,GO:0016021	plasma membrane|membrane|integral component of membrane
Os01g0161300	21.6242306265047	20.9398696496948	22.3085916033146	1.06536439703385	0.0913469739965401	0.822300151957026	1	0.242589385986789	0.507285151096979	0.307931285508343	0.439044896531842	0.305635074685486	0.371341988182822	RLP6	Receptor-like protein 6		GO:0005886,GO:0016020,GO:0016021	plasma membrane|membrane|integral component of membrane
Os01g0162001	8.30501113717296	8.33868529191561	8.2713369824303	0.991923389943664	-0.0116993948562418	1	1	0.672754717968827	0.281363075608433	0.809017052953324	0.473499391296104	0.897453039939541	0.351073135251085
Os01g0162101	0	0	0					0	0	0	0	0	0
Os01g0162200	224.122380687295	284.017913567651	164.226847806939	0.578227076398196	-0.79029192801153	0.0163600847332459	0.189514503038068	8.90895046843708	13.7146629879714	11.0553207905885	7.16607194903824	8.30230421936371	3.7984005173771
Os01g0162300	1082.26806377819	1172.1159739292	992.420153627177	0.846691091752943	-0.240092384697055	0.252644339517219	0.792679520263547	41.5396138136063	63.694347804958	62.0531061412477	47.6806371171823	47.9522454840289	44.3537997450993	RLP43	Receptor-like protein 43		GO:0005886,GO:0016021	plasma membrane|integral component of membrane
Os01g0162400	822.226684194822	941.901948244965	702.551420144679	0.745885940095713	-0.422973062582858	0.114981840873716	0.570372475928074	35.1382776055389	59.3815878799689	58.9487795561022	37.9995059672714	36.2263655212805	38.9009816200246
Os01g0162500	23.4666678340237	23.3958037849585	23.5375318830888	1.00605784265559	0.00871325436152097	0.99135912950588	1	0.297414895661489	0.671032153938359	0.172552588217317	0.393471930829112	0.452435003605884	0.294071178008156	RLP35	Receptor-like protein 35		GO:0005886,GO:0016021	plasma membrane|integral component of membrane
Os01g0162701	38.9400625149985	42.0485618460775	35.8315631839195	0.852147174856637	-0.230825474179123	0.459043628520823	0.956027832192919	1.45844066269688	1.20044699744468	1.43043594870008	1.02960224107919	1.27633995661219	1.13352157846664	EIX1	Receptor-like protein EIX1		GO:0005886,GO:0016021,GO:0050832	plasma membrane|integral component of membrane|defense response to fungus
Os01g0162800	2.78835656895478	3.21592652077084	2.36078661713872	0.734092213205434	-0.445966795881292	0.811661053260122	1	0.0476724543613922	0.0332297146410735	0.0796225237659774	0.0319551518396486	0.0176652582885808	0.0663402478228575	RLP32	Receptor-like protein 32		GO:0005886,GO:0016021	plasma membrane|integral component of membrane
Os01g0162900	25.2917367444124	28.5824005986037	22.0010728902211	0.769741954120394	-0.377553212592941	0.354887118128011	0.892000902035611	0.663756754400349	0.827461237909094	0.793079962226406	0.513369702182846	0.397317208972715	0.825977354600064	RLP6	Receptor-like protein 6		GO:0005886,GO:0016020,GO:0016021	plasma membrane|membrane|integral component of membrane
Os01g0163000	13.5081684714523	15.8182901746534	11.1980467682513	0.707917647521384	-0.498346554385342	0.530979134484812	0.987144351746866	0.143341141073048	0.4662692106784	0.175566119835602	0.176151224298477	0.159347257091464	0.216093916885467	RLP35	Receptor-like protein 35		GO:0005886,GO:0016021	plasma membrane|integral component of membrane
Os01g0163450	0	0	0					0	0	0	0	0	0
Os01g0163616	0	0	0					0	0	0	0	0	0
Os01g0164075	0	0	0					0	0	0	0	0	0
Os01g0164300	0.15850958883004	0.317019177660081	0	0	-Inf	1	1	0	0	0.0843590431284663	0	0	0	AGP31	Non-classical arabinogalactan protein 31		GO:0005576,GO:0005886,GO:0009505,GO:0009506,GO:0009753	extracellular region|plasma membrane|plant-type cell wall|plasmodesma|response to jasmonic acid
Os01g0164400	450.417919229724	446.713203489635	454.122634969812	1.01658655133158	0.0237330502649497	0.831083865179835	1	20.6254576127942	21.9114535797311	23.6557829729551	22.0698670584519	20.8776371452602	23.5014629513556	TAF15B	Transcription initiation factor TFIID subunit 15b		GO:0003723,GO:0005634,GO:0009507,GO:0046872	RNA binding|nucleus|chloroplast|metal ion binding
Os01g0164500	341.912688647232	330.781073569231	353.044303725233	1.06730503022974	0.0939725498357599	0.468732517547208	0.961791090912402	8.12323028524641	7.62717447622469	8.09432902840357	8.21385526182948	8.80007223836043	8.1178608253535	Os01g0164500	DEAD-box ATP-dependent RNA helicase 18		GO:0003723,GO:0004386,GO:0005524	RNA binding|helicase activity|ATP binding
Os01g0164600	1433.84563723016	1500.28627872913	1367.40499573118	0.911429381924021	-0.133797215139447	0.130517416641301	0.605079127141775	55.0797505077878	58.53656304794	56.612739307438	48.3850377674107	51.481710145406	53.4015563539893	Os01g0164600	Probable protein phosphatase 2C 1		GO:0004721,GO:0046872	phosphoprotein phosphatase activity|metal ion binding
Os01g0164700	455.304058432054	477.01790420905	433.590212655058	0.908960038667732	-0.137711225421964	0.22657327051075	0.764403116038194	10.4527710510838	11.1378695635173	11.5646781972418	9.59496996100958	10.1643937808745	10.0061064553077
Os01g0164800	42.7129583348999	46.3713610661314	39.0545556036683	0.842212837962025	-0.247743228020836	0.424591827504501	0.936530488684417	1.42054746217264	1.78994364889655	2.08058601562035	1.35505679563226	1.29573101624407	1.74871813759978	BRCA2A	Protein BREAST CANCER SUSCEPTIBILITY 2 homolog A		GO:0000722,GO:0000724,GO:0000784,GO:0000800,GO:0002020,GO:0003697,GO:0005634,GO:0005654,GO:0005829,GO:0006289,GO:0008022,GO:0010778,GO:0030141,GO:0031619,GO:0032465,GO:0033593,GO:0042802,GO:0043966,GO:0043967,GO:0045893,GO:0045931,GO:0051598,GO:1990426	telomere maintenance via recombination|double-strand break repair via homologous recombination|nuclear chromosome, telomeric region|lateral element|protease binding|single-stranded DNA binding|nucleus|nucleoplasm|cytosol|nucleotide-excision repair|protein C-terminus binding|meiotic DNA repair synthesis involved in reciprocal meiotic recombination|secretory granule|homologous chromosome orientatio…
Os01g0164900	17.5455763292122	20.5578682566791	14.5332844017454	0.706945108329685	-0.500329895432534	0.409822435683069	0.927638312958921	0.999093590323863	0.370670072774723	0.710537228444608	0.356452608331735	0.824035742824068	0.269094801051093
Os01g0165000	678.462352442022	682.829493577828	674.095211306216	0.987208692135065	-0.0185729977613098	0.866427070743758	1	10.3898239931565	9.36675547830142	8.57915123484357	9.10075586940009	9.01607020641091	9.51593369658829	DREB2A	Dehydration-responsive element-binding protein 2A	ERF	GO:0003700,GO:0005634,GO:0043565,GO:0044212,GO:0045893	DNA-binding transcription factor activity|nucleus|sequence-specific DNA binding|transcription regulatory region DNA binding|positive regulation of transcription, DNA-templated
Os01g0165100	67.3444973276799	69.5080872354135	65.1809074199464	0.937745664028826	-0.0927314077535607	0.710719306121105	1	1.53983433854387	2.30867118322247	2.47478077850324	1.78193803793963	2.19624496145676	1.88001217347908
Os01g0165200	226.073566631197	202.956592964082	249.190540298313	1.22780214556722	0.296078096044668	0.0415604070417113	0.333795244743358	3.9467629129533	3.73623754877437	3.6166274970112	4.64757112694557	4.90132476108497	4.15630034951985		B2 protein
Os01g0165600	17.8027883174021	18.6662379537183	16.9393386810859	0.907485414205359	-0.140053639682779	0.791189341173285	1	1.74461223480998	0.994965078963156	1.90724793160011	1.91360416523809	1.49864541452062	0.74488560870665
Os01g0165800	173.232725406861	172.793048222267	173.672402591454	1.00508906103708	0.00732334441286029	1	1	3.59558766006962	3.24015856493326	3.92172566572816	3.41548238387115	3.73208688533148	3.52461000005204	PAIR2	Meiosis-specific protein PAIR2		GO:0000228,GO:0000775,GO:0005634,GO:0007129,GO:0009554,GO:0009556	nuclear chromosome|chromosome, centromeric region|nucleus|synapsis|megasporogenesis|microsporogenesis
Os01g0166100	611.50685341499	615.772615321005	607.241091508975	0.986145009375608	-0.0201282891311164	0.863264380536679	1	23.1786688549225	23.8195296405665	22.6127383752533	22.5791963609847	22.5159387681606	22.7217415846463	Os01g0166100	Probable staphylococcal-like nuclease CAN1		GO:0003676,GO:0004518,GO:0004519,GO:0005634,GO:0005737,GO:0005886,GO:0006401,GO:0046872	nucleic acid binding|nuclease activity|endonuclease activity|nucleus|cytoplasm|plasma membrane|RNA catabolic process|metal ion binding
Os01g0166200	0.159099236881721	0.318198473763442	0	0	-Inf	1	1	0.0582099826895014	0	0	0	0	0
Os01g0166300	65.2931840237292	65.9906364115049	64.5957316359535	0.978862080267675	-0.0308224936190434	0.919782749188103	1	7.21386135249803	3.23252107492738	4.79484695808659	4.95885204926888	4.90983277455713	4.8400863094885	Os01g0166100	Probable staphylococcal-like nuclease CAN1		GO:0003676,GO:0004518,GO:0004519,GO:0005634,GO:0005737,GO:0005886,GO:0006401,GO:0046872	nucleic acid binding|nuclease activity|endonuclease activity|nucleus|cytoplasm|plasma membrane|RNA catabolic process|metal ion binding
Os01g0166400	40.9953118736394	40.2923199421306	41.6983038051481	1.03489458698424	0.0494838241689543	0.908610992247017	1	0.842926603647515	0.567970270922007	0.957341974795661	0.753358809821765	0.645524419370739	1.01660310537826
Os01g0166500	360.74792572543	380.297646485439	341.19820496542	0.897187264025006	-0.156518954019997	0.202197785464045	0.73151965196925	20.1459458271756	15.0456164132172	19.2730676594567	16.3057980151346	15.7936749728136	16.1152339204606
Os01g0166700	448.589501636674	465.737829763314	431.441173510035	0.926360595894243	-0.11035420740327	0.331605571845933	0.873636909318591	18.7133452350209	19.2095229043281	17.3104756499613	14.9686165813734	17.4761720815919	18.1075961587289
Os01g0166800	215.289999594841	225.026190919051	205.55380827063	0.913466150011729	-0.130576826477988	0.343946564499727	0.883111047699651	5.92501847470297	4.92551869341746	6.27825955590701	4.6633486119957	5.91177276161357	4.86599829592983	ETG1	Mini-chromosome maintenance complex-binding protein		GO:0000790,GO:0003682,GO:0005634,GO:0006260,GO:0006261,GO:0006301,GO:0007062,GO:0009941,GO:0042555,GO:0051301	nuclear chromatin|chromatin binding|nucleus|DNA replication|DNA-dependent DNA replication|postreplication repair|sister chromatid cohesion|chloroplast envelope|MCM complex|cell division
Os01g0167100	70.5221715924395	70.8613582203452	70.1829849645337	0.990426753411894	-0.0138778097239466	1	1	3.02266374939539	2.23712751633768	2.28031220373809	2.86842665734137	1.77448128655632	2.72936361314374	HCR9-0	Receptor-like protein Cf-9 homolog		GO:0005886,GO:0016021	plasma membrane|integral component of membrane
Os01g0167400	154.890063920327	154.128083343335	155.652044497319	1.00988762800994	0.0141947706680926	0.92201042595389	1	6.24787147533981	7.06001816668537	5.40555996216804	6.12590836939249	5.99645730941479	6.56133280860751	RIP30A	Protein synthesis inhibitor II		GO:0005737,GO:0017148,GO:0030598,GO:0031640,GO:0050832,GO:0090729	cytoplasm|negative regulation of translation|rRNA N-glycosylase activity|killing of cells of other organism|defense response to fungus|toxin activity
Os01g0167500	1904.08269705917	1875.39929269968	1932.76610141866	1.0305891171775	0.043469263102365	0.613448066846908	1	61.4988467114582	52.9805673629277	56.5250460792176	59.1130648384053	56.2976747394698	58.5963471657587	UXT3	UDP-xylose transporter 3		GO:0000139,GO:0005464,GO:0005768,GO:0005794,GO:0005802,GO:0008643,GO:0015297,GO:0015790,GO:0016021	Golgi membrane|UDP-xylose transmembrane transporter activity|endosome|Golgi apparatus|trans-Golgi network|carbohydrate transport|antiporter activity|UDP-xylose transmembrane transport|integral component of membrane
Os01g0167600	10.0293394475438	9.17781144601871	10.880867449069	1.18556232202711	0.24557150366024	0.719343449551653	1	0.231200212935766	0.676856525548175	0.417042593494249	0.511417451202714	0.514034135552225	0.530862138036007
Os01g0167700	73.989756422219	74.4475282963463	73.5319845480917	0.987702160579326	-0.0178520290236997	0.927507286790739	1	1.08562777277328	0.724818186009614	1.24522013860943	0.88113466692188	0.974207323833441	1.11940578328346
Os01g0167750	8.83745330372732	8.52621255107866	9.14869405637597	1.07300797412311	0.101660797608996	0.913070379685467	1	0.204444817250932	0.347360019134646	0.128048884873256	0.282646385848931	0.227274044364554	0.213376676702683	At5g66631	Pentatricopeptide repeat-containing protein At5g66631
Os01g0167800	132.173489497459	141.411972477079	122.935006517839	0.869339450998499	-0.202008478666574	0.268993928027168	0.811582410536558	2.37251156008694	2.39680674661364	2.32934760200917	2.24040253281232	2.04935972499215	1.80692954299543	MAIL3	Serine/threonine-protein phosphatase 7 long form homolog		GO:0004721,GO:0005634,GO:0046872	phosphoprotein phosphatase activity|nucleus|metal ion binding
Os01g0167900	116.42166887613	119.284245402761	113.559092349499	0.952004113921914	-0.0709602869823783	0.682092950333763	1	3.43017724127216	2.83581164649407	3.67727081628568	2.80724801103198	3.84276598635019	2.69196510749115	NET4A	Protein NETWORKED 4A		GO:0005774,GO:0051015	vacuolar membrane|actin filament binding
Os01g0168000	1.38737759327836	0.655136783250136	2.11961840330658	3.23538298794818	1.69393650112324	0.534623260898491	0.989240907128303	0	0.116491952118424	0.111651674728852	0.112023773247818	0.619283206293122	0
Os01g0168100	8956.90319897527	8294.26410621436	9619.54229173618	1.15978249167746	0.213854264316927	0.00504176912776238	0.0848307906360788	204.183280130991	187.10084094492	187.86079144199	222.759247747067	222.671140513926	217.943278078818	NET4A	Protein NETWORKED 4A		GO:0005774,GO:0051015	vacuolar membrane|actin filament binding
Os01g0168200	164.36857589934	184.333980993928	144.403170804752	0.783377921022108	-0.352219627411556	0.0964679577813902	0.522717751149248	7.77010182578581	11.4725944059656	11.0485164694372	6.96792646734615	8.8128357685321	7.67121000011326	Os01g0168200	Thioredoxin H4-1		GO:0005737,GO:0006662,GO:0015035,GO:0045454	cytoplasm|glycerol ether metabolic process|protein disulfide oxidoreductase activity|cell redox homeostasis
Os01g0168300	276.452935380943	281.597842418765	271.308028343121	0.963459187090144	-0.0537045407999418	0.665777112774389	1	10.6570654401743	10.4185669489163	12.8772761225555	10.0576343919056	11.5904657837817	10.6408073087508
Os01g0168400	838.585812009064	829.241378882875	847.930245135253	1.02253730545569	0.032153478290872	0.722260816308895	1	19.999657838804	23.608230014174	22.7040900851377	22.5999828021116	21.9489643113429	22.4462469370534	HRD1B	ERAD-associated E3 ubiquitin-protein ligase HRD1B		GO:0005886,GO:0006511,GO:0016021,GO:0030433,GO:0030968,GO:0030970,GO:0036513,GO:0046872,GO:0051082,GO:0061630,GO:0070936,GO:1990381	plasma membrane|ubiquitin-dependent protein catabolic process|integral component of membrane|ubiquitin-dependent ERAD pathway|endoplasmic reticulum unfolded protein response|retrograde protein transport, ER to cytosol|Derlin-1 retrotranslocation complex|metal ion binding|unfolded protein binding|ubiquitin protein ligase activity|protein K48-linked ubiquitination|ubiquitin-specific protease binding
Os01g0168450	5.91788644079084	6.40957531750834	5.42619756407333	0.846576769173953	-0.240287194534088	0.824219843177042	1	0.146042839132023	0.0916182256874436	0.351245837937031	0.146840177270271	0.129880511118178	0.213392496444432
Os01g0168500	273.701640325146	291.998890172508	255.404390477785	0.874675894579246	-0.193179560117117	0.159962719295241	0.660796630656836	9.0003608630888	8.45749089966542	8.59130255018854	8.04718142563648	6.93410940459938	7.52080281734643	ATG18D	Autophagy-related protein 18d		GO:0000045,GO:0000422,GO:0005774,GO:0005829,GO:0006497,GO:0015031,GO:0019898,GO:0032266,GO:0034045,GO:0034497,GO:0080025	autophagosome assembly|autophagy of mitochondrion|vacuolar membrane|cytosol|protein lipidation|protein transport|extrinsic component of membrane|phosphatidylinositol-3-phosphate binding|phagophore assembly site membrane|protein localization to phagophore assembly site|phosphatidylinositol-3,5-bisphosphate binding
Os01g0168600	486.916150715143	495.071744994088	478.760556436198	0.967052879258774	-0.0483333152590854	0.646035920089355	1	11.1983870664999	11.3523771567215	12.6789540628206	10.7799112869247	12.1458347070415	10.7156330093833	OFUT34	O-fucosyltransferase 34
Os01g0168800	263.105618701988	266.154099126975	260.057138277001	0.977092365400446	-0.0334331470165134	0.766020152406817	1	10.5392432177033	9.13712123447677	11.6139850960527	8.93750064189026	11.1740763876098	10.0602105858302
Os01g0168850	2.60208485503248	2.2414119676539	2.96275774241107	1.32182650274336	0.402532827331284	0.833694778270696	1	0.061250802680744	0.0640415955675912	0.306903235262144	0.369511252056235	0	0.191780250002831
Os01g0169000	0	0	0					0	0	0	0	0	0	MYB74	Transcription factor MYB74		GO:0003700,GO:0005634,GO:0009651,GO:0009723,GO:0009737,GO:0009753,GO:0030154,GO:0043565,GO:0044212	DNA-binding transcription factor activity|nucleus|response to salt stress|response to ethylene|response to abscisic acid|response to jasmonic acid|cell differentiation|sequence-specific DNA binding|transcription regulatory region DNA binding
Os01g0169400	10.0852307617044	11.1678581120092	9.00260341139958	0.806117280601799	-0.31093834567048	0.690447278942769	1	0.297556769518539	0.700007531007689	0.298187554260742	0.224385986898197	0.57887076745345	0.232917403326702	LOB	Protein LATERAL ORGAN BOUNDARIES	LBD	GO:0007275,GO:0010199	multicellular organism development|organ boundary specification between lateral organs and the meristem
Os01g0169500	1254.38193221952	1264.07184602629	1244.69201841275	0.984668729333334	-0.0222896524831916	0.81755717725135	1	11.857799400554	11.2669339539828	10.5939110751807	11.5199814838428	11.1364281738632	10.1442828382401	RST1	Protein RST1		GO:0005886,GO:0006629,GO:0006723,GO:0006952,GO:0009793,GO:0016021,GO:0043447,GO:0048316	plasma membrane|lipid metabolic process|cuticle hydrocarbon biosynthetic process|defense response|embryo development ending in seed dormancy|integral component of membrane|alkane biosynthetic process|seed development
Os01g0169800	235.007514314604	235.047845703587	234.967182925621	0.999656824006517	-0.000495183276317254	1	1	5.98672551378378	5.50230320506022	6.28971100972536	5.60678985105328	5.25977869878292	6.67658497803975	TAR2	Tryptophan aminotransferase-related protein 2		GO:0009851,GO:0016846,GO:0050362	auxin biosynthetic process|carbon-sulfur lyase activity|L-tryptophan:2-oxoglutarate aminotransferase activity	path:dosa00380	Tryptophan metabolism
Os01g0169900	1024.17317517743	1061.41830389054	986.92804646432	0.929820074561387	-0.104976521302454	0.258925570910153	0.797847473517298	22.7796978963193	24.0253294453758	26.5884125309922	22.4823829567985	23.0904087609008	21.8167011787174
Os01g0170000	1258.59732518334	1511.49936756865	1005.69528279803	0.665362688451376	-0.587787128419258	8.24536599551753e-11	1.28140298732309e-08	61.0112305756774	61.1278607071859	69.3250565137861	40.6116529291954	40.8112717374149	44.3500488159257	RFS	Galactinol--sucrose galactosyltransferase		GO:0010325,GO:0047274	raffinose family oligosaccharide biosynthetic process|galactinol-sucrose galactosyltransferase activity	path:dosa00052	Galactose metabolism
Os01g0170051	19.7362423004305	24.5443657046392	14.9281188962217	0.608209601986175	-0.717359502082467	0.151107524800669	0.646918196826097	0.515121813340148	0.754029497603354	0.309728285963302	0.372912610861774	0.32067987284869	0.258060788288329	RFS	Galactinol--sucrose galactosyltransferase		GO:0010325,GO:0047274	raffinose family oligosaccharide biosynthetic process|galactinol-sucrose galactosyltransferase activity
Os01g0170100	91.5014306256732	82.9345391211646	100.068322130182	1.20659405828475	0.270940383130775	0.203737554558429	0.733919386085885	4.03582446678283	3.54635220930351	3.5711014290346	4.31687077380431	4.58193984471312	4.39138316135516	SPAC57A7.13	Uncharacterized RNA-binding protein C57A7.13		GO:0003723,GO:0005634,GO:0008270,GO:0045292	RNA binding|nucleus|zinc ion binding|mRNA cis splicing, via spliceosome
Os01g0170300	94.6378014855307	98.1545836803786	91.1210192906829	0.928341967069014	-0.107271755788096	0.594873291571708	1	1.41298633130279	1.19474006581336	1.16972400745123	1.08714488129918	1.32490759414228	1.051537618279	RGI3	LRR receptor-like serine/threonine-protein kinase
Os01g0170500	244.569974625441	279.765719679682	209.374229571199	0.748391296156377	-0.418135314856302	0.00272448835009432	0.0536860296001466	8.05976079412824	6.49249279202476	7.67046430751732	5.73379529052778	5.55053689189576	5.13177496559301
Os01g0170600	171.052808791045	180.613543159582	161.492074422507	0.894130482119051	-0.161442712953183	0.314080800776483	0.861020255726146	2.87822018470142	3.06441088869185	3.99232328305228	3.03510168830795	2.98500685023369	2.74752888457371	PHOS34	Universal stress protein PHOS34		GO:0002238,GO:0005524,GO:0009507	response to molecule of fungal origin|ATP binding|chloroplast
Os01g0170700	13.7350824964429	14.5590112954471	12.9111536974387	0.886815281301161	-0.173294464434674	0.782683847513948	1	0.339625140381505	0.288518429686407	0.340345105035536	0.298794443473059	0.2831619074292	0.265847105176339
Os01g0170800	21.6310791212745	22.410167931449	20.8519903111	0.930470060504886	-0.103968365082285	0.830977541844705	1	0.686637553755133	0.689206150625901	0.550474514558313	0.607539972705957	0.763310588905633	0.401315949810721
Os01g0170900	7.35338475671766	6.77350853544182	7.9332609779935	1.17121886485909	0.22801069645613	0.846121033918766	1	0.441885152739645	0.256677182633815	0.344417030519511	0.345564859849201	0.654970713096455	0.204973507480594
Os01g0171000	665.976230926242	679.662609036664	652.28985281582	0.959725964240343	-0.0593055707924549	0.569984547811558	1	13.8172699158103	14.1915117239012	15.3148265342334	13.4630355852489	13.301589106013	14.2934929799631	NIK3	Protein NSP-INTERACTING KINASE 3
Os01g0171100	3.25724878359712	5.12040017893805	1.39409738825619	0.272263366053025	-1.87692521889254	0.123319199796059	0.591527157543878	0.194955048912582	0.0815351430504249	0.351662994514153	0	0.0866898423377862	0.0813889263669973	nuc-2	Ankyrin repeat protein nuc-2		GO:0004190,GO:0006629,GO:0008081	aspartic-type endopeptidase activity|lipid metabolic process|phosphoric diester hydrolase activity
Os01g0171200	21.3183312428519	21.7315741280622	20.9050883576417	0.961968435164886	-0.0559385389151195	0.960283489578491	1	0.375920956910826	0.375960087089132	0.360338826771776	0.377973341797981	0.218033728919928	0.46057812446747
Os01g0171800	433.125929464093	450.541913884878	415.709945043309	0.922688727134788	-0.11608406408956	0.324754065584827	0.868643808589762	15.4048877919872	14.8979606176222	13.7779300134944	13.635340339202	13.3387944210303	13.2080129031138
Os01g0172000	579.769561223112	572.948257727862	586.590864718363	1.02381123741366	0.0339497466362904	0.771455372069251	1	18.4820943943013	17.4137045115614	17.8608722244166	17.7396867881937	19.0141039137069	17.6013207064642	ALG3	Dol-P-Man:Man(5)GlcNAc(2)-PP-Dol alpha-1,3-mannosyltransferase		GO:0000033,GO:0005783,GO:0006486,GO:0030176,GO:0052925	alpha-1,3-mannosyltransferase activity|endoplasmic reticulum|protein glycosylation|integral component of endoplasmic reticulum membrane|dol-P-Man:Man(5)GlcNAc(2)-PP-Dol alpha-1,3-mannosyltransferase activity	path:dosa00510	N-Glycan biosynthesis
Os01g0172100	348.244592777373	391.304937123484	305.184248431262	0.779914127009737	-0.358612811114227	0.00373442994725631	0.068258282720766	13.0864638686348	11.0957879235704	12.3673829632465	9.77102272083812	9.41130536556454	8.96027046986594	PPT3	Phosphoenolpyruvate/phosphate translocator 3, chloroplastic		GO:0015120,GO:0015121,GO:0015714,GO:0016021,GO:0031969,GO:0035436,GO:0071917	phosphoglycerate transmembrane transporter activity|phosphoenolpyruvate:phosphate antiporter activity|phosphoenolpyruvate transport|integral component of membrane|chloroplast membrane|triose phosphate transmembrane transport|triose-phosphate transmembrane transporter activity
Os01g0172200	594.151769772519	621.23798620154	567.065553343498	0.912799226606746	-0.131630525621729	0.218185994859912	0.754503098305436	10.9052529358267	10.8805843227341	11.6868065930994	10.3421849981733	9.86665451803598	9.96346293587885	Os01g0172200	DEAD-box ATP-dependent RNA helicase 14		GO:0000184,GO:0003723,GO:0004386,GO:0005524,GO:0005634,GO:0006364	nuclear-transcribed mRNA catabolic process, nonsense-mediated decay|RNA binding|helicase activity|ATP binding|nucleus|rRNA processing	path:dosa03040	Spliceosome
Os01g0172300	534.339150069309	516.477666138235	552.200634000384	1.06916652975385	0.0964865798485595	0.382046343529056	0.90719497993814	25.9338151725974	24.0749282574577	27.1353560994451	26.7464620897859	26.0209254590796	28.6589870594744
Os01g0172400	9301.98638026145	10081.346012454	8522.62674806885	0.845385798438063	-0.242318218022643	0.0014562261587771	0.0340303873015556	178.308842188831	174.814273185804	163.499684630905	142.372722257871	145.439885569252	143.652266492649	PLD1	Phospholipase D alpha 1		GO:0004630,GO:0005509,GO:0016020,GO:0016042,GO:0046470,GO:0070290	phospholipase D activity|calcium ion binding|membrane|lipid catabolic process|phosphatidylcholine metabolic process|N-acylphosphatidylethanolamine-specific phospholipase D activity	path:dosa00564,path:dosa00565,path:dosa04144	Glycerophospholipid metabolism|Ether lipid metabolism|Endocytosis
Os01g0172600	189.021820427246	225.578795569003	152.464845285488	0.675882876761127	-0.565154830266975	0.000270917125805024	0.00903477112568381	14.5772180588458	15.6390070905753	14.5446064513578	10.57838904857	10.8502881044943	8.46696228583929	PER25	Peroxidase 25		GO:0004601,GO:0005576,GO:0006979,GO:0020037,GO:0042744,GO:0046872	peroxidase activity|extracellular region|response to oxidative stress|heme binding|hydrogen peroxide catabolic process|metal ion binding	path:dosa00940	Phenylpropanoid biosynthesis
Os01g0172701	26.3902422182639	27.7027645202064	25.0777199163214	0.905242503795234	-0.143623769921307	0.770629645975728	1	0.749933685613982	1.82957411093606	1.7535547289902	1.50805607438179	1.22272282192778	1.14795568935705	PER25	Peroxidase 25		GO:0004601,GO:0005576,GO:0006979,GO:0020037,GO:0042744,GO:0046872	peroxidase activity|extracellular region|response to oxidative stress|heme binding|hydrogen peroxide catabolic process|metal ion binding
Os01g0172800	472.964422162663	515.667565434428	430.261278890898	0.834377237840083	-0.261228293816785	0.0196829777963669	0.21200361335602	29.1160384947502	33.6999029756116	33.9206480900685	24.8777271426961	29.0373005477275	25.8236072887024	ATS3A	Embryo-specific protein ATS3A		GO:0005576,GO:0009506	extracellular region|plasmodesma
Os01g0172900	1.80443362836836	2.2414119676539	1.36745528908281	0.610086547594432	-0.712914175280118	0.748922546910124	1	0.0554568078325655	0.0579836067976839	0.277871848142752	0.111519161656611	0.123298728460162	0	ADPG2	Polygalacturonase ADPG2		GO:0004650,GO:0005576,GO:0005618,GO:0009830,GO:0009901,GO:0010047,GO:0010227,GO:0045490	polygalacturonase activity|extracellular region|cell wall|cell wall modification involved in abscission|anther dehiscence|fruit dehiscence|floral organ abscission|pectin catabolic process
Os01g0173000	97.9931206016797	107.051004663439	88.93523653992	0.830774422150693	-0.267471295657618	0.189271373572585	0.713007326735441	1.30836143507693	1.76285410970773	1.44630356193546	1.03070462638748	1.46945337517354	1.21066863929478	At1g52590	DCC family protein At1g52590, chloroplastic		GO:0010287	plastoglobule
Os01g0173100	575.405342062141	572.614892429934	578.195791694349	1.00974633970963	0.0139929163382648	0.919779768340886	1	44.6288661032571	38.3245284747783	42.5503898007141	41.4965335050653	42.1471483046607	41.4681204210668	At2g34160	Uncharacterized protein At2g34160		GO:0003676,GO:0005829	nucleic acid binding|cytosol
Os01g0173600	7.12120498571294	7.79257853662543	6.44983143480046	0.827688986961889	-0.272839333513648	0.776406811982992	1	0.628256515818583	0.404235076242146	0.145289617949419	0.437321462198056	0.376067171790171	0.151316311091537
Os01g0173900	990.556728238131	1111.60942905522	869.504027421039	0.782202817549007	-0.354385362119165	0.0220214728336933	0.227483112297759	9.46238830427082	12.9313729268074	11.7546936565742	8.91201923884962	8.91496255759755	8.57472165828885	ABCC3	ABC transporter C family member 3		GO:0000325,GO:0005524,GO:0005773,GO:0005774,GO:0008559,GO:0009506,GO:0010290,GO:0015431,GO:0016020,GO:0016021,GO:0042626,GO:0048046,GO:0055085	plant-type vacuole|ATP binding|vacuole|vacuolar membrane|xenobiotic transmembrane transporting ATPase activity|plasmodesma|chlorophyll catabolite transmembrane transporter activity|glutathione S-conjugate-exporting ATPase activity|membrane|integral component of membrane|ATPase activity, coupled to transmembrane movement of substances|apoplast|transmembrane transport	path:dosa02010	ABC transporters
Os01g0174000	163.857412921854	167.874998516374	159.839827327334	0.952135986537293	-0.0707604571815204	0.660714433185784	1	9.59514006923105	7.22917678791067	7.91863109710188	7.85043771799321	7.89535811927709	7.51075202589885	HY5	Transcription factor HY5	bZIP	GO:0003700,GO:0005634,GO:0009585,GO:0010017,GO:0010099,GO:0010114,GO:0010218,GO:0043565	DNA-binding transcription factor activity|nucleus|red, far-red light phototransduction|red or far-red light signaling pathway|regulation of photomorphogenesis|response to red light|response to far red light|sequence-specific DNA binding	path:dosa04712	Circadian rhythm - plant
Os01g0174100	53.160645436882	55.2809183315078	51.0403725422563	0.923290966987526	-0.115142722770843	0.701428392447329	1	4.68673045284988	3.43750541663088	3.99567087090726	4.57165199632075	3.18825291603522	3.28532644180987	At1g15400	Uncharacterized protein At1g15400		GO:0005886	plasma membrane
Os01g0174200	10.9788429106136	10.1101291432757	11.8475566779515	1.17185018213455	0.228788136903951	0.723777597964019	1	0.503975902759104	0.978600521743368	0.793640997853334	0.941065206260177	0.72032415047779	0.976845600891615
Os01g0174300	409.527228306376	458.092787788081	360.961668824671	0.787966277678345	-0.343794206407811	0.0069878688879855	0.106860536925917	17.434575372047	14.4435053780749	18.5987303651111	13.430059211066	11.8007708078274	14.014057726117	CBR2	NADH-cytochrome b5 reductase-like protein		GO:0004128,GO:0005507,GO:0005739,GO:0005758,GO:0005794,GO:0009505,GO:0009651	cytochrome-b5 reductase activity, acting on NAD(P)H|copper ion binding|mitochondrion|mitochondrial intermembrane space|Golgi apparatus|plant-type cell wall|response to salt stress	path:dosa00520	Amino sugar and nucleotide sugar metabolism
Os01g0174400	0.971090667713674	0.954595421290326	0.987585914137023	1.03455965963267	0.0490168430465818	1	1	0.0481541512600895	0	0	0.0322780363595407	0	0.0167526424383177	P4H7	Probable prolyl 4-hydroxylase 7		GO:0004656,GO:0005506,GO:0005783,GO:0005789,GO:0016021,GO:0018401,GO:0031418	procollagen-proline 4-dioxygenase activity|iron ion binding|endoplasmic reticulum|endoplasmic reticulum membrane|integral component of membrane|peptidyl-proline hydroxylation to 4-hydroxy-L-proline|L-ascorbic acid binding
Os01g0174500	102.028466597622	107.154844994772	96.9020882004725	0.904318308754033	-0.145097422212447	0.458142893139184	0.955286979032055	5.41160937970529	3.6125306470131	4.96420523025206	4.31106872432811	4.25740191051623	3.91017720208647	P4H7	Probable prolyl 4-hydroxylase 7		GO:0004656,GO:0005506,GO:0005783,GO:0005789,GO:0016021,GO:0018401,GO:0031418	procollagen-proline 4-dioxygenase activity|iron ion binding|endoplasmic reticulum|endoplasmic reticulum membrane|integral component of membrane|peptidyl-proline hydroxylation to 4-hydroxy-L-proline|L-ascorbic acid binding	path:dosa00330	Arginine and proline metabolism
Os01g0174600	0	0	0					0	0	0	0	0	0	Os01g0174600	Zinc finger CCCH domain-containing protein 1	C3H	GO:0003677,GO:0003730,GO:0005829,GO:0046872,GO:0061158	DNA binding|mRNA 3'-UTR binding|cytosol|metal ion binding|3'-UTR-mediated mRNA destabilization
Os01g0174700	48.0003141881763	45.9852790260951	50.0153493502574	1.08763827054035	0.121198821230164	0.69447200161919	1	1.09857295515939	0.949826701828727	0.995045856206427	0.892153293252892	0.986389827681297	1.38911100002051	PID2	Protein kinase PINOID 2		GO:0004674,GO:0005524,GO:0005634,GO:0005737,GO:0005886,GO:0006468,GO:0009734,GO:0048825	protein serine/threonine kinase activity|ATP binding|nucleus|cytoplasm|plasma membrane|protein phosphorylation|auxin-activated signaling pathway|cotyledon development
Os01g0174900	415.92533039326	429.414130270228	402.436530516291	0.937175798716824	-0.0936083958314636	0.417294384544815	0.934336639007795	23.4398267277827	24.1626435656583	26.4119209723388	22.3506828394596	24.038705839632	22.1093700506058	GRXS1	Monothiol glutaredoxin-S1, mitochondrial		GO:0005739,GO:0005759,GO:0009055,GO:0015035,GO:0015038,GO:0045454,GO:0046872,GO:0051537	mitochondrion|mitochondrial matrix|electron transfer activity|protein disulfide oxidoreductase activity|glutathione disulfide oxidoreductase activity|cell redox homeostasis|metal ion binding|2 iron, 2 sulfur cluster binding
Os01g0175000	2204.20226692067	2282.81533227594	2125.58920156541	0.931126215735646	-0.102951354091498	0.221305301734122	0.758822284409679	76.0868820889197	73.1051386468721	75.8067071650398	69.257033559519	66.5330968689236	71.1020681512095	YALI0A18337g	Acyl-protein thioesterase 1		GO:0002084,GO:0005737,GO:0006631,GO:0008474,GO:0052689	protein depalmitoylation|cytoplasm|fatty acid metabolic process|palmitoyl-(protein) hydrolase activity|carboxylic ester hydrolase activity	path:dosa00564	Glycerophospholipid metabolism
Os01g0175100	3826.96393098903	3369.78791160191	4284.13995037614	1.27133815621635	0.346347815873576	1.11298649156481e-05	0.000631651929761102	197.204658739673	208.802171231485	179.596313261481	238.5851254032	238.17310952506	258.955660864026
Os01g0175400	36.2946509344299	33.4853772590147	39.1039246098451	1.1677910721259	0.223782186744041	0.497686541645442	0.972304725127912	0.956940791657902	1.46233096246715	1.43845408742598	1.40624162591207	1.43203455924583	1.61336210316283
Os01g0175500	53.2417953957302	54.9492048418969	51.5343859495634	0.93785498985547	-0.0925632228813785	0.776587986923766	1	1.67813537456165	1.97790920437007	1.58996412141756	1.77933175401553	1.49241880991185	1.59222760225399
Os01g0175600	8.00073468534124	5.14149860686802	10.8599707638145	2.11221894513551	1.07875938710623	0.13799520016232	0.620956231500519	0.105632014919172	0.0662669791973531	0.169369507439392	0.233659195851948	0.211369248788849	0.264592571432478	BOR4	Boron transporter 4		GO:0005452,GO:0005886,GO:0005887,GO:0015301,GO:0046713,GO:0051453,GO:0080029,GO:0080139	inorganic anion exchanger activity|plasma membrane|integral component of plasma membrane|anion:anion antiporter activity|borate transport|regulation of intracellular pH|cellular response to boron-containing substance levels|borate efflux transmembrane transporter activity
Os01g0175633	0.645746064811882	0.953416125186965	0.3380760044368	0.354594384871037	-1.49575840406207	0.798235199540028	1	0.0491473506540101	0	0.0246257685779206	0	0	0.0256472589824146	BOR4	Boron transporter 4		GO:0005452,GO:0005886,GO:0005887,GO:0015301,GO:0046713,GO:0051453,GO:0080029,GO:0080139	inorganic anion exchanger activity|plasma membrane|integral component of plasma membrane|anion:anion antiporter activity|borate transport|regulation of intracellular pH|cellular response to boron-containing substance levels|borate efflux transmembrane transporter activity
Os01g0175700	157.440419224602	171.56834766359	143.312490785614	0.835308451338705	-0.259619060121519	0.114854491964484	0.570259602218375	4.43918150305493	4.02938680938199	4.64413454369937	3.65411672043328	3.85029134817053	3.3093729123817	BOR4	Boron transporter 4		GO:0005452,GO:0005886,GO:0005887,GO:0015301,GO:0046713,GO:0051453,GO:0080029,GO:0080139	inorganic anion exchanger activity|plasma membrane|integral component of plasma membrane|anion:anion antiporter activity|borate transport|regulation of intracellular pH|cellular response to boron-containing substance levels|borate efflux transmembrane transporter activity
Os01g0175733	0.159099236881721	0.318198473763442	0	0	-Inf	1	1	0.0250231937781088	0	0	0	0	0	BOR4	Boron transporter 4		GO:0005452,GO:0005886,GO:0005887,GO:0015301,GO:0046713,GO:0051453,GO:0080029,GO:0080139	inorganic anion exchanger activity|plasma membrane|integral component of plasma membrane|anion:anion antiporter activity|borate transport|regulation of intracellular pH|cellular response to boron-containing substance levels|borate efflux transmembrane transporter activity
Os01g0175850	16.0372549930029	16.5689770932642	15.5055328927417	0.935817148244187	-0.0957014294930732	0.915348840742384	1	0.598933524591707	0.626222953414986	0.500169326656954	0.535291975951735	0.295916948304389	0.76401105001128	UGT73C5	UDP-glycosyltransferase 73C5		GO:0008194,GO:0016021,GO:0016131,GO:0043231,GO:0046527,GO:0050403,GO:0050502,GO:0080043,GO:0080044,GO:0080046,GO:0098754	UDP-glycosyltransferase activity|integral component of membrane|brassinosteroid metabolic process|intracellular membrane-bounded organelle|glucosyltransferase activity|trans-zeatin O-beta-D-glucosyltransferase activity|cis-zeatin O-beta-D-glucosyltransferase activity|quercetin 3-O-glucosyltransferase activity|quercetin 7-O-glucosyltransferase activity|quercetin 4'-O-glucosyltransferase activity|d…
Os01g0176000	73.8733084815141	81.037012337687	66.7096046253412	0.823199211088354	-0.280686495259301	0.226745182800833	0.764492575291298	2.18021672851436	2.27955474649002	2.45794334295172	1.91810489445904	1.99952735959966	1.70660012177395	UGT73C6	UDP-glycosyltransferase 73C6		GO:0008194,GO:0035251,GO:0043231,GO:0051555,GO:0080043,GO:0080044,GO:0080046	UDP-glycosyltransferase activity|UDP-glucosyltransferase activity|intracellular membrane-bounded organelle|flavonol biosynthetic process|quercetin 3-O-glucosyltransferase activity|quercetin 7-O-glucosyltransferase activity|quercetin 4'-O-glucosyltransferase activity
Os01g0176050	5.43112898345892	5.86346856221816	4.99878940469967	0.852531117316781	-0.230175601537292	0.89583549369868	1	0.278814694156083	0.255078626931637	0.104777155478031	0.245294801435774	0.038743549494913	0.254621195332846	UGT73C6	UDP-glycosyltransferase 73C6		GO:0008194,GO:0035251,GO:0043231,GO:0051555,GO:0080043,GO:0080044,GO:0080046	UDP-glycosyltransferase activity|UDP-glucosyltransferase activity|intracellular membrane-bounded organelle|flavonol biosynthetic process|quercetin 3-O-glucosyltransferase activity|quercetin 7-O-glucosyltransferase activity|quercetin 4'-O-glucosyltransferase activity
Os01g0176100	18.4776567455084	19.9835872968388	16.9717261941781	0.849283261412375	-0.235682278827328	0.623475351755235	1	0.915589687881081	0.478653519062953	0.655379020320754	0.65756318427006	0.581616312736383	0.477795151401476	UGT73C6	UDP-glycosyltransferase 73C6		GO:0008194,GO:0035251,GO:0043231,GO:0051555,GO:0080043,GO:0080044,GO:0080046	UDP-glycosyltransferase activity|UDP-glucosyltransferase activity|intracellular membrane-bounded organelle|flavonol biosynthetic process|quercetin 3-O-glucosyltransferase activity|quercetin 7-O-glucosyltransferase activity|quercetin 4'-O-glucosyltransferase activity
Os01g0176150	2.18519526537904	2.30588654754719	2.0645039832109	0.895318976298706	-0.159526330343808	1	1	0.239638176911524	0.501113798893852	0.120073090584313	0.24094650985662	0.399595879097168	0.125053788323014	UGT73D1	UDP-glycosyltransferase 73D1		GO:0008194,GO:0043231,GO:0080043,GO:0080044	UDP-glycosyltransferase activity|intracellular membrane-bounded organelle|quercetin 3-O-glucosyltransferase activity|quercetin 7-O-glucosyltransferase activity
Os01g0176200	37.1123939267395	38.7030145048791	35.5217733486	0.917803788749372	-0.123742332592779	0.773651034124752	1	0.674983145932402	1.32325809687918	1.409195894636	1.10283598129405	0.812884363988642	1.17412009139369	UGT73C6	UDP-glycosyltransferase 73C6		GO:0008194,GO:0035251,GO:0043231,GO:0051555,GO:0080043,GO:0080044,GO:0080046	UDP-glycosyltransferase activity|UDP-glucosyltransferase activity|intracellular membrane-bounded organelle|flavonol biosynthetic process|quercetin 3-O-glucosyltransferase activity|quercetin 7-O-glucosyltransferase activity|quercetin 4'-O-glucosyltransferase activity	path:dosa00944	Flavone and flavonol biosynthesis
Os01g0176300	13.1408616041993	13.0324935065232	13.2492297018755	1.01663044721594	0.0237953440336268	1	1	0.233946058695098	0.3261405722017	0.234441996342769	0.274427200656174	0.260069527013359	0.264514010692741	PCMP-H33	Pentatricopeptide repeat-containing protein At2g29760, chloroplastic
Os01g0176400	274.506265686155	208.102964808282	340.909566564027	1.63817736512354	0.712091565728256	1.24687994471676e-05	0.000697456888225608	10.0536092593902	11.4025063720622	15.5962064856538	19.9885556187283	18.5639248192338	21.3413593082736	NPY5	BTB/POZ domain-containing protein NPY5		GO:0009908,GO:0009958,GO:0016567,GO:0071944	flower development|positive gravitropism|protein ubiquitination|cell periphery
Os01g0176500	247.102667258974	266.26565177232	227.939682745629	0.856061160079845	-0.22421422327041	0.195355241539434	0.721009646724825	5.63158252905491	3.77870510305904	5.23915639066104	4.1453186060744	3.93958544999466	4.28461811121395
Os01g0176700	96.3488452931151	97.6892038465677	95.0084867396624	0.972558716814647	-0.0401427415493329	0.880567006273286	1	2.45342968642314	2.69744384658809	2.58536420312049	2.5685491963683	2.27751179781267	2.58701411714143	NHO1	Transcription factor NIGTH1	G2-like	GO:0003677,GO:0005634	DNA binding|nucleus
Os01g0176751	2.19173411825802	1.94667051402716	2.43679772248889	1.25177717797132	0.323977778847902	0.957383235815717	1	0.0998897471710308	0.104441060519966	0.10010150148104	0.0502175535248839	0.222087770532706	0.104253766735819	NHO1	Transcription factor NIGTH1		GO:0003677,GO:0005634	DNA binding|nucleus
Os01g0176800	1.48144444530435	1.62965133636708	1.33323755424163	0.818112147358937	-0.289629472565528	1	1	0.0273359119374511	0.0285814281633879	0.0136969303997094	0.0412277333684725	0.0151941813589542	0
Os01g0176900	0	0	0					0	0	0	0	0	0	BEH2	BES1/BZR1 homolog protein 2	BES1	GO:0003677,GO:0003700,GO:0006351,GO:0009742	DNA binding|DNA-binding transcription factor activity|transcription, DNA-templated|brassinosteroid mediated signaling pathway
Os01g0177100	80.847158610294	85.7391107482662	75.9552064723218	0.885887499992036	-0.174804594198154	0.447885654194884	0.949700945012481	1.42507191036411	0.857454549008174	1.33378487108521	1.08139793121563	1.16573343271426	0.912042575771041	LUG	Transcriptional corepressor LEUNIG		GO:0001077,GO:0001666,GO:0005634,GO:0006974,GO:0006979,GO:0009414,GO:0009611,GO:0009617,GO:0009620,GO:0009624,GO:0009733,GO:0009908,GO:0009909,GO:0009944,GO:0010073,GO:0010272,GO:0010393,GO:0030154,GO:0045892,GO:0045995,GO:0046898,GO:0048359,GO:0051512,GO:0071217,GO:0080001,GO:1902074,GO:1902183,GO:2000024	proximal promoter DNA-binding transcription activator activity, RNA polymerase II-specific|response to hypoxia|nucleus|cellular response to DNA damage stimulus|response to oxidative stress|response to water deprivation|response to wounding|response to bacterium|response to fungus|response to nematode|response to auxin|flower development|regulation of flower development|polarity specification of a…
Os01g0177200	1006.2886700355	1035.67142954483	976.905910526168	0.943258530319321	-0.0842748528403319	0.355672960900529	0.892000902035611	18.5708054158763	16.9743470883648	19.3905451987159	16.9019959508789	17.5769987959833	16.6788824368224	UBP14	Ubiquitin carboxyl-terminal hydrolase 14		GO:0004197,GO:0004843,GO:0005634,GO:0005829,GO:0006511,GO:0008270,GO:0009793,GO:0016579,GO:0048767	cysteine-type endopeptidase activity|thiol-dependent ubiquitin-specific protease activity|nucleus|cytosol|ubiquitin-dependent protein catabolic process|zinc ion binding|embryo development ending in seed dormancy|protein deubiquitination|root hair elongation
Os01g0177400	20.8688200316035	25.9338081629835	15.8038319002235	0.60939110063986	-0.714559663383623	0.138334200171088	0.621582950005475	1.68134278841158	1.15654633504814	0.753774199382388	0.622823997176547	1.03291764974174	0.507967814023672	GA3OX2	Gibberellin 3-beta-dioxygenase 2		GO:0009685,GO:0009686,GO:0016707,GO:0046872	gibberellin metabolic process|gibberellin biosynthetic process|gibberellin 3-beta-dioxygenase activity|metal ion binding	path:dosa00904	Diterpenoid biosynthesis
Os01g0177500	0.507054736470715	0.655136783250136	0.358972689691294	0.54793548289325	-0.867922062996355	1	1	0	0.0611513572878187	0.0586104990856922	0	0.0650173817533397	0	GA3OX2	Gibberellin 3-beta-dioxygenase 2		GO:0009685,GO:0009686,GO:0016707,GO:0046872	gibberellin metabolic process|gibberellin biosynthetic process|gibberellin 3-beta-dioxygenase activity|metal ion binding
Os01g0177900	2606.64547648204	2765.55864921889	2447.73230374519	0.885076982343706	-0.176125151312772	0.192702084700163	0.717922221081806	32.5008637650434	25.3048286985105	33.3919110314233	27.7712724089185	28.1206425084003	23.7555189127813	ABCG31	ABC transporter G family member 31		GO:0005524,GO:0005886,GO:0016021,GO:0042626,GO:0055085	ATP binding|plasma membrane|integral component of membrane|ATPase activity, coupled to transmembrane movement of substances|transmembrane transport
Os01g0178000	992.314347154046	989.03649274042	995.592201567672	1.00662837910974	0.0095311763269016	0.907486056786647	1	19.1280454064341	18.6445982481075	15.7227496592908	17.8773433336933	17.8448302878364	17.4930504528898	ISS1	Aromatic aminotransferase ISS1		GO:0004838,GO:0005737,GO:0005829,GO:0006555,GO:0006558,GO:0006568,GO:0006569,GO:0006570,GO:0008483,GO:0009072,GO:0009641,GO:0009693,GO:0009698,GO:0009851,GO:0010252,GO:0010326,GO:0010366,GO:0030170,GO:0050362,GO:1901997	L-tyrosine:2-oxoglutarate aminotransferase activity|cytoplasm|cytosol|methionine metabolic process|L-phenylalanine metabolic process|tryptophan metabolic process|tryptophan catabolic process|tyrosine metabolic process|transaminase activity|aromatic amino acid family metabolic process|shade avoidance|ethylene biosynthetic process|phenylpropanoid metabolic process|auxin biosynthetic process|auxin h…	path:dosa00270,path:dosa00380	Cysteine and methionine metabolism|Tryptophan metabolism
Os01g0178100	223.542661798876	222.896933010888	224.188390586865	1.00579396745631	0.00833480556954021	0.974529207013755	1	7.89704943535733	6.5560131419248	6.19468973459576	7.28591856156528	7.33216438576431	5.89600446675372
Os01g0178200	144.103064276239	147.926661200705	140.279467351772	0.948304154323082	-0.076578238763318	0.650898565606939	1	9.23970192295391	6.88581371264472	6.64895751603855	7.017026052022	7.53968032955195	6.77087637135745	PGR	Protein PGR		GO:0005886,GO:0016021	plasma membrane|integral component of membrane
Os01g0178300	64.4192497437495	64.8238422915634	64.0146571959356	0.987517168575287	-0.0181222643779932	0.957512474345543	1	7.03509219361688	6.01824656528688	5.49351097181664	5.78740999973791	6.29715658080027	6.00745406502376
Os01g0178400	371.892233559041	349.379935592139	394.404531525944	1.12887001040142	0.174879369063799	0.154402513601767	0.651722298623238	21.6797397303886	20.7785798901693	21.3168812828471	23.1458349956645	24.2949565545763	23.6609167139588	B'GAMMA	Serine/threonine protein phosphatase 2A 59 kDa regulatory subunit B' gamma isoform		GO:0000159,GO:0005634,GO:0005737,GO:0005829,GO:0006555,GO:0006952,GO:0008266,GO:0009742,GO:0009759,GO:0009908,GO:0010090,GO:0031348,GO:0031952,GO:0033353,GO:0072542,GO:0090342,GO:2000377	protein phosphatase type 2A complex|nucleus|cytoplasm|cytosol|methionine metabolic process|defense response|poly(U) RNA binding|brassinosteroid mediated signaling pathway|indole glucosinolate biosynthetic process|flower development|trichome morphogenesis|negative regulation of defense response|regulation of protein autophosphorylation|S-adenosylmethionine cycle|protein phosphatase activator activ…	path:dosa03015	mRNA surveillance pathway
Os01g0178500	783.819819139785	761.889337727979	805.75030055159	1.05756867913969	0.0807513558624014	0.425664972710988	0.936530488684417	38.3657934744921	33.2516795418961	33.503292070381	35.9179479480852	36.6759677475829	37.1916454057369	IAA1	Auxin-responsive protein IAA1		GO:0005634,GO:0006355,GO:0009733,GO:0009734	nucleus|regulation of transcription, DNA-templated|response to auxin|auxin-activated signaling pathway	path:dosa04075	Plant hormone signal transduction
Os01g0178600	0	0	0					0	0	0	0	0	0	At2g35615	Probable aspartic protease At2g35615		GO:0004190,GO:0005576,GO:0006508,GO:0030163	aspartic-type endopeptidase activity|extracellular region|proteolysis|protein catabolic process
Os01g0178700	99.6744726112724	107.238695947781	92.1102492747638	0.858927353234657	-0.219391979309636	0.282014223485563	0.824066536488806	3.03985465156285	2.4937906786833	2.31987368603282	2.30409390408475	2.23553592000134	2.12324231199716	At4g11680	E3 ubiquitin-protein ligase At4g11680		GO:0005774,GO:0016021,GO:0016567,GO:0016740,GO:0046872	vacuolar membrane|integral component of membrane|protein ubiquitination|transferase activity|metal ion binding
Os01g0178850	44.8282045785269	46.3116036706516	43.3448054864021	0.935938340521566	-0.0955146064824153	0.77947241299921	1	7.46684875423597	8.17882846497873	10.1550624300314	8.58013131128413	6.71955814019714	8.5352596463354
Os01g0178900	84.8529343880265	83.9618641950717	85.7440045809813	1.0212255933452	0.0303015992712226	0.911612902035298	1	3.07602186930899	2.51168013835821	2.11374354346877	2.62152956098909	2.70303672886014	2.44602531829905	RPPL1	Putative disease resistance RPP13-like protein 1
Os01g0179000	568.123596967487	594.456718977567	541.790474957407	0.911404409540962	-0.13383674428727	0.454916604584225	0.953256870731587	22.0106623588118	14.9244761844473	16.2497523772329	16.2177953003928	16.3440505795366	15.2850526906605	AT7	Acyl transferase 7		GO:0016747	transferase activity, transferring acyl groups other than amino-acyl groups
Os01g0179200	720.500908140151	731.281347555105	709.720468725196	0.970516301418061	-0.0431756493080494	0.696916777455049	1	28.5551242097628	27.6275443278588	27.9895750559076	27.8241972798345	24.430814918593	28.4218330504196	SYP32	Syntaxin-32		GO:0000139,GO:0000149,GO:0005484,GO:0006886,GO:0006888,GO:0006906,GO:0012505,GO:0016021,GO:0031201,GO:0048278	Golgi membrane|SNARE binding|SNAP receptor activity|intracellular protein transport|ER to Golgi vesicle-mediated transport|vesicle fusion|endomembrane system|integral component of membrane|SNARE complex|vesicle docking	path:dosa04130	SNARE interactions in vesicular transport
Os01g0179300	2921.51204342373	2826.92501314044	3016.09907370702	1.0669186694685	0.0934502046285562	0.252670265537381	0.792679520263547	95.0754077958166	89.9494441328541	95.0550871228184	96.739327330237	96.8315516965981	101.506810550632
Os01g0179400	704.20301090908	687.618972857467	720.787048960693	1.04823612700126	0.0679637368011108	0.513696301501257	0.979847973885592	5.21026556148624	5.23697971855837	5.04822857827078	5.23147583248753	5.63206537295976	5.18252284531983
Os01g0179500	516.261259451988	532.97910327551	499.543415628467	0.937266419186871	-0.0934689007842513	0.393204552374191	0.914578773124538	7.28535239022776	7.92257096154916	7.99743734955045	7.31114838131142	7.80520635102698	6.37022303030297
Os01g0179600	214.008492332177	209.839389331344	218.17759533301	1.03973613356499	0.0562174446183843	0.798088578852093	1	8.3206034079699	6.73422625331399	5.18823952357051	6.7547951783897	6.06370492629989	7.97652223791501	UGT75C1	UDP-glycosyltransferase 75C1		GO:0008194,GO:0043231,GO:0080043,GO:0080044	UDP-glycosyltransferase activity|intracellular membrane-bounded organelle|quercetin 3-O-glucosyltransferase activity|quercetin 7-O-glucosyltransferase activity
Os01g0179700	1110.21214801705	1129.9617327707	1090.46256326341	0.965043798951987	-0.0513336736497683	0.590823502193123	1	61.005799470021	59.3940054892574	65.4493070856184	62.0778903454475	56.4955299598614	58.5203734294354	YPTM2	GTP-binding protein YPTM2		GO:0000139,GO:0003924,GO:0005525,GO:0005789,GO:0005886,GO:0006886,GO:0006888,GO:0032482	Golgi membrane|GTPase activity|GTP binding|endoplasmic reticulum membrane|plasma membrane|intracellular protein transport|ER to Golgi vesicle-mediated transport|Rab protein signal transduction
Os01g0179800	272.023190426324	290.941290105705	253.105090746943	0.869952458982309	-0.200991531931167	0.134773103825355	0.61340078441136	9.37074280189769	8.17946577628768	8.09340659774506	7.2149711330066	7.44527041933843	7.37181363268027	SPAPB1A10.07c	Membrane protein PB1A10.07c		GO:0005886,GO:0006658,GO:0016021,GO:0030148	plasma membrane|phosphatidylserine metabolic process|integral component of membrane|sphingolipid biosynthetic process
Os01g0179901	3.29366994867829	1.96658964585377	4.62075025150281	2.34962604488684	1.23243116269779	0.364288204816234	0.893644393349388	0.0549616577626319	0.172397688068114	0.110156339799448	0.55261727428053	0.0610989234780268	0.172088527904326
Os01g0180000	695.955648772209	654.238056907251	737.673240637166	1.12753031232138	0.173166219155065	0.34941714210552	0.887267546615014	19.064270686057	12.1137900417326	14.6081488079283	16.5871356510067	16.8998625258969	17.4507856498497	LRX5	Leucine-rich repeat extensin-like protein 5		GO:0005199,GO:0005576,GO:0005618,GO:0009506,GO:0071555	structural constituent of cell wall|extracellular region|cell wall|plasmodesma|cell wall organization
Os01g0180050	1.97852198765407	2.54204990179745	1.41499407351068	0.556635049732956	-0.845196340935979	0.628167497477072	1	0.278223985058295	0	0.16728827196662	0	0.185575035377329	0.0580758271195015	LRX1	Leucine-rich repeat extensin-like protein 1		GO:0000904,GO:0005199,GO:0005576,GO:0009505,GO:0009506,GO:0009826,GO:0010054,GO:0071555	cell morphogenesis involved in differentiation|structural constituent of cell wall|extracellular region|plant-type cell wall|plasmodesma|unidimensional cell growth|trichoblast differentiation|cell wall organization
Os01g0180300	2604.97393723513	2419.01298668372	2790.93488778655	1.15374944374015	0.206329952301373	0.0107712408626288	0.144662029261053	43.1852011590484	48.6436740723597	45.5860541109039	53.5099673196925	51.8601539081644	51.2834803824815
Os01g0180400	72.4046165770538	85.4045310309862	59.4047021231213	0.695568506799343	-0.52373548155421	0.113134505377934	0.565696524289196	4.92456453553182	2.83428125704642	4.34642556155474	3.45238769811073	3.01346617080617	1.83897905782532	FLZ10	FCS-Like Zinc finger 10		GO:0005634,GO:0005737,GO:0005783,GO:0019900,GO:0042594,GO:0046872,GO:0090351,GO:1902074	nucleus|cytoplasm|endoplasmic reticulum|kinase binding|response to starvation|metal ion binding|seedling development|response to salt
Os01g0180600	170.224204713411	184.40215748731	156.046251939513	0.84622790788254	-0.240881829543108	0.156527230072667	0.655692713705626	2.30223392036112	2.31702492763545	2.49217703162272	2.29004598461852	1.51916363335766	2.13297994053149	MSH7	DNA mismatch repair protein MSH7		GO:0000400,GO:0000710,GO:0003684,GO:0005524,GO:0006290,GO:0006298,GO:0007095,GO:0008094,GO:0009411,GO:0030983,GO:0032300,GO:0032301,GO:0032876,GO:0035064,GO:0036297,GO:0043111,GO:0043570,GO:0045910,GO:0051096	four-way junction DNA binding|meiotic mismatch repair|damaged DNA binding|ATP binding|pyrimidine dimer repair|mismatch repair|mitotic G2 DNA damage checkpoint|DNA-dependent ATPase activity|response to UV|mismatched DNA binding|mismatch repair complex|MutSalpha complex|negative regulation of DNA endoreduplication|methylated histone binding|interstrand cross-link repair|replication fork arrest|main…	path:dosa03430	Mismatch repair
Os01g0180700	43.5398521580682	44.2688753858015	42.810828930335	0.967063846940776	-0.0483169532471962	0.91978787132033	1	1.20233518670156	0.969028171385912	1.30529099286264	1.46075353559566	0.863216530277555	0.993433400828502	DDR4	DDT domain-containing protein DDR4		GO:0005634	nucleus
Os01g0180800	2181.2838182859	2354.31371962775	2008.25391694405	0.853010327468843	-0.229364886406059	0.00582080413459923	0.0942199737497878	37.4053339401683	36.4005404235246	42.0325119434752	33.4412396264618	32.9585050075756	31.1562182424881	HSP70-14	Heat shock 70 kDa protein 14		GO:0005524,GO:0005634,GO:0005737,GO:0005829,GO:0005886,GO:0009408,GO:0046686	ATP binding|nucleus|cytoplasm|cytosol|plasma membrane|response to heat|response to cadmium ion
Os01g0180850	33.6550648933934	37.839252034536	29.4708777522509	0.778844088285697	-0.360593541400777	0.442413669766697	0.944920643468403	0.503098930938417	0.687874678363722	1.10528577332759	0.525301261272872	0.430213245079073	0.807813076632752	HSP70-14	Heat shock 70 kDa protein 14		GO:0005524,GO:0005634,GO:0005737,GO:0005829,GO:0005886,GO:0009408,GO:0046686	ATP binding|nucleus|cytoplasm|cytosol|plasma membrane|response to heat|response to cadmium ion
Os01g0180900	0	0	0					0	0	0	0	0	0	At1g22950	Uncharacterized PKHD-type hydroxylase At1g22950		GO:0005506,GO:0016571,GO:0016705,GO:0031418,GO:0031936,GO:0051213	iron ion binding|histone methylation|oxidoreductase activity, acting on paired donors, with incorporation or reduction of molecular oxygen|L-ascorbic acid binding|negative regulation of chromatin silencing|dioxygenase activity
Os01g0181000	256.101762382696	273.246985432284	238.956539333108	0.874507504465503	-0.193457330398854	0.164715356466432	0.671548212174077	7.76443220505016	6.6168938418195	8.39377034152167	7.32558052402631	6.03018662473415	6.29975339588135	FRL4B	FRIGIDA-like protein 4b		GO:0009908,GO:0030154	flower development|cell differentiation
Os01g0181033	1.82011009779283	1.63083063247044	2.00938956311523	1.23212645329781	0.301150327610533	0.960730032727517	1	0.403652830781296	0.281363075608433	0	0.405856621110947	0.14957550665659	0.280858508200868	ndhA	NAD(P)H-quinone oxidoreductase subunit 1, chloroplastic		GO:0009535,GO:0016021,GO:0016655,GO:0019684,GO:0048038	chloroplast thylakoid membrane|integral component of membrane|oxidoreductase activity, acting on NAD(P)H, quinone or similar compound as acceptor|photosynthesis, light reaction|quinone binding
Os01g0181166	39.6379666484576	39.1577806737598	40.1181526231555	1.02452569918089	0.0349561733348184	0.945560463876806	1	2.90197552986696	3.31003561090779	4.58250373565705	3.35991302762562	3.4215397147695	4.13012466970383
Os01g0181300	69.8031160497492	62.9732295483592	76.6330025511393	1.21691396647031	0.283227175829737	0.226963555082578	0.764820149086217	4.04841501694027	4.1696972112867	3.69368399268628	5.34635175981242	4.50047923218761	4.47753938288819
Os01g0182100	43.4381903095995	41.8299590314471	45.0464215877518	1.07689375344323	0.106875920316942	0.725210437814748	1	1.19968595339753	1.28494153245777	1.34884245430008	1.61812116913515	1.26859226501258	1.19102030483042
Os01g0182200	608.607294575933	615.226707714142	601.987881437724	0.978481385625136	-0.0313836892286851	0.762786579854728	1	29.7179349027331	25.4995335951415	26.9609310694601	26.1076495543733	25.7844863007392	27.5007897198865	SIP1-1	Aquaporin SIP1-1		GO:0015267,GO:0016021	channel activity|integral component of membrane
Os01g0182300	17.6446035490787	16.758226407241	18.5309806909163	1.10578412300894	0.145069762549655	0.782936251092446	1	1.12826950274988	0.832713361234663	1.52971822815838	1.46808513620186	0.811578153368507	1.52390344207102
Os01g0182400	63.7856664032925	70.2366253319214	57.3347074746636	0.816307833750747	-0.292814792596224	0.243501725462972	0.78378287199072	1.91268730731078	1.62012012857717	1.79542919224745	1.58232202822508	1.37265310091048	1.33925598379558	TKI1	TSL-kinase interacting protein 1		GO:0003677,GO:0003682,GO:0005634	DNA binding|chromatin binding|nucleus
Os01g0182500	352.006747460566	347.932879622168	356.080615298963	1.02341755020578	0.0333948789117854	0.833703533513961	1	20.1059361093209	14.4829194807777	15.92386058226	17.6072285410653	16.7890415355011	16.6327420585711
Os01g0182600	19421.1269970597	17585.8351883399	21256.4188057795	1.20872387226018	0.273484704785414	0.026004342578944	0.251319041499789	180.83120274429	242.718810780126	207.677108501733	259.336992157679	256.367610251949	238.596073938533	GI	Protein GIGANTEA		GO:0005634,GO:0009908,GO:0030154,GO:0042752,GO:0048511,GO:0048586	nucleus|flower development|cell differentiation|regulation of circadian rhythm|rhythmic process|regulation of long-day photoperiodism, flowering	path:dosa04712	Circadian rhythm - plant
Os01g0182700	27.1518146560413	30.5742982213385	23.7293310907442	0.776120220943711	-0.365647951849286	0.414628993933614	0.931355265140428	1.96328154240471	0.812541041437312	1.1476753541896	1.02812516145215	0.863910359875356	1.1099043040031	WRKY13	Probable WRKY transcription factor 13	WRKY	GO:0000978,GO:0003700,GO:0005634,GO:0044212,GO:0045893,GO:1901141,GO:1904369	RNA polymerase II proximal promoter sequence-specific DNA binding|DNA-binding transcription factor activity|nucleus|transcription regulatory region DNA binding|positive regulation of transcription, DNA-templated|regulation of lignin biosynthetic process|positive regulation of sclerenchyma cell differentiation
Os01g0182832	86.9090076984527	97.4108436364575	76.4071717604478	0.784380556702737	-0.350374320571221	0.102253335135405	0.537902999358151	2.29959794505708	2.66015998757064	2.50059816367391	2.06617916201936	2.33881701317577	1.37875994934972
Os01g0182900	566.049639525879	522.5260104403	609.573268611458	1.16658933035278	0.222296784409584	0.0391017094057583	0.32149615020403	18.0166995202384	20.2456641455541	21.301126012128	23.2385162139431	24.2770001934865	21.1210580136156
Os01g0183000	315.594186882376	326.378504043188	304.809869721563	0.933915273051282	-0.0986364236390464	0.442212778705171	0.944920643468403	11.3094100374358	8.86852863995062	11.6136056819224	10.4652114225895	9.94729022438982	8.88505193577787	At1g74320	Probable choline kinase 2		GO:0004103,GO:0005524	choline kinase activity|ATP binding	path:dosa00564	Glycerophospholipid metabolism
Os01g0183100	252.979753552086	246.002360944089	259.957146160083	1.0567262247502	0.0796016535838963	0.568349525664009	1	6.10165557085406	5.67639711268956	6.74049329972819	6.69049690430406	5.98185284767507	6.6440162708298	utp7	Probable U3 small nucleolar RNA-associated protein 7		GO:0000462,GO:0005730,GO:0005732,GO:0030490,GO:0030515,GO:0032040	maturation of SSU-rRNA from tricistronic rRNA transcript (SSU-rRNA, 5.8S rRNA, LSU-rRNA)|nucleolus|small nucleolar ribonucleoprotein complex|maturation of SSU-rRNA|snoRNA binding|small-subunit processome
Os01g0183300	237.808173841246	213.027012745635	262.589334936858	1.23265745293252	0.301771940360943	0.0323157564868245	0.287101516656249	5.34998503205682	4.74008396093737	4.24169193950266	6.26492463128503	5.85184802875063	5.33704688751335	IP5P3	Type IV inositol polyphosphate 5-phosphatase 3		GO:0004439,GO:0034485,GO:0046856	phosphatidylinositol-4,5-bisphosphate 5-phosphatase activity|phosphatidylinositol-3,4,5-trisphosphate 5-phosphatase activity|phosphatidylinositol dephosphorylation
Os01g0183400	5.7436444858569	6.46002724609182	5.02726172562197	0.778210607186426	-0.361767450183169	0.738697433593367	1	0.770466420161432	0.335654777290374	0.193024929192253	0.516448581752652	0.214125040819995	0.268042279013084			NF-YC			path:dosa03020	RNA polymerase
Os01g0183500	2.50654713540252	1.64957046819369	3.36352380261135	2.03903007932391	1.02788305783188	0.481696173383769	0.963623224419034	0.0613270801436092	0.192364045465791	0.061457086214387	0.36997141550836	0.204525412588961	0.0640063599013186	Cyp96T1	Noroxomaritidine synthase		GO:0004497,GO:0005506,GO:0009820,GO:0016021,GO:0016705,GO:0020037	monooxygenase activity|iron ion binding|alkaloid metabolic process|integral component of membrane|oxidoreductase activity, acting on paired donors, with incorporation or reduction of molecular oxygen|heme binding
Os01g0183600	30.7329456304445	28.8308645493499	32.6350267115391	1.13194755764877	0.178807120649805	0.615148953011502	1	0.605930759405481	1.23828078409551	0.634815953743576	0.886165687257906	0.887916346562108	1.0060954949813	CYP96A15	Alkane hydroxylase MAH1		GO:0005506,GO:0005783,GO:0005789,GO:0010025,GO:0016021,GO:0020037,GO:0080133	iron ion binding|endoplasmic reticulum|endoplasmic reticulum membrane|wax biosynthetic process|integral component of membrane|heme binding|midchain alkane hydroxylase activity
Os01g0183633	126.423866840245	123.863220887574	128.984512792916	1.04134634856614	0.0584499843475441	0.749930850551784	1	5.61771851339416	6.58420658164832	5.35722607834225	6.01280131220854	6.29538125992548	5.76858054654331
Os01g0183800	1071.23496283888	1081.2753400965	1061.19458558127	0.981428639153612	-0.0270447234587645	0.783564279561698	1	37.0187165646652	35.3648637322608	31.6172746826993	33.8230729970127	33.7415469813327	33.2814704097241	At5g14160	Putative F-box protein At5g14160
Os01g0183850	81.4182689288616	63.9553626368067	98.8811752209165	1.54609670157682	0.6286305563406	0.00479987390995583	0.0814898680817588	7.37210259810152	5.34421362772426	6.99371827612944	10.0807979902288	9.72509491782788	10.2589035929658
Os01g0183950	0	0	0					0	0	0	0	0	0
Os01g0184000	208.757812473577	204.855712900442	212.659912046711	1.03809607765277	0.0539399738871785	0.731441910380044	1	6.02502588425401	5.35029964668149	6.28592691199712	6.33453758692605	5.96380106708427	5.80012045483424	At5g11010	Polynucleotide 5'-hydroxyl-kinase NOL9		GO:0000448,GO:0005524,GO:0005730,GO:0006364,GO:0051731	cleavage in ITS2 between 5.8S rRNA and LSU-rRNA of tricistronic rRNA transcript (SSU-rRNA, 5.8S rRNA, LSU-rRNA)|ATP binding|nucleolus|rRNA processing|polynucleotide 5'-hydroxyl-kinase activity
Os01g0184050	4.32456146112431	4.2162566862312	4.43286623601742	1.0513748488069	0.0722771280045807	1	1	0.590160863113001	0.27424470219091	0	0.329657175602766	0.364478265221784	0.205314675102898	HSP18.0	18.0 kDa class II heat shock protein		GO:0000302,GO:0005737,GO:0006457,GO:0009408,GO:0009651,GO:0042542,GO:0043621,GO:0051082,GO:0051259	response to reactive oxygen species|cytoplasm|protein folding|response to heat|response to salt stress|response to hydrogen peroxide|protein self-association|unfolded protein binding|protein complex oligomerization
Os01g0184100	174.037469204793	172.982168634314	175.092769775273	1.01220126419747	0.0174961813267762	0.938550602573934	1	9.88574293378134	9.63433193096387	13.5758474982576	10.9827718609924	9.83639670169175	12.2283079853106	HSP18.0	18.0 kDa class II heat shock protein		GO:0000302,GO:0005737,GO:0006457,GO:0009408,GO:0009651,GO:0042542,GO:0043621,GO:0051082,GO:0051259	response to reactive oxygen species|cytoplasm|protein folding|response to heat|response to salt stress|response to hydrogen peroxide|protein self-association|unfolded protein binding|protein complex oligomerization	path:dosa04141	Protein processing in endoplasmic reticulum
Os01g0184200	802.396132143149	723.254069915182	881.538194371115	1.21884996025601	0.285520541940735	0.00835818762585102	0.121122693256935	8.60879810449338	8.70348877224007	9.55392062245193	11.6364458437088	11.2969305487405	9.40568295703749	PEX1	Peroxisome biogenesis protein 1		GO:0005524,GO:0005778,GO:0005829,GO:0006635,GO:0007031,GO:0016558,GO:0016887,GO:0042623	ATP binding|peroxisomal membrane|cytosol|fatty acid beta-oxidation|peroxisome organization|protein import into peroxisome matrix|ATPase activity|ATPase activity, coupled
Os01g0184500	1339.50089825955	1221.81824271115	1457.18355380796	1.19263528966023	0.254152931346932	0.0142668854345896	0.172852772173497	25.6205802803402	29.1621623143891	33.007292860037	35.74638428136	35.1875160233398	32.4613307373214	Os01g0184500	DEAD-box ATP-dependent RNA helicase 39		GO:0004386,GO:0005524,GO:0009507,GO:0016887,GO:0070180,GO:0110102,GO:1901259	helicase activity|ATP binding|chloroplast|ATPase activity|large ribosomal subunit rRNA binding|chloroplast ribulose bisphosphate carboxylase complex assembly|chloroplast rRNA processing
Os01g0184700	18.5008393353891	16.8637185468909	20.1379601238874	1.19415893166695	0.255994858938456	0.607630993321104	1	0.652514396757918	0.68224515059847	0.69236221679092	0.656076876215201	0.853384808048511	0.881322177721507
Os01g0184800	369.520942361898	376.364396947235	362.677487776561	0.963633889704522	-0.0534429627795351	0.670141089694954	1	18.6921146850083	17.9030771249141	17.8067155469624	16.427493676232	16.3669528624026	18.9788754998116	SPBC2A9.09	Phosducin-like protein C2A9.09		GO:0005737,GO:0006457	cytoplasm|protein folding
Os01g0184900	2637.34302459569	2629.03275328224	2645.65329590914	1.00632192299854	0.00909189800510096	0.907092480038091	1	54.4562028988801	53.4351457279315	53.3938382760603	52.9415262134604	52.3275095280262	55.0362020867314	SSRP1-A	FACT complex subunit SSRP1-A		GO:0003677,GO:0005634,GO:0005694,GO:0006260,GO:0006281	DNA binding|nucleus|chromosome|DNA replication|DNA repair
Os01g0185000	0	0	0					0	0	0	0	0	0
Os01g0185100	1.9757261790868	1.60973220454046	2.34172015363315	1.4547265358971	0.540747976236753	0.819437074953084	1	0.186066670108255	0.0648481647812888	0.0621537030606458	0.311804205135614	0.137895807144363	0
Os01g0185200	1548.36190327577	1482.19680922939	1614.52699732215	1.08927976856296	0.123374540722725	0.153033773590815	0.649960889774235	24.0226512461318	25.249313052203	24.0260939927428	26.4087961612301	26.1784000755424	26.2919774426589		Glutamine--tRNA ligase		GO:0004819,GO:0005524,GO:0005737,GO:0006425	glutamine-tRNA ligase activity|ATP binding|cytoplasm|glutaminyl-tRNA aminoacylation	path:dosa00970	Aminoacyl-tRNA biosynthesis
Os01g0185250	33.4212213879969	35.5029615921624	31.3394811838314	0.882728645115337	-0.179958080017024	0.629326484152097	1	1.69812570190752	1.46217484727953	2.40243603554496	1.95848458747047	1.11043885266353	1.77231403450893	AT9	Acyl transferase 9		GO:0016747	transferase activity, transferring acyl groups other than amino-acyl groups
Os01g0185300	5747.44285124928	5792.19992348933	5702.68577900922	0.984545743299173	-0.0224698576810296	0.757503623591054	1	194.232981398297	179.793123479979	186.502285035408	177.183658940812	183.810093384656	183.984876126932	AT9	Acyl transferase 9		GO:0016747	transferase activity, transferring acyl groups other than amino-acyl groups
Os01g0185400	813.21377906848	795.395485364566	831.032072772394	1.04480360784484	0.063231783822085	0.500782651193314	0.974037668823017	21.1784444663797	22.0898545709741	20.5047749058201	22.5814993859306	21.0381100298672	22.21060630142	nudF	Nuclear distribution protein nudF		GO:0000132,GO:0000922,GO:0005737,GO:0005874,GO:0005875,GO:0051012,GO:0051301,GO:0070840	establishment of mitotic spindle orientation|spindle pole|cytoplasm|microtubule|microtubule associated complex|microtubule sliding|cell division|dynein complex binding
Os01g0185500	148.241407615899	140.093572739786	156.389242492012	1.1163198955779	0.158750508915758	0.36463683102387	0.893644393349388	6.29425853014115	5.79463183045664	5.27616989598901	5.93059618854886	6.73306207536635	6.48661237871313	PCO2	Plant cysteine oxidase 2		GO:0001666,GO:0005634,GO:0005829,GO:0017172,GO:0018171,GO:0046872,GO:0070483	response to hypoxia|nucleus|cytosol|cysteine dioxygenase activity|peptidyl-cysteine oxidation|metal ion binding|detection of hypoxia	path:dosa00430	Taurine and hypotaurine metabolism
Os01g0185900	50.7970384258422	50.8343947715431	50.7596820801412	0.998530272825364	-0.002121927816039	1	1	1.59371020567373	1.30528792519317	1.33090723382289	1.36204956664094	1.50592039226101	1.30294715697717	WRKY72	Probable WRKY transcription factor 72	WRKY	GO:0003700,GO:0005634,GO:0006952,GO:0043565	DNA-binding transcription factor activity|nucleus|defense response|sequence-specific DNA binding
Os01g0186000	118.770539018184	119.01595609887	118.525121937497	0.995875896161639	-0.00596212683871275	1	1	9.40334105087405	8.66653988334492	7.88763019237237	8.82436772237266	8.20782370049374	8.50560328018215	WRKY50	Probable WRKY transcription factor 50	WRKY	GO:0003700,GO:0005634,GO:0009867,GO:0043565,GO:0050832	DNA-binding transcription factor activity|nucleus|jasmonic acid mediated signaling pathway|sequence-specific DNA binding|defense response to fungus
Os01g0186200	1060.3539547489	1072.31656885408	1048.39134064372	0.977688278904501	-0.0325535378529628	0.795292972206384	1	36.182392102667	37.9947542558259	30.9536511876149	34.1750896542341	32.004020334587	35.4090756245686	TLP1	Protein TWIN LOV 1		GO:0000155,GO:0005634,GO:0009881,GO:0018298	phosphorelay sensor kinase activity|nucleus|photoreceptor activity|protein-chromophore linkage
Os01g0186400	5.52532874608852	4.90651454872112	6.14414294345592	1.2522418679177	0.324513242737443	0.76079528144702	1	0.0300644965539183	0.0733467846671557	0.0502137161478966	0.0503810620426694	0.0668432667110037	0.0732152521378331
Os01g0186600	0.507644384522395	0.656316079353497	0.358972689691294	0.546950929565674	-0.870516689379286	1	1	0.0526691394174526	0.0550689228196185	0	0	0.0585504122313497	0
Os01g0186700	2290.51725596433	2358.09751178591	2222.93700014274	0.942682390796976	-0.0851563159320952	0.301386886392532	0.846399193897024	64.3813321122808	55.1473016268877	59.9650464168063	56.671760256163	54.4745583004644	55.910518469005	CBK1	Serine/threonine-protein kinase CBK1		GO:0004674,GO:0005524	protein serine/threonine kinase activity|ATP binding
Os01g0186900	9846.26409221766	7310.53277793915	12381.9954064962	1.69371997672469	0.760195373144412	6.34495310598954e-16	1.88840170365809e-13	259.05472957391	208.809867766479	196.585899797191	371.927772902033	364.37280922401	375.165565361461	ALP1	Protein ANTAGONIST OF LIKE HETEROCHROMATIN PROTEIN 1		GO:0003682,GO:0004518,GO:0005634,GO:0031936,GO:0035098,GO:0035102,GO:0046872	chromatin binding|nuclease activity|nucleus|negative regulation of chromatin silencing|ESC/E(Z) complex|PRC1 complex|metal ion binding
Os01g0186950	53.5064916186296	41.7374391489342	65.2755440883249	1.56395661591499	0.645200492905869	0.0170287253072248	0.194504788556238	2.38433292223142	1.7738448649392	1.83799032514536	3.36551123613975	3.26225015635379	2.63206786316735	ALP1	Protein ANTAGONIST OF LIKE HETEROCHROMATIN PROTEIN 1		GO:0003682,GO:0004518,GO:0005634,GO:0031936,GO:0035098,GO:0035102,GO:0046872	chromatin binding|nuclease activity|nucleus|negative regulation of chromatin silencing|ESC/E(Z) complex|PRC1 complex|metal ion binding
Os01g0187000	4.40796192390957	5.54173220014464	3.27419164767449	0.590824588670856	-0.75919822610469	0.518741797467152	0.982011925272945	0.151292305239073	0.276824961485717	0.227419540231119	0.304236606915733	0	0.0789510092177555
Os01g0187300	1.38415862291951	0.318198473763442	2.45011877207557	7.69997022014965	2.94485286615488	0.23121318278282	0.769442351311436	0.0327213590400785	0	0	0	0.145500692189534	0.102452704984901
Os01g0187350	3.97194350984421	3.53766288284437	4.40622413684405	1.24551837830894	0.316746309494889	0.84101448645306	1	0.308611922548995	0.0921923775046434	0.0883617551121805	0.310296825809085	0.245052083421271	0.0460135246201959
Os01g0187400	1725.84474912479	1770.33333217837	1681.35616607121	0.94973987977864	-0.0743956609593785	0.396308389242051	0.916623970295474	17.3534161837718	18.4964088273038	19.0984357743175	18.0759342130854	17.4292640894034	16.0428482507903
Os01g0187500	364.093830539185	351.17897576609	377.00868531228	1.07355141203952	0.102391283062919	0.378742052946195	0.903550687110297	8.23059805658446	9.54309468068548	7.487751202054	9.08459456385875	8.53627835468171	9.19005227884717	Os02g0677700	Zinc finger CCCH domain-containing protein 17		GO:0003677,GO:0030515,GO:0032040,GO:0046872	DNA binding|snoRNA binding|small-subunit processome|metal ion binding
Os01g0187600	2.1878807263253	0.317019177660081	4.05874227499052	12.8028288539138	3.67839071156585	0.0478969607117129	0.361669056135261	0	0	0.0274319289772945	0.0825700518769352	0.0608611844761668	0.199988743193614	CKX1	Cytokinin dehydrogenase 1		GO:0005615,GO:0009690,GO:0019139,GO:0071949	extracellular space|cytokinin metabolic process|cytokinin dehydrogenase activity|FAD binding	path:dosa00908	Zeatin biosynthesis
Os01g0187900	487.835075118916	478.858660754387	496.811489483446	1.03749087194283	0.0530986433889682	0.703537330268699	1	13.8245456933226	18.3736768780527	19.3678230512192	18.6370947562944	16.5533709105608	17.6587825728864	MYBS3	Transcription factor MYBS3	MYB_related	GO:0000122,GO:0000976,GO:0003700,GO:0005634,GO:0009646,GO:0009651,GO:0009723,GO:0009733,GO:0009737,GO:0009739,GO:0009744,GO:0009751,GO:0009753,GO:0010150,GO:0010252,GO:0030307,GO:0045892,GO:0046686,GO:0046872,GO:0048527,GO:0090697,GO:2000469	negative regulation of transcription by RNA polymerase II|transcription regulatory region sequence-specific DNA binding|DNA-binding transcription factor activity|nucleus|response to absence of light|response to salt stress|response to ethylene|response to auxin|response to abscisic acid|response to gibberellin|response to sucrose|response to salicylic acid|response to jasmonic acid|leaf senescenc…
Os01g0188100	1869.04894943977	1891.92470643367	1846.17319244586	0.9758174763339	-0.0353167735475116	0.705075651092413	1	71.2437001333283	75.9833329745893	64.2373620109676	69.6937342946442	68.9171045086567	65.3365689429516	hxnY	2-oxoglutarate-Fe(II) type oxidoreductase hxnY		GO:0005622,GO:0031929,GO:0046872,GO:0051213,GO:1905589,GO:1905736	intracellular|TOR signaling|metal ion binding|dioxygenase activity|positive regulation of L-arginine import across plasma membrane|negative regulation of L-proline import across plasma membrane
Os01g0188200	251.303129189121	250.344630315942	252.261628062299	1.00765743504839	0.0110052611049522	0.956806415702248	1	3.72981180954688	4.47045039404212	3.67694265261606	4.07031206159728	4.55081636939786	3.21231918754743
Os01g0188400	8029.36670148161	7939.7314022497	8119.00200071351	1.02257892482522	0.0322121977486168	0.673893239827701	1	188.197280368509	178.036316066701	175.838191152058	183.240940683257	183.378776603175	180.879593030559	ME6	NADP-dependent malic enzyme, chloroplastic		GO:0004470,GO:0004471,GO:0004473,GO:0006090,GO:0006108,GO:0008948,GO:0009507,GO:0046872,GO:0051287	malic enzyme activity|malate dehydrogenase (decarboxylating) (NAD+) activity|malate dehydrogenase (decarboxylating) (NADP+) activity|pyruvate metabolic process|malate metabolic process|oxaloacetate decarboxylase activity|chloroplast|metal ion binding|NAD binding	path:dosa00620,path:dosa00710	Pyruvate metabolism|Carbon fixation in photosynthetic organisms
Os01g0188525	19.188417767102	19.6559544542484	18.7208810799556	0.952427984279813	-0.0703180843288985	0.9096841153494	1	0.596346247132597	0.45943416170096	0.880689054457794	0.788950092025741	0.767611204333247	0.262063005740007	ME6	NADP-dependent malic enzyme, chloroplastic		GO:0004470,GO:0004471,GO:0004473,GO:0006090,GO:0006108,GO:0008948,GO:0009507,GO:0046872,GO:0051287	malic enzyme activity|malate dehydrogenase (decarboxylating) (NAD+) activity|malate dehydrogenase (decarboxylating) (NADP+) activity|pyruvate metabolic process|malate metabolic process|oxaloacetate decarboxylase activity|chloroplast|metal ion binding|NAD binding
Os01g0188900	1102.34720015655	903.818399097719	1300.87600121538	1.43931126265413	0.525378620242162	1.40751856651755e-08	1.51550838691111e-06	23.4477345959496	26.2107531278807	26.8000767020577	36.151294486691	37.5674925566793	34.9883761864738
Os01g0189100	131.219393884443	118.545222543253	143.893565225632	1.2138284625779	0.279564555305334	0.12288073754014	0.590141803610344	1.82814460715798	1.92850747116566	2.30638239060376	2.51101083515311	2.54035431258988	2.21465824000618	GDE1	Glycerophosphocholine phosphodiesterase GDE1		GO:0005737,GO:0035690,GO:0046475,GO:0046872,GO:0047389	cytoplasm|cellular response to drug|glycerophospholipid catabolic process|metal ion binding|glycerophosphocholine phosphodiesterase activity
Os01g0189700	493.931536340772	461.199836715009	526.663235966535	1.14194150569914	0.19148875262799	0.084861024539636	0.489790633402202	6.61282954101285	6.91413232950339	6.32374887371305	7.39538293129857	7.64162973706198	7.36089220865139
Os01g0189800	517.165453515947	542.657415634579	491.673491397315	0.906047678022341	-0.142341125149449	0.200014388063524	0.728307238530477	14.2851979288081	15.239770748344	15.3474655943639	12.7967789532483	12.9743318299463	14.3856782061105
Os01g0190000	1317.4680202394	1325.84956013799	1309.08648034082	0.987356725603599	-0.0183566796293086	0.814847551311908	1	61.1584014698427	62.915195389551	70.735057663219	59.7946627232181	65.9021135157127	64.221908938091	At3g21360	Clavaminate synthase-like protein At3g21360		GO:0005634,GO:0016702,GO:0046872	nucleus|oxidoreductase activity, acting on single donors with incorporation of molecular oxygen, incorporation of two atoms of oxygen|metal ion binding
Os01g0190300	1579.27832122449	1394.98999668206	1763.56664576692	1.26421454631325	0.338241320031136	0.000110367450689486	0.00431458777490942	39.5340739528448	36.7329712301734	44.0014883839798	51.2295354191574	49.2090047022492	49.6455854772693	IAA2	Auxin-responsive protein IAA2		GO:0005634,GO:0006355,GO:0009733,GO:0009734	nucleus|regulation of transcription, DNA-templated|response to auxin|auxin-activated signaling pathway	path:dosa04075	Plant hormone signal transduction
Os01g0190400	23.3458104330695	23.1731554465557	23.5184654195832	1.01490129274038	0.0213394206136919	0.987155928660717	1	0.711794659846676	0.826918246836349	0.369861115215278	0.742187482716806	0.791276850524852	0.385203157393267	HXK8	Hexokinase-8		GO:0001678,GO:0004340,GO:0005524,GO:0005536,GO:0005829,GO:0006096,GO:0008865,GO:0019158	cellular glucose homeostasis|glucokinase activity|ATP binding|glucose binding|cytosol|glycolytic process|fructokinase activity|mannokinase activity	path:dosa00010,path:dosa00051,path:dosa00052,path:dosa00500,path:dosa00520	Glycolysis / Gluconeogenesis|Fructose and mannose metabolism|Galactose metabolism|Starch and sucrose metabolism|Amino sugar and nucleotide sugar metabolism
Os01g0190500	17.7579804086618	23.5106365147529	12.0053243025707	0.510633742095302	-0.969639222349574	0.0347957817733006	0.300591899042098	0.698519792274017	0.449444127322146	0.834616064994401	0.243115422793137	0.418125966234789	0.336478605569616
Os01g0191000	19.7686275652507	22.5085842944787	17.0286708360227	0.756541176168055	-0.402509488933358	0.383279352445197	0.908125949000455	1.32718760532063	2.11800545000561	1.47000119834498	1.54513357597416	1.55303930315779	0.583229582987334
Os01g0191100	2074.9969267194	2110.03603696	2039.95781647881	0.966788140461263	-0.0487283191387128	0.568199292397444	1	161.878181990498	137.750976938789	170.339532800181	143.827855919413	147.407633079593	157.157964985004	RPP2A	60S acidic ribosomal protein P2A		GO:0003735,GO:0006414,GO:0022625,GO:0044877	structural constituent of ribosome|translational elongation|cytosolic large ribosomal subunit|protein-containing complex binding	path:dosa03010	Ribosome
Os01g0191150	0.321476714306777	0.318198473763442	0.324754954850112	1.02060500482332	0.0294246215128147	1	1	0.151060261826129	0	0	0.151884993176489	0	0	PRO5	Profilin-5		GO:0003785,GO:0005546,GO:0005856,GO:0005938,GO:0007097,GO:0030845,GO:0032956,GO:0042989,GO:0070064	actin monomer binding|phosphatidylinositol-4,5-bisphosphate binding|cytoskeleton|cell cortex|nuclear migration|phospholipase C-inhibiting G protein-coupled receptor signaling pathway|regulation of actin cytoskeleton organization|sequestering of actin monomers|proline-rich region binding
Os01g0191200	4804.20834382813	3938.12871758727	5670.28797006899	1.43984322928453	0.525911738996623	0.000475343148155545	0.0141874414739935	115.832872370748	179.147617513357	161.640876690636	218.959189011905	213.788305428487	217.190483759414	VSPA	Stem 28 kDa glycoprotein		GO:0045735	nutrient reservoir activity
Os01g0191300	450.090518798134	452.355839546947	447.825198049322	0.989984341747058	-0.0145223881421026	0.901299081665932	1	3.99384119173177	4.17581404924971	4.29322429297685	3.9183506510472	4.12687319652084	4.14078157508793	NAC075	NAC domain-containing protein 75	NAC	GO:0003700,GO:0005634,GO:0007275,GO:0043565,GO:0044212,GO:0045893,GO:0071555,GO:1905177	DNA-binding transcription factor activity|nucleus|multicellular organism development|sequence-specific DNA binding|transcription regulatory region DNA binding|positive regulation of transcription, DNA-templated|cell wall organization|tracheary element differentiation
Os01g0191400	0.835680752284776	0.953416125186965	0.717945379382587	0.753024162709434	-0.409231936681006	1	1	0.0347044717091742	0	0.0173890205180242	0	0.0385797289896491	0
Os01g0191500	2297.9731951642	2507.71519766888	2088.23119265952	0.832722629188794	-0.26409206524027	0.00806780423275626	0.118108161454754	64.1908412094197	56.4078373759343	71.9872228630886	52.8893772109824	53.0559949402666	52.3176522007724	MPP	Mitochondrial-processing peptidase subunit alpha		GO:0004222,GO:0005743,GO:0008121,GO:0046872,GO:0070469	metalloendopeptidase activity|mitochondrial inner membrane|ubiquinol-cytochrome-c reductase activity|metal ion binding|respiratory chain
Os01g0191700	2441.80535229896	2542.4547119095	2341.15599268842	0.920825052152101	-0.119001010631008	0.157268777527864	0.656875749648672	68.3076803376221	66.4695962103621	61.5330997361444	60.9447471768985	58.0068345434333	59.6329979573151	PFK3	ATP-dependent 6-phosphofructokinase 3		GO:0003872,GO:0005524,GO:0005829,GO:0006002,GO:0006096,GO:0010053,GO:0046872	6-phosphofructokinase activity|ATP binding|cytosol|fructose 6-phosphate metabolic process|glycolytic process|root epidermal cell differentiation|metal ion binding	path:dosa00010,path:dosa00030,path:dosa00051,path:dosa00052,path:dosa03018	Glycolysis / Gluconeogenesis|Pentose phosphate pathway|Fructose and mannose metabolism|Galactose metabolism|RNA degradation
Os01g0191800	201.37328348888	224.278155519756	178.468411458004	0.795745849810519	-0.329620367340833	0.152712342782541	0.649627835205453	11.1921921262087	6.90023097571686	9.05008574753586	6.20871570853109	7.07904768573	8.01569301971082	AUR1	Serine/threonine-protein kinase Aurora-1		GO:0000780,GO:0004674,GO:0005524,GO:0005634,GO:0005730,GO:0005819,GO:0005874,GO:0005876,GO:0007052,GO:0009504,GO:0009524,GO:0016572,GO:0031616,GO:0031965,GO:0032133,GO:0032465,GO:0035174,GO:0035175,GO:0051233,GO:0051301	condensed nuclear chromosome, centromeric region|protein serine/threonine kinase activity|ATP binding|nucleus|nucleolus|spindle|microtubule|spindle microtubule|mitotic spindle organization|cell plate|phragmoplast|histone phosphorylation|spindle pole centrosome|nuclear membrane|chromosome passenger complex|regulation of cytokinesis|histone serine kinase activity|histone kinase activity (H3-S10 spe…
Os01g0191900	110.684936959318	106.175956867525	115.193917051111	1.08493410796229	0.117607425155728	0.683638788154885	1	3.25591043671525	6.14658178946247	5.61928832740032	5.54707984262197	6.13300782665754	4.43648122871564	RAX2	Transcription factor RAX2	MYB	GO:0003700,GO:0005634,GO:0007275,GO:0009737,GO:0009739,GO:0009751,GO:0009753,GO:0009785,GO:0030154,GO:0043565,GO:0044212	DNA-binding transcription factor activity|nucleus|multicellular organism development|response to abscisic acid|response to gibberellin|response to salicylic acid|response to jasmonic acid|blue light signaling pathway|cell differentiation|sequence-specific DNA binding|transcription regulatory region DNA binding
Os01g0192000	4077.89513422969	4512.67899712862	3643.11127133075	0.807305654501203	-0.308813098279818	0.00166871433749605	0.037873812891601	129.582087401563	113.943990525831	106.012115552167	93.4334533966282	90.3245240624234	94.9723539205383	Os01g0192000	Zinc finger CCCH domain-containing protein 2	C3H	GO:0003677,GO:0005634,GO:0008270,GO:0009867,GO:0010150	DNA binding|nucleus|zinc ion binding|jasmonic acid mediated signaling pathway|leaf senescence
Os01g0192101	23.4799362101058	29.2035955987174	17.7562768214942	0.608016802638987	-0.717816901565567	0.075418637429703	0.457364062890532	0.97897969682259	0.930532099451988	0.802681377237425	0.447420250983754	0.59361652882748	0.588280140370131	Os01g0192000	Zinc finger CCCH domain-containing protein 2		GO:0003677,GO:0005634,GO:0008270,GO:0009867,GO:0010150	DNA binding|nucleus|zinc ion binding|jasmonic acid mediated signaling pathway|leaf senescence
Os01g0192300	331.853317421857	329.812705328232	333.893929515483	1.01237436921415	0.0177428875950973	0.901882519978826	1	9.31425127506954	10.7350024390379	11.7060020520962	10.5086970310125	11.0719487399283	10.1703389008992	MYBS3	Transcription factor MYBS3	MYB_related	GO:0000122,GO:0000976,GO:0003700,GO:0005634,GO:0009646,GO:0009651,GO:0009723,GO:0009733,GO:0009737,GO:0009739,GO:0009744,GO:0009751,GO:0009753,GO:0010150,GO:0010252,GO:0030307,GO:0045892,GO:0046686,GO:0046872,GO:0048527,GO:0090697,GO:2000469	negative regulation of transcription by RNA polymerase II|transcription regulatory region sequence-specific DNA binding|DNA-binding transcription factor activity|nucleus|response to absence of light|response to salt stress|response to ethylene|response to auxin|response to abscisic acid|response to gibberellin|response to sucrose|response to salicylic acid|response to jasmonic acid|leaf senescenc…
Os01g0192401	4.51511113468766	4.23263792974773	4.7975843396276	1.13347383340052	0.180751086394938	0.93800710344156	1	0.323984508916567	0.338746334449627	0.194802790382182	0.195452004377114	0.360162075238895	0.405766634216517
Os01g0192500	54.0265262084831	56.3151902801046	51.7378621368615	0.918719476566163	-0.122303681194556	0.655384754155801	1	4.19924107681008	3.39271522565053	3.63430528826707	3.13463938113855	3.39501615108912	3.65224920548028
Os01g0192550	3.8041517429212	4.23145863364437	3.37684485219804	0.798033289360013	-0.325479166243127	0.85093153279	1	0.154738869930301	0.202236617581867	0.155066897816662	0.194479606345387	0.129013280682589	0.0807495789485606
Os01g0192600	344.397825989304	342.773847626668	346.021804351939	1.00947550913747	0.0136059099021477	0.939877734691456	1	11.9786704918341	9.88040659832534	13.9047072810633	12.6128171833628	10.9859167058005	12.0158101501774	NDL2	Protein NDL2		GO:0005737,GO:0040008,GO:2000012	cytoplasm|regulation of growth|regulation of auxin polar transport
Os01g0192900	60.6363112689393	71.9963700009303	49.2762525369482	0.684426902860678	-0.547031625736731	0.198353146621896	0.724903347402404	2.00819125916392	3.22788351317308	1.50182715246965	1.5972421863076	1.53271651252	1.43899386611985	ACS7	1-aminocyclopropane-1-carboxylate synthase 7		GO:0009693,GO:0009835,GO:0016847,GO:0030170,GO:0042802	ethylene biosynthetic process|fruit ripening|1-aminocyclopropane-1-carboxylate synthase activity|pyridoxal phosphate binding|identical protein binding	path:dosa00270	Cysteine and methionine metabolism
Os01g0193250	0	0	0					0	0	0	0	0	0	DOF4.7	Dof zinc finger protein DOF4.7		GO:0003677,GO:0003700,GO:0005634,GO:0006355,GO:0010227,GO:0045893,GO:0046872	DNA binding|DNA-binding transcription factor activity|nucleus|regulation of transcription, DNA-templated|floral organ abscission|positive regulation of transcription, DNA-templated|metal ion binding
Os01g0193400	0.659594319896832	0.994433684943552	0.324754954850112	0.326572761730759	-1.61452362901746	0.796356672880036	1	0.0150644372454323	0.0315016474985276	0	0.0151466833207511	0	0	At4g29420	F-box/LRR-repeat protein At4g29420
Os01g0193500	108.500720952195	107.940617869374	109.060824035015	1.0103779854864	0.0148951105726232	0.951908141176909	1	3.85718761729703	3.68526734682808	3.69875385924845	4.31287744972591	3.99218138225638	2.91516339504642	At4g29420	F-box/LRR-repeat protein At4g29420
Os01g0193600	336.991389800409	308.766164242784	365.216615358035	1.18282589756455	0.242237736226378	0.0559260687676553	0.394141160910448	6.12901136902702	6.67621136516334	7.85406104269995	7.92318012540008	8.38024991718046	7.8232370152933	TRM2	tRNA (uracil(54)-C(5))-methyltransferase		GO:0000014,GO:0006400,GO:0030696,GO:0030697,GO:0051908	single-stranded DNA endodeoxyribonuclease activity|tRNA modification|tRNA (m5U54) methyltransferase activity|S-adenosylmethionine-dependent tRNA (m5U54) methyltransferase activity|double-stranded DNA 5'-3' exodeoxyribonuclease activity
Os01g0193700	1.68465858121068	0.953416125186965	2.41590103723439	2.53394186799666	1.3413834275115	0.525308864127789	0.985168339253531	0.0548087316141549	0	0.0274624597830566	0.0275539831805985	0.0913933813627913	0.0858048530897476	TRM2	tRNA (uracil(54)-C(5))-methyltransferase		GO:0000014,GO:0006400,GO:0030696,GO:0030697,GO:0051908	single-stranded DNA endodeoxyribonuclease activity|tRNA modification|tRNA (m5U54) methyltransferase activity|S-adenosylmethionine-dependent tRNA (m5U54) methyltransferase activity|double-stranded DNA 5'-3' exodeoxyribonuclease activity
Os01g0193900	230.513276300496	237.69353678829	223.333015812702	0.93958388112009	-0.0899061312473206	0.572768159377235	1	3.07703097814271	3.28597512360108	3.42617101731368	3.49047531448368	2.60201471499694	2.99187431940332	ALY3	Protein ALWAYS EARLY 3	MYB_related	GO:0000003,GO:0003677,GO:0005654,GO:0006351,GO:0017053	reproduction|DNA binding|nucleoplasm|transcription, DNA-templated|transcriptional repressor complex
Os01g0194000	3556.82925370943	3248.31712209507	3865.34138532379	1.18995197822027	0.250903353212711	0.001686828370201	0.0380389926482794	91.4409380133457	89.6597619021141	90.5910445656547	106.037305426025	107.08454447873	106.194673358401
Os01g0194200	79.7802689689494	84.1406287460489	75.4199091918499	0.896355426811468	-0.157857185348393	0.620242042921042	1	3.26762062545564	2.26759143436627	2.08643740256665	1.8898667089899	1.89661391118168	2.95767262834666	IQD1	Protein IQ-DOMAIN 1		GO:0005516,GO:0005634,GO:0005737,GO:0005874,GO:0008017	calmodulin binding|nucleus|cytoplasm|microtubule|microtubule binding
Os01g0194300	755.84259286841	781.93264729705	729.75253843977	0.933267770520065	-0.0996370204808098	0.310435072005941	0.856983343685984	20.4763113847326	18.7544328211847	17.8117694870419	16.1847326740279	17.9201928675156	18.4776732831489	NPR1	BTB/POZ domain and ankyrin repeat-containing protein NPR1		GO:0005634,GO:0005737,GO:0042742,GO:0050832,GO:0080027,GO:2000022	nucleus|cytoplasm|defense response to bacterium|defense response to fungus|response to herbivore|regulation of jasmonic acid mediated signaling pathway	path:dosa04075	Plant hormone signal transduction
Os01g0194600	175.182537795637	206.115757218972	144.249318372303	0.699846146255844	-0.51489029915854	0.00119994391101706	0.0294140097162131	16.9281905908906	16.473556859842	13.8796988147305	9.65238172409993	11.6495280764771	11.3960847367754	GRXS2	Monothiol glutaredoxin-S2		GO:0005737,GO:0009055,GO:0015035,GO:0045454,GO:0046872,GO:0051537	cytoplasm|electron transfer activity|protein disulfide oxidoreductase activity|cell redox homeostasis|metal ion binding|2 iron, 2 sulfur cluster binding
Os01g0195000	122.623327931469	131.288999978597	113.957655884341	0.867990889586473	-0.204248194633959	0.271577210841623	0.814949251651719	3.07915315276176	2.80614200502251	2.66869672558494	2.34289179166032	2.42846925256137	2.56225543983504	IDD11	Protein indeterminate-domain 11	C2H2	GO:0003677,GO:0003700,GO:0005634,GO:0006355,GO:0046872	DNA binding|DNA-binding transcription factor activity|nucleus|regulation of transcription, DNA-templated|metal ion binding
Os01g0195200	1055.84108177012	1037.09561434888	1074.58654919137	1.03614993094539	0.0512327761721445	0.611652777867717	1	29.9150880318439	25.6486077915438	29.7942642882842	29.1541421782353	30.2482358997436	27.905202627612	ALE2	Receptor-like serine/threonine-protein kinase ALE2
Os01g0195300	53.2704126416277	49.0710770909761	57.4697481922794	1.1711531843031	0.227929789571618	0.420213844452288	0.935150654756726	4.57280992585097	3.58587191181677	5.37562938221307	5.12828830532332	5.18118871093667	5.32327179650716
Os01g0195400	1476.62760147662	1537.06076476037	1416.19443819288	0.921365290599733	-0.118154844701732	0.178814740944997	0.693391079464005	58.0463434374652	57.6105654112932	68.6375850908885	53.8234626091485	55.1274650547478	58.6653847584419
Os01g0195500	906.638350294572	920.111030962796	893.165669626348	0.970715098037405	-0.0428801637745302	0.627888734569349	1	44.0717953179877	44.2602660484327	47.2289783291434	39.5832311443393	46.4309801981328	43.9354448573822	tma22	Translation machinery-associated protein 22		GO:0001731,GO:0002183,GO:0002188,GO:0003729,GO:0003743,GO:0022626	formation of translation preinitiation complex|cytoplasmic translational initiation|translation reinitiation|mRNA binding|translation initiation factor activity|cytosolic ribosome
Os01g0195700	0	0	0					0	0	0	0	0	0			bHLH
Os01g0195801	0.1690380022184	0	0.3380760044368	Inf	Inf	0.990095246764884	1	0	0	0	0	0	0.0590771344836308	BHLH41	Putative transcription factor bHLH041	bHLH	GO:0003677,GO:0003700,GO:0005634,GO:0006355,GO:0010200,GO:0046983	DNA binding|DNA-binding transcription factor activity|nucleus|regulation of transcription, DNA-templated|response to chitin|protein dimerization activity
Os01g0196133	0	0	0					0	0	0	0	0	0
Os01g0196300	8.54531555852437	9.95890225945579	7.13172885759294	0.716115960553935	-0.481734873081791	0.618971303199179	1	0.112625832716565	0.176636167534625	0.592539076519845	0.198171271828901	0.187803209043952	0.235092542027485	BHLH41	Putative transcription factor bHLH041	bHLH	GO:0003677,GO:0003700,GO:0005634,GO:0006355,GO:0010200,GO:0046983	DNA binding|DNA-binding transcription factor activity|nucleus|regulation of transcription, DNA-templated|response to chitin|protein dimerization activity
Os01g0196500	120.259652666771	120.602102381344	119.917202952199	0.994320999256058	-0.00821641888023044	1	1	5.41564413040778	5.75837198542516	6.1630059560489	5.90667007946742	4.74487520557038	6.37075044836992	PRA1F3	PRA1 family protein F3		GO:0005783,GO:0005789,GO:0016021,GO:0016192	endoplasmic reticulum|endoplasmic reticulum membrane|integral component of membrane|vesicle-mediated transport
Os01g0196600	218.059523690184	232.444316351496	203.674731028873	0.876230205262935	-0.190618147024094	0.195225778210943	0.721009646724825	6.84355253094325	6.71728409095801	6.77408379789959	5.95409849598044	5.93092760540873	5.71402891216604	SPBC725.05c	Uncharacterized pyrophosphatase/phosphodiesterase C725.05c		GO:0004551,GO:0009141,GO:0016021,GO:0016036,GO:0017111,GO:0047429	nucleotide diphosphatase activity|nucleoside triphosphate metabolic process|integral component of membrane|cellular response to phosphate starvation|nucleoside-triphosphatase activity|nucleoside-triphosphate diphosphatase activity
Os01g0196800	3.55560650455134	2.60416588948401	4.50704711961867	1.73070661044243	0.791361179624103	0.537026894452342	0.990270235643698	0.0673905512902062	0.0528458188535854	0.016883352798547	0.0169396194921435	0.112373524672553	0.10550210126738
Os01g0197100	346.917892711926	373.841984841217	319.993800582635	0.855960040760394	-0.224384646791811	0.273519018296484	0.815960901272592	9.39820508949686	6.99760138787895	11.4396960726282	7.27803608266907	8.33701436042149	7.87676145842955	CYP90D2	Cytochrome P450 90D2		GO:0004497,GO:0005506,GO:0007275,GO:0010268,GO:0016021,GO:0016125,GO:0016132,GO:0016709,GO:0020037,GO:0055114	monooxygenase activity|iron ion binding|multicellular organism development|brassinosteroid homeostasis|integral component of membrane|sterol metabolic process|brassinosteroid biosynthetic process|oxidoreductase activity, acting on paired donors, with incorporation or reduction of molecular oxygen, NAD(P)H as one donor, and incorporation of one atom of oxygen|heme binding|oxidation-reduction proce…
Os01g0197150	8.30889035006133	5.45969708063146	11.1580836194912	2.04371844347831	1.03119645450609	0.145716344556094	0.637329715521372	0.205332781189652	0.107344217170973	0.274357416150954	0.481725579470116	0.342391743521062	0.357172390554266	CYP90D2	Cytochrome P450 90D2		GO:0004497,GO:0005506,GO:0007275,GO:0010268,GO:0016021,GO:0016125,GO:0016132,GO:0016709,GO:0020037,GO:0055114	monooxygenase activity|iron ion binding|multicellular organism development|brassinosteroid homeostasis|integral component of membrane|sterol metabolic process|brassinosteroid biosynthetic process|oxidoreductase activity, acting on paired donors, with incorporation or reduction of molecular oxygen, NAD(P)H as one donor, and incorporation of one atom of oxygen|heme binding|oxidation-reduction proce…
Os01g0197200	631.84785910659	616.657382440596	647.038335772584	1.04926715255033	0.0693820474001729	0.512247925721126	0.978598715841461	16.3981070255593	16.447643803376	16.7157509898902	17.0294815694911	17.4874734353618	16.8466807209366	Os01g0197200	DEAD-box ATP-dependent RNA helicase 20		GO:0000184,GO:0003723,GO:0004386,GO:0005524,GO:0005634,GO:0006364	nuclear-transcribed mRNA catabolic process, nonsense-mediated decay|RNA binding|helicase activity|ATP binding|nucleus|rRNA processing	path:dosa03040	Spliceosome
Os01g0197350	107.899243144048	119.348177223944	96.4503090641515	0.808142288450483	-0.307318766304783	0.113731180203558	0.56736104887126	15.2426997528366	14.7112693818124	13.8650113027572	11.0818184069056	12.6434038983863	11.2584139144519
Os01g0197400	539.405680023984	556.210965723373	522.600394324596	0.939572260401114	-0.0899239745262989	0.404661136450302	0.923885477835731	27.9075121622415	29.7988049313642	28.3131624991448	23.2921806887925	26.9055881281774	29.6422633153825
Os01g0197450	3.9015031802284	6.11837175219168	1.68463460826512	0.27534034813456	-1.86071205818889	0.096416618442997	0.522645970137027	0.231562595714662	0.107605941141783	0.154702320470698	0.0517392975710925	0.0286022128716364	0.0537064858942099	PCMP-E72	Putative pentatricopeptide repeat-containing protein At1g17630
Os01g0197500	90.2651174915276	90.2272884053803	90.3029465776749	1.000838528716	0.00120923430219529	0.982074682224972	1	7.72883045159854	5.57802297393719	6.03167158368534	4.60760002911233	7.0711820771903	7.42402656677627
Os01g0197700	3.17720795638599	3.27568391625068	3.0787319965213	0.939874565200782	-0.0894598660097518	1	1	0	0.119910206884824	0.114927899930491	0.0461243668146581	0.0764946000507387	0.0957561378682046	CKX2	Cytokinin dehydrogenase 2		GO:0005615,GO:0009690,GO:0009736,GO:0010229,GO:0019139,GO:0071949	extracellular space|cytokinin metabolic process|cytokinin-activated signaling pathway|inflorescence development|cytokinin dehydrogenase activity|FAD binding	path:dosa00908	Zeatin biosynthesis
Os01g0197900	26.0098684020277	27.2569250846903	24.7628117193652	0.908496158037798	-0.138447681464334	0.716246317561198	1	1.03851360953392	0.980751292120825	0.839286398471986	0.572616756587825	1.15447870648005	0.839136440828716	RDR3	Probable RNA-dependent RNA polymerase 3		GO:0003723,GO:0003968,GO:0005634,GO:0030422,GO:0031380,GO:0070919	RNA binding|RNA-directed 5'-3' RNA polymerase activity|nucleus|production of siRNA involved in RNA interference|nuclear RNA-directed RNA polymerase complex|production of siRNA involved in chromatin silencing by small RNA
Os01g0198000	66.584266708495	60.4036771026526	72.7648563143374	1.20464282647359	0.268605454455906	0.296027801433571	0.841131683295172	1.71814132781402	1.18952508202773	1.48911012481366	1.42403817741993	1.93580747653154	1.86590157428497	RDR4	Probable RNA-dependent RNA polymerase 4		GO:0003723,GO:0003968,GO:0005634,GO:0030422,GO:0031380,GO:0070919	RNA binding|RNA-directed 5'-3' RNA polymerase activity|nucleus|production of siRNA involved in RNA interference|nuclear RNA-directed RNA polymerase complex|production of siRNA involved in chromatin silencing by small RNA
Os01g0198100	28.6412543251663	33.408730984556	23.8737776657767	0.714596961998135	-0.484798314352845	0.268208130283106	0.810481809786535	1.65253843474222	0.622020114801463	1.19234996529228	0.731086691987772	0.881792785551334	0.827872864441753	RDR4	Probable RNA-dependent RNA polymerase 4		GO:0003723,GO:0003968,GO:0005634,GO:0030422,GO:0031380,GO:0070919	RNA binding|RNA-directed 5'-3' RNA polymerase activity|nucleus|production of siRNA involved in RNA interference|nuclear RNA-directed RNA polymerase complex|production of siRNA involved in chromatin silencing by small RNA
Os01g0198200	1602.86312698946	1608.42730233612	1597.2989516428	0.993081222460501	-0.0100163766816537	0.919306407743931	1	35.2305661288699	36.522102621079	36.1857344594462	35.336724435108	35.1861734288219	35.3606728321148	HD16	Casein kinase 1-like protein HD16		GO:0004674,GO:0005524,GO:0005634,GO:0005737,GO:0006897,GO:0009740,GO:0009908,GO:0010476,GO:0018105,GO:0018107,GO:0040008,GO:0048586	protein serine/threonine kinase activity|ATP binding|nucleus|cytoplasm|endocytosis|gibberellic acid mediated signaling pathway|flower development|gibberellin mediated signaling pathway|peptidyl-serine phosphorylation|peptidyl-threonine phosphorylation|regulation of growth|regulation of long-day photoperiodism, flowering
Os01g0198250	9.8568043168158	5.20715248286467	14.5064561507669	2.78587120283183	1.47812856040469	0.020878059047837	0.220394357616051	0.259773562537473	0.23280833234217	0.111567536315342	0.671636126570941	0.412544351441688	0.580977094959595	HD16	Casein kinase 1-like protein HD16		GO:0004674,GO:0005524,GO:0005634,GO:0005737,GO:0006897,GO:0009740,GO:0009908,GO:0010476,GO:0018105,GO:0018107,GO:0040008,GO:0048586	protein serine/threonine kinase activity|ATP binding|nucleus|cytoplasm|endocytosis|gibberellic acid mediated signaling pathway|flower development|gibberellin mediated signaling pathway|peptidyl-serine phosphorylation|peptidyl-threonine phosphorylation|regulation of growth|regulation of long-day photoperiodism, flowering
Os01g0198500	62.8553091029692	58.5090165468441	67.2016016590943	1.14856829981565	0.199836649380656	0.417055420134709	0.934132189073916	2.0091151776875	3.08096394124992	3.08717386752542	2.91789937027181	2.68015440939333	3.68120711972797
Os01g0198702	4.92695984355706	6.76761205492501	3.08630763218911	0.456040861553685	-1.13276499830486	0.230404797577391	0.768901144951523	0.159113555267587	0.207954131003002	0.478352570890011	0.119986690893866	0.176880889939619	0.0830324830383826
Os01g0198900	904.532882315839	1005.98268379579	803.083080835887	0.798307062111328	-0.324984321150523	0.0308586733644452	0.278948259971782	50.1350629045112	55.3560454827988	41.8443306894451	38.8302936452631	36.1668456542175	41.2837979236133
Os01g0199300	4.94483612875925	5.85757208170136	4.03210017581714	0.688356902753812	-0.538771320184582	0.62424168036154	1	0.165438898170162	0.403612653812322	0.442105623562399	0.277236885641296	0.122608366038773	0.287777754763487
Os01g0199400	624.573440638151	642.790467728268	606.356413548034	0.943318925825085	-0.0841824820803577	0.465960876569645	0.960784549053431	9.4508547102185	11.9123735829525	11.4828399872613	9.94557232746918	10.1069810865183	10.5622162215679	CSE	Caffeoylshikimate esterase		GO:0003846,GO:0004622,GO:0005783,GO:0005794,GO:0005886,GO:0006979,GO:0009506,GO:0009809,GO:0010043,GO:0016020,GO:0016787,GO:0042542,GO:0046686,GO:0090430	2-acylglycerol O-acyltransferase activity|lysophospholipase activity|endoplasmic reticulum|Golgi apparatus|plasma membrane|response to oxidative stress|plasmodesma|lignin biosynthetic process|response to zinc ion|membrane|hydrolase activity|response to hydrogen peroxide|response to cadmium ion|caffeoyl-CoA: alcohol caffeoyl transferase activity
Os01g0199700	34.9823319493319	35.8955766501084	34.0690872485553	0.949116588393139	-0.075342777751258	0.864560784378611	1	1.87801189914349	3.41808448207364	2.5093240794993	2.02813661792448	2.39701087362383	2.90379135597508
Os01g0199900	584.12468260113	484.918653555629	683.330711646631	1.40916565414871	0.494841217304884	3.63090980691221e-06	0.00023682054000873	10.1133317418353	10.1665610525586	12.6304852304085	15.5903199504325	14.9741263154732	15.2111930569528	PURKE	Phosphoribosylaminoimidazole carboxylase, chloroplastic (Fragment)		GO:0004638,GO:0005524,GO:0006189,GO:0009507,GO:0043727,GO:0046872	phosphoribosylaminoimidazole carboxylase activity|ATP binding|'de novo' IMP biosynthetic process|chloroplast|5-amino-4-imidazole carboxylate lyase activity|metal ion binding	path:dosa00230	Purine metabolism
Os01g0199950	1.86418652720958	1.62965133636708	2.09872171805209	1.28783480933455	0.364947550721288	0.960964756325496	1	0.249345039773763	0.260706039677688	0.124936810709248	0.125353184241862	0.554376055051261	0.130119258229769	PURKE	Phosphoribosylaminoimidazole carboxylase, chloroplastic (Fragment)		GO:0004638,GO:0005524,GO:0006189,GO:0009507,GO:0043727,GO:0046872	phosphoribosylaminoimidazole carboxylase activity|ATP binding|'de novo' IMP biosynthetic process|chloroplast|5-amino-4-imidazole carboxylate lyase activity|metal ion binding
Os01g0200000	661.133193496647	655.363392075074	666.902994918219	1.01760794542797	0.0251818402639675	0.81049839797257	1	23.8527998593759	25.2017418391702	24.4417290158066	24.0910586922424	25.1228108802275	24.6706113603642	ATG3	Autophagy-related protein 3		GO:0005829,GO:0006914,GO:0015031	cytosol|autophagy|protein transport	path:dosa04136	Autophagy - other
Os01g0200150	2.67898822244756	2.30588654754719	3.05208989734793	1.32360800690498	0.404475924087933	0.830033047642924	1	0.13327644209829	0.278697931455174	0.0667794861030484	0.268008161166633	0.222238032894365	0.139099071720592	ATG3	Autophagy-related protein 3		GO:0005829,GO:0006914,GO:0015031	cytosol|autophagy|protein transport
Os01g0200200	0	0	0					0	0	0	0	0	0
Os01g0200300	64.4140307286539	55.9359262128274	72.8921352444803	1.30313628788656	0.381987975368757	0.229536654197051	0.767913294444175	1.68861904997242	1.76555822182003	2.5901000820584	2.00968610985378	2.41351436843083	3.34494818129501	HOX29	Homeobox-leucine zipper protein HOX29		GO:0003677,GO:0005634,GO:0008289	DNA binding|nucleus|lipid binding
Os01g0200350	0.507155607808455	0.67623521118011	0.3380760044368	0.499938481237641	-1.00017751654758	1	1	0	0.0414902843161509	0	0	0	0.0207079399680737	HOX29	Homeobox-leucine zipper protein HOX29		GO:0003677,GO:0005634,GO:0008289	DNA binding|nucleus|lipid binding
Os01g0200400	366.828535451867	389.199198509693	344.457872394041	0.885042604694527	-0.176181188728952	0.137492729437761	0.620184875049095	17.2739870929032	14.7049609472576	19.5537895251549	14.43819266182	15.3998631416041	15.1634689607728
Os01g0200500	140.128479589819	142.996939463449	137.260019716188	0.959880821444246	-0.0590728025794368	0.738475492059934	1	4.40601094025558	5.10287664723568	5.6720280236996	4.19152405808043	4.78497501748907	5.41208353139443	NUP35	Nuclear pore complex protein NUP35		GO:0003697,GO:0005543,GO:0006607,GO:0006999,GO:0017056,GO:0031965,GO:0044613,GO:0044615,GO:0051028	single-stranded DNA binding|phospholipid binding|NLS-bearing protein import into nucleus|nuclear pore organization|structural constituent of nuclear pore|nuclear membrane|nuclear pore central transport channel|nuclear pore nuclear basket|mRNA transport	path:dosa03013	RNA transport
Os01g0200600	2.33056474672125	2.32698497547716	2.33414451796534	1.00307674633211	0.00443199210855087	1	1	0.109923315525264	0.287329480113523	0	0.221046909712212	0.0610989234780268	0.114725685269551	TINY	Ethylene-responsive transcription factor TINY	ERF	GO:0003677,GO:0003700,GO:0005634	DNA binding|DNA-binding transcription factor activity|nucleus
Os01g0200700	22568.8670869872	18114.8101692737	27022.9240047007	1.49175860813252	0.577014101930032	9.25999577791333e-05	0.0037501199846163	1961.37125208978	1694.32163046601	1286.15812812212	2373.89201172337	2358.96087492469	2552.57136715273	MT3A	Metallothionein-like protein 3A		GO:0005507,GO:0005623,GO:0006878,GO:0008270	copper ion binding|cell|cellular copper ion homeostasis|zinc ion binding
Os01g0201000	441.844814286536	443.741187760376	439.948440812696	0.991452794889691	-0.0123840104814225	0.914531300205201	1	32.1775523628499	30.7912719234383	34.2786501030465	31.9312308666095	31.7270046278626	31.5391338413747	At1g09600	Probable serine/threonine-protein kinase At1g09600		GO:0004693,GO:0005524,GO:0005634,GO:0006468	cyclin-dependent protein serine/threonine kinase activity|ATP binding|nucleus|protein phosphorylation
Os01g0201100	142.228321549107	139.50358219707	144.953060901144	1.0390633603686	0.0552836300866886	0.767042847993038	1	5.00041350441907	3.70089549194481	3.57527387862487	4.63227568464793	4.15347205535054	3.81153674278303	GLCAT14A	Beta-glucuronosyltransferase GlcAT14A		GO:0000139,GO:0005794,GO:0008375,GO:0009826,GO:0015020,GO:0016021	Golgi membrane|Golgi apparatus|acetylglucosaminyltransferase activity|unidimensional cell growth|glucuronosyltransferase activity|integral component of membrane
Os01g0201200	162.789400492579	130.401237729407	195.177563255752	1.49674624761432	0.581829653367488	0.000415675063223209	0.0127124544355329	2.84146413746085	2.64974910502819	2.34725337546926	3.88008423504196	4.22590168280303	3.48658737549007	HT1	Serine/threonine-protein kinase HT1		GO:0004674,GO:0005524	protein serine/threonine kinase activity|ATP binding
Os01g0201250	40.2675765759877	35.6060951396056	44.9290580123698	1.26183615013695	0.335524588029198	0.288602733495053	0.832183014078474	1.38354754290622	1.49179246145683	1.94973820048892	1.73887648026464	1.9225508493876	2.34648776474053	VQ33	VQ motif-containing protein 33		GO:0005634	nucleus
Os01g0201275	0.15850958883004	0.317019177660081	0	0	-Inf	1	1	0	0	0.0700994889632852	0	0	0	VQ4	VQ motif-containing protein 4		GO:0005634,GO:0006952,GO:0043433,GO:0051245	nucleus|defense response|negative regulation of DNA-binding transcription factor activity|negative regulation of cellular defense response
Os01g0201400	0	0	0					0	0	0	0	0	0	RALFL19	Protein RALF-like 19		GO:0005179,GO:0005622,GO:0007267,GO:0009506,GO:0019722,GO:0048046,GO:0080092,GO:0090406	hormone activity|intracellular|cell-cell signaling|plasmodesma|calcium-mediated signaling|apoplast|regulation of pollen tube growth|pollen tube
Os01g0201500	1.32247005270593	2.28596741572057	0.358972689691294	0.157033161200218	-2.67085884502316	0.27006155323564	0.812737816577843	0.354285218383584	0.370427646304628	0.118345420216194	0	0.131282099367655	0	ENODL1	Early nodulin-like protein 1		GO:0005773,GO:0009055,GO:0032578,GO:0046658	vacuole|electron transfer activity|aleurone grain membrane|anchored component of plasma membrane
Os01g0201600	1844.06590241896	2025.91867047365	1662.21313436427	0.820473772511144	-0.285470877995266	0.242864944957836	0.783057114765943	111.301813319959	62.4483445211056	90.5723289021301	72.1389576966205	69.3092977356687	72.407410876069	PDF1	Protodermal factor 1		GO:0005576	extracellular region
Os01g0201700	24.6064317401547	27.1948090970037	22.0180543833057	0.809641807183401	-0.304644307005699	0.461145067782418	0.957537705573332	0.935228873216725	0.763938321013996	0.790772157990579	0.734636613880348	0.584809161930929	0.671060150751747	MADS3	MADS-box transcription factor 3	MIKC_MADS	GO:0000977,GO:0000982,GO:0005634,GO:0007275,GO:0008134,GO:0010097,GO:0030154,GO:0043565,GO:0044212,GO:0045944,GO:0046983,GO:0048481	RNA polymerase II regulatory region sequence-specific DNA binding|transcription factor activity, RNA polymerase II proximal promoter sequence-specific DNA binding|nucleus|multicellular organism development|transcription factor binding|specification of stamen identity|cell differentiation|sequence-specific DNA binding|transcription regulatory region DNA binding|positive regulation of transcription…
Os01g0201800	1.52560094548221	1.31145286260363	1.73974902836079	1.32658144106442	0.40771324775892	0.964846978778936	1	0.022394563599508	0.0468298707015401	0.0224420373943396	0.0225168293658643	0.074685723651176	0.0233729454300859
Os01g0201850	0.792547944150202	1.5850958883004	0	0	-Inf	0.446811176335386	0.948699166073876	0	0	0.0338292022416732	0	0	0
Os01g0201900	966.966421482433	904.081538181687	1029.85130478318	1.13911330039373	0.187911249931738	0.141355639495179	0.626997484154931	21.0068836830378	19.4012051164502	16.9304539497933	23.1176332065951	22.5644280983894	18.8589960693858
Os01g0202500	849.276618490924	805.704915164717	892.84832181713	1.10815796827378	0.148163552687474	0.379324577312253	0.904034814737151	24.0414504755477	35.398991949986	26.7312717913328	31.0153375093979	30.4517034614486	32.9798103254869	BBX22	B-box zinc finger protein 22	DBB	GO:0005634,GO:0006355,GO:0008270,GO:0009640	nucleus|regulation of transcription, DNA-templated|zinc ion binding|photomorphogenesis
Os01g0202601	0.670021861947451	0.656316079353497	0.683727644541405	1.04176579859953	0.059030978982972	1	1	0.117812548696933	0.12318048525441	0	0.118455760228554	0.130968027359598	0	PP5	Serine/threonine-protein phosphatase 5		GO:0004721,GO:0005789,GO:0005829,GO:0016021,GO:0016607,GO:0031965,GO:0046872	phosphoprotein phosphatase activity|endoplasmic reticulum membrane|cytosol|integral component of membrane|nuclear speck|nuclear membrane|metal ion binding
Os01g0202700	0.507054736470715	0.655136783250136	0.358972689691294	0.54793548289325	-0.867922062996355	1	1	0	0.0969669356616635	0.0929379288703442	0	0.103097241876294	0	HD3A	Protein HEADING DATE 3A		GO:0005634,GO:0005737,GO:0008429,GO:0009908,GO:0009909,GO:0010229,GO:0030154,GO:0048510,GO:0048572,GO:0048575	nucleus|cytoplasm|phosphatidylethanolamine binding|flower development|regulation of flower development|inflorescence development|cell differentiation|regulation of timing of transition from vegetative to reproductive phase|short-day photoperiodism|short-day photoperiodism, flowering	path:dosa04712	Circadian rhythm - plant
Os01g0202800	2.64774719744895	3.99647457549746	1.29901981940045	0.325041432107385	-1.62130446878907	0.455145182387719	0.953349795987527	0.119965031316244	0.564439690045177	0.0601096714130972	0.24123998916217	0	0	NIP1-2	Aquaporin NIP1-2		GO:0015267,GO:0016021	channel activity|integral component of membrane
Os01g0203000	1546.52535644577	1457.01389510571	1636.03681778584	1.12286974289092	0.167190579399529	0.0580485781986461	0.402221951462967	65.2215238160864	58.9226308532688	58.1153758428077	66.9831297401405	69.6628815892729	65.4865004851518	BZR2	Protein BZR1 homolog 2	BES1	GO:0003677,GO:0003700,GO:0006351,GO:0009742,GO:0040008	DNA binding|DNA-binding transcription factor activity|transcription, DNA-templated|brassinosteroid mediated signaling pathway|regulation of growth
Os01g0203300	53.6489836572741	49.3840156216156	57.9139516929325	1.17272665991105	0.229866788008775	0.382671775009345	0.90770895924773	1.55279061931183	1.78920843832853	1.55608234959941	2.10293276266753	1.65572578217932	1.91829614288546
Os01g0203400	61.5322839776759	56.5297124477144	66.5348555076374	1.17698910230929	0.235100962587797	0.346531264156637	0.885421214578714	4.20538308108534	3.88719803591206	2.68737842837466	4.22834286697023	3.86193591568043	4.45271966590732
Os01g0203800	267.338723992548	297.820833539507	236.856614445589	0.79529901125661	-0.330430717568569	0.0147411040234017	0.176758779829068	7.62426922205469	6.36333992499852	6.81383534187261	5.58130938710201	5.3778116295517	5.37470879002956	GIL1	Protein GRAVITROPIC IN THE LIGHT 1		GO:0009639,GO:0009959	response to red or far red light|negative gravitropism
Os01g0203900	3.98034221901582	4.82683802141466	3.13384641661698	0.649254522880903	-0.623143935748606	0.570347554856506	1	0.183166587400227	0.0820766888995909	0.131110627604019	0.0263095152898701	0.145442708385526	0.0819295010639089	GIL1	Protein GRAVITROPIC IN THE LIGHT 1		GO:0009639,GO:0009959	response to red or far red light|negative gravitropism
Os01g0204000	129.350706514828	146.730419801428	111.970993228229	0.763106882538472	-0.390042956426539	0.0286617131131681	0.266103509503892	2.72824307020752	2.2246309796887	2.94036825064673	1.93227347416724	2.04100208769526	1.96992396170156						path:dosa03030,path:dosa03410,path:dosa03420,path:dosa03430,path:dosa03440	DNA replication|Base excision repair|Nucleotide excision repair|Mismatch repair|Homologous recombination
Os01g0205100	280.5589642615	276.141905907056	284.976022615943	1.0319912208901	0.045430697861766	0.724592202436821	1	8.76076143843851	8.90983072760039	8.18006131319473	9.25954365201271	8.64214038460299	8.45696174693725
Os01g0205200	252.096793594385	234.058250132727	270.135337056043	1.1541372154276	0.206814756261322	0.349373042524499	0.887226977828454	4.41445028085521	6.02590590963181	7.54505097144268	7.17565824834703	7.27929166409129	6.04069584271867	DOT4	Pentatricopeptide repeat-containing protein DOT4, chloroplastic
Os01g0205300	115.235132246022	101.058715843365	129.41154864868	1.28055801588909	0.356772615949405	0.0542159527013019	0.389525136830032	8.26005233595592	9.12991718024618	7.48922335761105	11.0735320903753	8.92005241933518	11.4945606710962
Os01g0205500	1073.17960905936	1049.60509856545	1096.75411955327	1.04492072404399	0.0633934921941591	0.568098585049034	1	58.1019641649229	55.8539546002487	71.6225669777819	64.5446848208011	61.8307108135208	64.9970287844648	RPL11	60S ribosomal protein L11		GO:0003735,GO:0005634,GO:0005840,GO:0006412,GO:0019843	structural constituent of ribosome|nucleus|ribosome|translation|rRNA binding	path:dosa03010	Ribosome
Os01g0205600	65.0640441199564	68.6643727988275	61.4637154410854	0.895132554711619	-0.159826756795482	0.529224479915945	0.9868201276494	4.04297202460993	3.81620727977459	4.22035691820007	3.89566822863392	3.55808919027341	3.22330773664964	ECI2	Enoyl-CoA delta isomerase 2, peroxisomal		GO:0004165,GO:0004300,GO:0005777,GO:0006635,GO:0009062,GO:0048767,GO:0080024,GO:0080026	dodecenoyl-CoA delta-isomerase activity|enoyl-CoA hydratase activity|peroxisome|fatty acid beta-oxidation|fatty acid catabolic process|root hair elongation|indolebutyric acid metabolic process|response to indolebutyric acid	path:dosa00071	Fatty acid degradation
Os01g0205700	923.725750221869	841.017444177935	1006.4340562658	1.19668630327824	0.259045016928588	0.00717952172694025	0.108923276873862	37.9358403626985	34.4281105066736	37.5980391244978	42.17125450374	43.1925894840733	44.5586783574375	GSK1	Shaggy-related protein kinase GSK1		GO:0004674,GO:0005524,GO:0009742,GO:1900458,GO:1902911	protein serine/threonine kinase activity|ATP binding|brassinosteroid mediated signaling pathway|negative regulation of brassinosteroid mediated signaling pathway|protein kinase complex	path:dosa04075	Plant hormone signal transduction
Os01g0205900	752.535478586468	691.512521006208	813.558436166729	1.17649125858623	0.234490601275216	0.0925477485741563	0.51273726858045	33.5379826126736	24.8973246316801	25.1778026566062	31.3152098549037	32.091682841976	33.7142465200902	GSVIVT00023967001	Peroxidase 4		GO:0004601,GO:0005576,GO:0006979,GO:0020037,GO:0042744,GO:0046872	peroxidase activity|extracellular region|response to oxidative stress|heme binding|hydrogen peroxide catabolic process|metal ion binding	path:dosa00940	Phenylpropanoid biosynthesis
Os01g0206200	55.9193523782349	43.0207178069877	68.8179869494821	1.59964757580833	0.67775409471407	0.010890522333325	0.145335955402596	2.2558921361598	1.90701640134605	2.30877381193697	3.08862426670007	3.52158473566919	3.60681452636904
Os01g0206300	1.50506819265836	0.317019177660081	2.69311720765663	8.49512394655282	3.08663499694129	0.173405619487987	0.684480448530149	0	0	0.0321289324415057	0.128944030665457	0.0712820773910313	0.0669233164072381	CIPK13	Putative CBL-interacting protein kinase 13		GO:0004674,GO:0005524,GO:0007165	protein serine/threonine kinase activity|ATP binding|signal transduction
Os01g0206600	115.710341297165	111.017110467359	120.403572126971	1.08454968445943	0.117096146031247	0.55520682303271	0.99887806999459	12.9001066835137	10.8117125290451	11.9014650035296	12.970536340369	13.0886342519249	12.0745802309475
Os01g0206650	15.4882756522215	12.9258220707699	18.050729233673	1.39648597472902	0.481801084330004	0.365125770791228	0.893644393349388	0.252306520218211	0.263802455146612	0.413740439749767	0.276746200887949	0.356974800236781	0.646353930610381	CIPK5	CBL-interacting protein kinase 5		GO:0004674,GO:0005524,GO:0007165	protein serine/threonine kinase activity|ATP binding|signal transduction
Os01g0206700	59.8701309808965	39.4578758491929	80.2823861126001	2.03463527584297	1.02477020339016	0.00255143575525842	0.0510379083134264	0.948017106215802	1.33947562009218	0.872997589919456	1.5714802155607	2.70590029471886	2.08583472739812	CIPK5	CBL-interacting protein kinase 5		GO:0004674,GO:0005524,GO:0007165	protein serine/threonine kinase activity|ATP binding|signal transduction
Os01g0206800	48.6036212522385	43.6254026616544	53.5818398428227	1.22822567984959	0.296575672504148	0.433331132938725	0.937562900911471	0.707044441569536	0.6838152853355	1.02738777219988	1.08412956723175	1.23794401740404	0.60879559620425	MDIS2	Protein MALE DISCOVERER 2		GO:0004674,GO:0005524,GO:0012505,GO:0016021,GO:0048765,GO:0090406	protein serine/threonine kinase activity|ATP binding|endomembrane system|integral component of membrane|root hair cell differentiation|pollen tube
Os01g0207001	0.317608825711761	0.635217651423523	0	0	-Inf	0.731587744834913	1	0.0211264029838345	0	0.021171188429924	0	0	0	MDIS2	Protein MALE DISCOVERER 2		GO:0004674,GO:0005524,GO:0012505,GO:0016021,GO:0048765,GO:0090406	protein serine/threonine kinase activity|ATP binding|endomembrane system|integral component of membrane|root hair cell differentiation|pollen tube
Os01g0207200	54.6153579929119	60.847157945962	48.3835580398619	0.795165455103606	-0.330673012576282	0.225907999670051	0.763333702263418	1.2132671095019	1.26854764577001	1.65006733721584	1.13275600718339	0.842966229771632	1.26627276376705		Peptide-N4-(N-acetyl-beta-glucosaminyl)asparagine amidase A		GO:0000224	peptide-N4-(N-acetyl-beta-glucosaminyl)asparagine amidase activity
Os01g0207300	0	0	0					0	0	0	0	0	0	SAM2	S-adenosylmethionine synthase 2		GO:0004478,GO:0005524,GO:0005829,GO:0006556,GO:0006730,GO:0046872	methionine adenosyltransferase activity|ATP binding|cytosol|S-adenosylmethionine biosynthetic process|one-carbon metabolic process|metal ion binding
Os01g0207400	1061.08633460363	1272.47104979955	849.701619407717	0.667757132503382	-0.582604614109639	3.78694617036428e-10	5.30980345700677e-08	64.823349498327	63.205918094001	72.3129160923463	42.289431640942	44.5777745695683	45.2084757496471		Peptide-N4-(N-acetyl-beta-glucosaminyl)asparagine amidase A		GO:0000224	peptide-N4-(N-acetyl-beta-glucosaminyl)asparagine amidase activity
Os01g0207500	25.6342406917757	25.5639784645333	25.7045029190182	1.00549697124334	0.00790873596569914	1	1	0.700060644756974	0.580518228056812	0.653162297163787	0.703882708573789	0.509876506514671	0.705450488245709		Peptide-N4-(N-acetyl-beta-glucosaminyl)asparagine amidase A		GO:0000224	peptide-N4-(N-acetyl-beta-glucosaminyl)asparagine amidase activity
Os01g0207600	194.567744333882	217.600126873179	171.535361794585	0.788305430973204	-0.343173380973389	0.0259019726723992	0.250507490456422	6.85529375256196	6.07569825746955	5.31338116670487	4.87336917203476	4.58437947645027	4.75122794460522		Peptide-N4-(N-acetyl-beta-glucosaminyl)asparagine amidase A		GO:0000224	peptide-N4-(N-acetyl-beta-glucosaminyl)asparagine amidase activity
Os01g0207700	0.162377477425056	0	0.324754954850112	Inf	Inf	0.990095146969431	1	0	0	0	0.0634801381737634	0	0	At5g64700	WAT1-related protein At5g64700		GO:0005886,GO:0016021,GO:0022857	plasma membrane|integral component of membrane|transmembrane transporter activity
Os01g0207900	3.36546690203403	1.94667051402716	4.78426329004091	2.45766464102007	1.29728806715668	0.288008605389761	0.831983836904697	0.0853477389173625	0.0892364693870768	0.0855286659101435	0.171627409967194	0.237195127540347	0.222691104855974	At5g64700	WAT1-related protein At5g64700		GO:0005886,GO:0016021,GO:0022857	plasma membrane|integral component of membrane|transmembrane transporter activity
Os01g0208000	15.3319952330292	13.0161122630066	17.6478782030517	1.35584864715781	0.439196139992034	0.388046133850513	0.911713492990198	1.24672519886881	1.22205956098916	0.702769560239518	1.56691480302327	1.38594013762815	1.30119258229769	At5g64700	WAT1-related protein At5g64700		GO:0005886,GO:0016021,GO:0022857	plasma membrane|integral component of membrane|transmembrane transporter activity
Os01g0208400	100.392700735127	103.623078592444	97.1623228778102	0.937651382275135	-0.0928764648430746	0.640782933282341	1	3.06587675363849	2.02852376933065	2.68832903977486	2.43237611154138	2.3165288341241	2.44986210412177		Peptide-N4-(N-acetyl-beta-glucosaminyl)asparagine amidase A		GO:0000224	peptide-N4-(N-acetyl-beta-glucosaminyl)asparagine amidase activity
Os01g0208600	2855.4657089116	2782.08407489401	2928.84734292919	1.05275299526696	0.074166980233341	0.361615013823446	0.892624808583244	30.4452534627679	30.9619803916381	30.4041869939247	33.0273316362816	33.3763035219458	29.0806657200955	Os01g0208600	SCAR-like protein 2		GO:0003779,GO:0005737,GO:0005856,GO:0030036	actin binding|cytoplasm|cytoskeleton|actin cytoskeleton organization
Os01g0208700	1310.70428409724	1231.27262641942	1390.13594177505	1.12902367188784	0.17507573496581	0.0806216200042472	0.476301660654305	17.1669135783565	20.4543064272595	16.6807090760763	20.888490114808	20.2746302961041	19.4467588594743	PPC3	Phosphoenolpyruvate carboxylase 3		GO:0005829,GO:0006099,GO:0008964,GO:0009507,GO:0015977,GO:0015979,GO:0048046,GO:0048366	cytosol|tricarboxylic acid cycle|phosphoenolpyruvate carboxylase activity|chloroplast|carbon fixation|photosynthesis|apoplast|leaf development	path:dosa00620,path:dosa00710	Pyruvate metabolism|Carbon fixation in photosynthetic organisms
Os01g0208800	7.84884715169669	5.81773381804813	9.87996048534525	1.69824897362871	0.76404798226446	0.305532964112539	0.851121761750321	0.160409268258365	0.167718054841509	0.257198906736953	0.322570083228244	0.356642576132326	0.301351115965361		Phosphoenolpyruvate carboxylase 2		GO:0005737,GO:0006099,GO:0008964,GO:0015977,GO:0015979	cytoplasm|tricarboxylic acid cycle|phosphoenolpyruvate carboxylase activity|carbon fixation|photosynthesis
Os01g0209000	593.715823208417	550.215681773699	637.215964643134	1.15812032581292	0.211785153530359	0.0425228521662888	0.338594381661302	12.6044085552453	12.6700559830786	12.8305672623523	15.3635046577885	13.5448110127561	14.678293692179	ALG9	Dol-P-Man:Man(6)GlcNAc(2)-PP-Dol alpha-1,2-mannosyltransferase		GO:0000026,GO:0000030,GO:0004377,GO:0005783,GO:0005789,GO:0006486,GO:0006490,GO:0016021,GO:0016301,GO:0030433,GO:0052918,GO:0052926	alpha-1,2-mannosyltransferase activity|mannosyltransferase activity|GDP-Man:Man3GlcNAc2-PP-Dol alpha-1,2-mannosyltransferase activity|endoplasmic reticulum|endoplasmic reticulum membrane|protein glycosylation|oligosaccharide-lipid intermediate biosynthetic process|integral component of membrane|kinase activity|ubiquitin-dependent ERAD pathway|dol-P-Man:Man(8)GlcNAc(2)-PP-Dol alpha-1,2-mannosyltra…	path:dosa00510	N-Glycan biosynthesis
Os01g0209150	0.328158039676749	0.656316079353497	0	0	-Inf	0.727508760520936	1	0.071682162089255	0.0749482428476613	0	0	0	0
Os01g0209200	146.185408044433	134.035501141784	158.335314947082	1.18129386318027	0.240367899719127	0.158420947117758	0.658475435364918	6.1348388705354	5.41075500992082	5.98055572280665	7.25933037726071	6.12397616745185	7.05621299501943	GF14G	14-3-3-like protein GF14-G		GO:0019904	protein domain specific binding
Os01g0209400	471.991149882846	463.663674340453	480.318625425239	1.0359203276135	0.050913049957951	0.639077344167918	1	14.6162874342269	15.5845410802761	16.4500134100509	16.4725368333484	14.9271086838737	16.3277176186364	CID9	Polyadenylate-binding protein-interacting protein 9		GO:0003723,GO:0005634	RNA binding|nucleus
Os01g0209500	3.34803253096713	3.00204089055391	3.69402417138034	1.23050428227137	0.299249678520104	0.836703499062345	1	0.0166258086952458	0.121683355791493	0.0166610534200381	0.0835828963125177	0.0369646424282998	0.0694086522630099	SPAC16C9.04c	Putative general negative regulator of transcription C16C9.04c		GO:0000289,GO:0003723,GO:0004842,GO:0005634,GO:0005829,GO:0010629,GO:0016567,GO:0030014,GO:0030015,GO:0046872,GO:0061630,GO:0070647	nuclear-transcribed mRNA poly(A) tail shortening|RNA binding|ubiquitin-protein transferase activity|nucleus|cytosol|negative regulation of gene expression|protein ubiquitination|CCR4-NOT complex|CCR4-NOT core complex|metal ion binding|ubiquitin protein ligase activity|protein modification by small protein conjugation or removal
Os01g0209566	0	0	0					0	0	0	0	0	0
Os01g0209700	542.467206977765	536.364996515824	548.569417439705	1.02275394741111	0.0324591054483428	0.769119805743411	1	19.462350858988	21.3897011782714	21.0550321341221	20.5322135536277	21.5126748533412	20.5049835564405	GA2OX3	Gibberellin 2-beta-dioxygenase 3		GO:0009685,GO:0009686,GO:0045487,GO:0045543,GO:0046872,GO:0051213,GO:0052634	gibberellin metabolic process|gibberellin biosynthetic process|gibberellin catabolic process|gibberellin 2-beta-dioxygenase activity|metal ion binding|dioxygenase activity|C-19 gibberellin 2-beta-dioxygenase activity	path:dosa00904	Diterpenoid biosynthesis
Os01g0209750	4.80544661202111	4.19044107388778	5.42045215015445	1.29352783026382	0.371311093954371	0.754403522891166	1	0.270283454200429	0.169559087276652	0.270856422778007	0.380462738121568	0.300464519408957	0.225673356754155	GA2OX3	Gibberellin 2-beta-dioxygenase 3		GO:0009685,GO:0009686,GO:0045487,GO:0045543,GO:0046872,GO:0051213,GO:0052634	gibberellin metabolic process|gibberellin biosynthetic process|gibberellin catabolic process|gibberellin 2-beta-dioxygenase activity|metal ion binding|dioxygenase activity|C-19 gibberellin 2-beta-dioxygenase activity
Os01g0209800	273.559163532748	263.641461381265	283.47686568423	1.07523628567011	0.10465373023917	0.445405263332519	0.947810045329793	6.1042652320659	7.05171106625872	5.70480966448842	6.04564324278822	7.34503233105579	6.6572854471735	CAT5	Cationic amino acid transporter 5		GO:0005313,GO:0005886,GO:0015189,GO:0016021,GO:0051938	L-glutamate transmembrane transporter activity|plasma membrane|L-lysine transmembrane transporter activity|integral component of membrane|L-glutamate import
Os01g0209901	0.159099236881721	0.318198473763442	0	0	-Inf	1	1	0.0264335187092422	0	0	0	0	0	CAT5	Cationic amino acid transporter 5		GO:0005313,GO:0005886,GO:0015189,GO:0016021,GO:0051938	L-glutamate transmembrane transporter activity|plasma membrane|L-lysine transmembrane transporter activity|integral component of membrane|L-glutamate import
Os01g0210200	0.15850958883004	0.317019177660081	0	0	-Inf	1	1	0	0	0.0839286398471986	0	0	0	MYB44	Transcription factor MYB44	MYB_related	GO:0003700,GO:0005634,GO:0006355,GO:0009414,GO:0009651,GO:0009723,GO:0009733,GO:0009737,GO:0009738,GO:0009739,GO:0009751,GO:0009753,GO:0010200,GO:0010929,GO:0042742,GO:0043565,GO:0044212,GO:0046686,GO:0050832,GO:1900150,GO:2000022,GO:2000031	DNA-binding transcription factor activity|nucleus|regulation of transcription, DNA-templated|response to water deprivation|response to salt stress|response to ethylene|response to auxin|response to abscisic acid|abscisic acid-activated signaling pathway|response to gibberellin|response to salicylic acid|response to jasmonic acid|response to chitin|positive regulation of auxin mediated signaling p…
Os01g0210300	71.0660596122624	77.2322745703037	64.8998446542212	0.840320254910317	-0.250988835903747	0.320064263623811	0.864949323280809	4.74362224375954	3.27241741958885	3.82254532070697	2.80270798729446	2.82693251508265	4.18526591267351
Os01g0210400	27.8166269314143	28.2172880845669	27.4159657782618	0.971601725016821	-0.0415630434983885	0.922665034297907	1	0.689439034974454	0.995462561502638	1.21730099234377	0.792232124408568	1.20438197959886	0.788088974011635
Os01g0210500	710.279481429222	788.699829550675	631.859133307769	0.801140192546689	-0.319873371111795	0.00341488177809353	0.0636718027986376	37.399791588125	44.8369202850091	45.5140076912544	34.2752737647877	35.307989661655	31.5293177399613
Os01g0210550	2.76524239889134	4.84675715324128	0.683727644541405	0.141069094845027	-2.82552613528279	0.055057444363014	0.392013847533791	0.643733926213309	0.448709741493188	0.537582137583364	0.10787474460901	0.119269358249046	0
Os01g0210600	1676.33753847676	1752.52711965826	1600.14795729526	0.91305175215051	-0.131231459809405	0.137655240840291	0.620184875049095	86.0383688966478	99.3740866444369	96.946787494971	84.3350550408807	81.7451243871367	88.6157017254463
Os01g0210700	95.7046343686364	92.8547472898224	98.5545214474504	1.06138376684003	0.0859463889681715	0.720809518520831	1	1.75952114412876	2.4967233021451	1.82622437261731	2.1903482810105	2.49156783993423	1.70522090432122	Os01g0210700	Potassium channel KAT2		GO:0005249,GO:0016021,GO:0034765	voltage-gated potassium channel activity|integral component of membrane|regulation of ion transmembrane transport
Os01g0210750	44.5442682905225	51.0312274976026	38.0573090834424	0.745765111866658	-0.42320678787271	0.157594721819207	0.657348636695385	0.819622391489345	1.01764848879042	0.889806550613018	0.721085064692264	0.683358833462979	0.605929832879958	Os01g0210700	Potassium channel KAT2		GO:0005249,GO:0016021,GO:0034765	voltage-gated potassium channel activity|integral component of membrane|regulation of ion transmembrane transport
Os01g0210800	84.8686900031127	85.0663783021481	84.6710017040774	0.995352140223175	-0.00672107568703792	1	1	2.55532959542542	2.61367730133722	2.22673616379708	2.3458650045939	2.37751659819291	2.55101264301567	TRANS11	Phospho-N-acetylmuramoyl-pentapeptide-transferase homolog		GO:0005887,GO:0008963,GO:0016780,GO:0044038,GO:0071555	integral component of plasma membrane|phospho-N-acetylmuramoyl-pentapeptide-transferase activity|phosphotransferase activity, for other substituted phosphate groups|cell wall macromolecule biosynthetic process|cell wall organization
Os01g0210900	1.84039633441902	1.29153373077702	2.38925893806102	1.84993924752052	0.887477893044276	0.674187820989864	1	0.0544451579384391	0.0284629313633739	0.0272802875788573	0.0821136115680522	0.0907871234433035	0.0284118888893084	CYP710A1	Cytochrome P450 710A1		GO:0000249,GO:0004497,GO:0005506,GO:0016021,GO:0016125,GO:0016126,GO:0020037,GO:0055114	C-22 sterol desaturase activity|monooxygenase activity|iron ion binding|integral component of membrane|sterol metabolic process|sterol biosynthetic process|heme binding|oxidation-reduction process	path:dosa00100	Steroid biosynthesis
Os01g0211000	0.159099236881721	0.318198473763442	0	0	-Inf	1	1	0.0313866445859262	0	0	0	0	0	CYP710A1	Cytochrome P450 710A1		GO:0000249,GO:0004497,GO:0005506,GO:0016021,GO:0016125,GO:0016126,GO:0020037,GO:0055114	C-22 sterol desaturase activity|monooxygenase activity|iron ion binding|integral component of membrane|sterol metabolic process|sterol biosynthetic process|heme binding|oxidation-reduction process	path:dosa00100	Steroid biosynthesis
Os01g0211200	4.22359523711485	3.2545854883207	5.192604985909	1.59547352636549	0.673984670229206	0.61658617962974	1	0	0.135945723660312	0.195445703881793	0.163414217080975	0.325215656057299	0.0339254831688177	CYP710A1	Cytochrome P450 710A1		GO:0000249,GO:0004497,GO:0005506,GO:0016021,GO:0016125,GO:0016126,GO:0020037,GO:0055114	C-22 sterol desaturase activity|monooxygenase activity|iron ion binding|integral component of membrane|sterol metabolic process|sterol biosynthetic process|heme binding|oxidation-reduction process	path:dosa00100	Steroid biosynthesis
Os01g0211600	255.049256903481	254.205786738922	255.89272706804	1.0066361208797	0.00954227175239338	0.936404129817007	1	8.97452118801358	8.1209326673623	8.89543468694603	8.85945467156698	7.36458647685311	9.60502596038038	CYP710A1	Cytochrome P450 710A1		GO:0000249,GO:0004497,GO:0005506,GO:0016021,GO:0016125,GO:0016126,GO:0020037,GO:0055114	C-22 sterol desaturase activity|monooxygenase activity|iron ion binding|integral component of membrane|sterol metabolic process|sterol biosynthetic process|heme binding|oxidation-reduction process	path:dosa00100	Steroid biosynthesis
Os01g0211800	390.323565197663	407.836211864689	372.810918530637	0.914119216697529	-0.129545765356315	0.315913825413926	0.861306241248708	14.6773939629472	11.9088866438744	15.8732091637106	13.6223325505182	13.0309213142401	11.6449278167599	BZIP02	Basic leucine zipper 2	bZIP	GO:0003677,GO:0003700,GO:0005634,GO:0045893	DNA binding|DNA-binding transcription factor activity|nucleus|positive regulation of transcription, DNA-templated	path:dosa04141	Protein processing in endoplasmic reticulum
Os01g0212000	49.9445552009502	51.283264459907	48.6058459419935	0.94779157399376	-0.077358259630556	0.784619367562448	1	5.02666874440249	3.12057229311172	4.48636729365025	4.02749584777083	3.92904082078794	3.85273369862148
Os01g0212100	1127.18035997733	1045.12190025007	1209.23881970459	1.15703136582944	0.210427974828481	0.0226233166387844	0.231068658779129	17.8163923506027	15.812827067905	15.3356899014114	18.3348071015728	18.5253717727982	19.0943687308408	At4g18465	Probable pre-mRNA-splicing factor ATP-dependent RNA helicase DEAH9
Os01g0212400	3107.99433150723	3763.11632121674	2452.87234179772	0.651819431668439	-0.617455733369611	2.20367128405744e-14	5.47412769050741e-12	98.5887103849297	92.3092137891912	96.1862060074343	61.758451340208	63.4084748723258	59.6328452145303	NCL1	Sodium/calcium exchanger NCL1		GO:0005509,GO:0005886,GO:0006814,GO:0006874,GO:0015369,GO:0016021,GO:0070588	calcium ion binding|plasma membrane|sodium ion transport|cellular calcium ion homeostasis|calcium:proton antiporter activity|integral component of membrane|calcium ion transmembrane transport
Os01g0212500	7.53716014454051	5.20951107507139	9.86480921400964	1.89361517268191	0.921143170894319	0.216229644217934	0.750782832466144	0.331001350409159	0.230721924584063	0.0368558926289416	0.29582977013016	0.327077732255785	0.499001038842319
Os01g0212700	34.9383341847595	37.5721420267489	32.3045263427701	0.859799963488145	-0.217927045830946	0.549651274609515	0.996460085701699	1.55661522674856	2.51528887418919	1.46537475779189	1.56511375152555	1.57312170794	1.57539025289682	ATL41	E3 ubiquitin-protein ligase ATL41		GO:0004842,GO:0016021,GO:0016567,GO:0046872	ubiquitin-protein transferase activity|integral component of membrane|protein ubiquitination|metal ion binding
Os01g0212900	0.32754759104844	0.317019177660081	0.3380760044368	1.06642130274938	0.0927775049918106	1	1	0	0	0.0522222647938125	0	0	0.054388473016676	ATL11	RING-H2 finger protein ATL11		GO:0016021,GO:0016567,GO:0016740,GO:0046872	integral component of membrane|protein ubiquitination|transferase activity|metal ion binding
Os01g0213100	1.32181800292437	1.27043530284705	1.37320070300169	1.08088991224059	0.11221959323696	1	1	0.0835379904246279	0	0.0837150809671803	0	0.0464331089366514	0.130781442750022	ATL9	E3 ubiquitin-protein ligase ATL9		GO:0004842,GO:0010200,GO:0016021,GO:0016567,GO:0046872,GO:0050832	ubiquitin-protein transferase activity|response to chitin|integral component of membrane|protein ubiquitination|metal ion binding|defense response to fungus
Os01g0213300	0	0	0					0	0	0	0	0	0			M-type_MADS
Os01g0213350	0	0	0					0	0	0	0	0	0
Os01g0213400	233.676092950405	253.322292694117	214.029893206692	0.844891663226539	-0.243161732126892	0.158567123778656	0.658475435364918	14.3932992687778	15.3715873185743	10.9723993413597	10.6988550203923	11.3146532530165	12.0176951651044	ATL61	Putative RING-H2 finger protein ATL61		GO:0016021,GO:0016567,GO:0016740,GO:0046872	integral component of membrane|protein ubiquitination|transferase activity|metal ion binding
Os01g0213800	565.947452251487	655.186158052682	476.708746450292	0.727592823186538	-0.458796782250156	0.190819186217044	0.714503122886311	17.1388077244159	7.99794032302562	17.4030368569808	10.1856040344301	10.5490292465437	9.75293550140344	PCF5	Transcription factor PCF5	TCP	GO:0003677,GO:0005634,GO:0007275	DNA binding|nucleus|multicellular organism development
Os01g0214001	12.0658279727949	16.3579928139644	7.77366313162536	0.475221087332253	-1.07332923956797	0.0759217602057131	0.459174020488447	0.377200687827969	0.175283209655637	0.525000427980349	0.168560026469908	0.116477947736834	0.21871109362025	PCF5	Transcription factor PCF5		GO:0003677,GO:0005634,GO:0007275	DNA binding|nucleus|multicellular organism development
Os01g0214200	345.202596157035	384.842395232267	305.562797081803	0.79399463486185	-0.332798835988089	0.0494684851849821	0.368943680996647	23.2171890996037	18.3963265251896	16.8062144878276	14.6691602760199	14.5482791021695	16.5927668270166	At5g45920	GDSL esterase/lipase At5g45920		GO:0016042,GO:0016788	lipid catabolic process|hydrolase activity, acting on ester bonds
Os01g0214300	350.130005551764	328.577141273023	371.682869830504	1.13118906686714	0.17784008143677	0.147409471715511	0.640656451315906	17.363206265097	16.5893037709799	17.4000141844916	19.966336468757	18.02634905451	19.371554006365	GTE4	Transcription factor GTE4		GO:0005634,GO:0009294,GO:0045931,GO:0048364	nucleus|DNA mediated transformation|positive regulation of mitotic cell cycle|root development
Os01g0214400	1076.15527448517	1077.42845977523	1074.8820891951	0.997636622128335	-0.00341366902092715	0.968705477367803	1	32.6688035034049	33.6186454457602	35.9875677986037	32.0244601059002	33.1499823195883	35.5826125389869
Os01g0214500	164.977157087581	168.596839569793	161.357474605368	0.957061087367369	-0.0633170827891163	0.689819507269907	1	17.2359758743614	14.49332465023	16.4500134100509	14.9460458655783	15.9164958583352	14.6576934779942
Os01g0214600	622.340492164471	521.487626340237	723.193357988706	1.38678910382596	0.471748406263995	0.00909750271162587	0.128415219483836	15.2410389661997	17.1753028158057	24.6051192082348	25.4235255929626	26.7907528941159	25.8077541526473	At5g45910	GDSL esterase/lipase At5g45910		GO:0005576,GO:0016042,GO:0016788	extracellular region|lipid catabolic process|hydrolase activity, acting on ester bonds
Os01g0214800	500.670987058654	492.631423044215	508.710551073093	1.03263926594353	0.0463363625039453	0.715497084926046	1	7.14627899552749	8.24127001719633	6.42401385754575	6.81535897255215	7.786952454303	7.6652581992511	At5g45910	GDSL esterase/lipase At5g45910		GO:0005576,GO:0016042,GO:0016788	extracellular region|lipid catabolic process|hydrolase activity, acting on ester bonds
Os01g0214901	3.13516353221718	2.2648689877906	4.00545807664377	1.7685164564645	0.822539643720349	0.52373172203251	0.984749272035363	0.142191468783402	0.0991134607051845	0.0949952651206021	0.333591486456928	0.10537947148472	0.148403581330391	At5g45910	GDSL esterase/lipase At5g45910		GO:0005576,GO:0016042,GO:0016788	extracellular region|lipid catabolic process|hydrolase activity, acting on ester bonds
Os01g0215000	38.0257430566388	36.6228065485825	39.4286795646952	1.0766154557923	0.10650304181574	0.760757298405516	1	1.29393504024793	1.43247290734804	1.63991632913182	1.49232287731521	1.48072816095125	1.66822140187934	At1g28590	GDSL esterase/lipase At1g28590		GO:0005576,GO:0016042,GO:0016788	extracellular region|lipid catabolic process|hydrolase activity, acting on ester bonds
Os01g0215100	13.3745460594217	12.2026728193164	14.546419299527	1.19206828822785	0.25346688367403	0.734177763671143	1	0.92666536958932	0.968887365200009	3.18387356323566	1.9965527328845	1.4716299848471	2.4869567903593	SCPL50	Serine carboxypeptidase-like 50		GO:0004185,GO:0005576,GO:0005773	serine-type carboxypeptidase activity|extracellular region|vacuole
Os01g0215500	53.1906034216082	41.0826810992159	65.2985257440004	1.58944168191707	0.66852008363379	0.0515802309702163	0.378079258050275	0.516138083255492	1.68245405075598	1.70382383038752	1.98424352984575	2.02507899271191	2.12306175650483	At2g27360	GDSL esterase/lipase At2g27360		GO:0005576,GO:0016042,GO:0016788	extracellular region|lipid catabolic process|hydrolase activity, acting on ester bonds
Os01g0215700	761.973483604095	825.921678308404	698.025288899786	0.845147072939692	-0.24272567309288	0.181148782112094	0.697021804863072	25.5755313480208	17.593395454162	26.3558797959399	18.024899833274	20.7641778003668	19.1583766694927	At5g45910	GDSL esterase/lipase At5g45910		GO:0005576,GO:0016042,GO:0016788	extracellular region|lipid catabolic process|hydrolase activity, acting on ester bonds
Os01g0215725	3.45080592677982	5.54173220014464	1.359879653415	0.24538891528889	-2.02685801385287	0.0972970979203166	0.525334390756486	0.181550766286887	0.33218995378286	0.272903448277343	0.0456354910373599	0.0504558851947576	0.0947412110613066	At5g45910	GDSL esterase/lipase At5g45910		GO:0005576,GO:0016042,GO:0016788	extracellular region|lipid catabolic process|hydrolase activity, acting on ester bonds
Os01g0215750	0	0	0					0	0	0	0	0	0
Os01g0216000	207.817998047551	290.286918761778	125.349077333324	0.431810974700486	-1.21152818421624	1.98694120270748e-09	2.53781461793586e-07	11.3223168942338	9.78669357633959	8.12293281384618	4.43075608442088	4.14786264572971	3.8942288779151	At5g45910	GDSL esterase/lipase At5g45910		GO:0005576,GO:0016042,GO:0016788	extracellular region|lipid catabolic process|hydrolase activity, acting on ester bonds
Os01g0216150	5.35050481211044	6.30236112304465	4.39864850117624	0.697936601108518	-0.518832103467415	0.696916691083497	1	0.190321334706544	0.646727301326052	0.0953623965800054	0.287040624785713	0.211573470285264	0.14897712174133	At5g45910	GDSL esterase/lipase At5g45910		GO:0005576,GO:0016042,GO:0016788	extracellular region|lipid catabolic process|hydrolase activity, acting on ester bonds
Os01g0216300	0	0	0					0	0	0	0	0	0	At5g45910	GDSL esterase/lipase At5g45910		GO:0005576,GO:0016042,GO:0016788	extracellular region|lipid catabolic process|hydrolase activity, acting on ester bonds
Os01g0216350	0	0	0					0	0	0	0	0	0	At1g28570	GDSL esterase/lipase At1g28570		GO:0005576,GO:0016042,GO:0016788	extracellular region|lipid catabolic process|hydrolase activity, acting on ester bonds
Os01g0216400	36.4389700912591	26.1294615929396	46.7484785895786	1.78910990658187	0.839242016126673	0.00943188456913322	0.131313810409097	1.07148923749604	1.56843385489296	0.859008533161929	1.98230405367679	2.38227308252011	1.83401339167199	At5g45910	GDSL esterase/lipase At5g45910		GO:0005576,GO:0016042,GO:0016788	extracellular region|lipid catabolic process|hydrolase activity, acting on ester bonds
Os01g0216500	0.803666005590242	1.26925600674368	0.3380760044368	0.266357616304802	-1.9085635605696	0.619469678707402	1	0.0433119132412649	0	0.130211187942356	0	0	0.0452041398423561	At1g28600	GDSL esterase/lipase At1g28600		GO:0005576,GO:0005618,GO:0016042,GO:0016788	extracellular region|cell wall|lipid catabolic process|hydrolase activity, acting on ester bonds
Os01g0216600	0	0	0					0	0	0	0	0	0	At5g45910	GDSL esterase/lipase At5g45910		GO:0005576,GO:0016042,GO:0016788	extracellular region|lipid catabolic process|hydrolase activity, acting on ester bonds
Os01g0216900	0	0	0					0	0	0	0	0	0	At1g28600	GDSL esterase/lipase At1g28600		GO:0005576,GO:0005618,GO:0016042,GO:0016788	extracellular region|cell wall|lipid catabolic process|hydrolase activity, acting on ester bonds
Os01g0217000	361.29259812965	365.107771549377	357.477424709922	0.979101110866323	-0.0304702415822692	0.817925525769973	1	9.49280105492566	11.5552904499877	10.7682959462063	9.76854901846347	10.5837565399767	10.4305039080115	TBL38	Protein trichome birefringence-like 38		GO:0005794,GO:0016021,GO:0016413	Golgi apparatus|integral component of membrane|O-acetyltransferase activity
Os01g0217050	2.29177097568794	2.89890734311076	1.68463460826512	0.581127441782037	-0.783073512212498	0.659910386445991	1	0.144274351626909	0.100565318039733	0.192773594649034	0.0967080229990927	0.0534615580432734	0.100384974610857	TBL40	Protein trichome birefringence-like 40		GO:0005794,GO:0016021,GO:0016413	Golgi apparatus|integral component of membrane|O-acetyltransferase activity
Os01g0217100	10.366984580358	9.48080797236898	11.2531611883469	1.18694115745655	0.247248415224263	0.720882261496141	1	0.531601667231109	0.656881998893487	0.242149363249032	0.485912735775618	0.590962698527411	0.605265244366149
Os01g0217400	0	0	0					0	0	0	0	0	0
Os01g0217500	32.9362172459861	41.7614038045333	24.1110306874389	0.577352016237097	-0.792476884808082	0.0225147070027555	0.230689826736905	1.2361525631932	1.88631608762723	1.23877305869447	0.940574096143143	0.854224297852901	0.697382727283024	DJ1B	Protein DJ-1 homolog B		GO:0005634,GO:0005829,GO:0009507,GO:0009570,GO:0019172,GO:0036524,GO:0036529,GO:0106046	nucleus|cytosol|chloroplast|chloroplast stroma|glyoxalase III activity|protein deglycase activity|protein deglycation, glyoxal removal|guanine deglycation, glyoxal removal
Os01g0217800	297.072995720191	284.914422965101	309.231568475282	1.08534894533282	0.118158951210013	0.373526629774536	0.899474705452031	9.91772428223761	7.38124920520998	8.22023305052458	9.39712364631463	8.51512611545654	9.42628311795693	DJ1B	Protein DJ-1 homolog B		GO:0005634,GO:0005829,GO:0009507,GO:0009570,GO:0019172,GO:0036524,GO:0036529,GO:0106046	nucleus|cytosol|chloroplast|chloroplast stroma|glyoxalase III activity|protein deglycase activity|protein deglycation, glyoxal removal|guanine deglycation, glyoxal removal
Os01g0218032	3469.00446572539	3522.2908880612	3415.71804338958	0.969743315342622	-0.0443251689157115	0.619647586787932	1	25.7863724876295	28.6227442590775	28.656079332297	27.2295717939785	28.4564942419368	23.8946636002916	DME	Transcriptional activator DEMETER		GO:0003677,GO:0003906,GO:0005634,GO:0006284,GO:0006306,GO:0006349,GO:0009793,GO:0019104,GO:0043078,GO:0046872,GO:0051539	DNA binding|DNA-(apurinic or apyrimidinic site) endonuclease activity|nucleus|base-excision repair|DNA methylation|regulation of gene expression by genetic imprinting|embryo development ending in seed dormancy|DNA N-glycosylase activity|polar nucleus|metal ion binding|4 iron, 4 sulfur cluster binding
Os01g0218100	77.8464766524374	60.5535957884386	95.1393575164361	1.57115950386882	0.65182965024351	0.00396862085876716	0.0712184589604018	1.36793459320328	1.40560260616454	1.70172552517768	2.60852291920924	2.438338647307	1.89539139801649	BHLH30	Transcription factor bHLH30	bHLH	GO:0003677,GO:0003700,GO:0005634,GO:0006355,GO:0046983	DNA binding|DNA-binding transcription factor activity|nucleus|regulation of transcription, DNA-templated|protein dimerization activity
Os01g0218200	226.512137871469	223.642008403831	229.382267339107	1.02566717664649	0.0365626602839144	0.819026433399759	1	4.35556140703793	3.66259115395893	4.97772329005681	4.99431241394186	4.01776586755019	4.13962397371562	TTL1	TPR repeat-containing thioredoxin TTL1		GO:0005623,GO:0006970,GO:0009651,GO:0009737,GO:0009738,GO:0009789,GO:0045454	cell|response to osmotic stress|response to salt stress|response to abscisic acid|abscisic acid-activated signaling pathway|positive regulation of abscisic acid-activated signaling pathway|cell redox homeostasis
Os01g0218350	0.686600351500846	0	1.37320070300169	Inf	Inf	0.326058397037674	0.868941189004525	0	0	0	0	0.0209428597690559	0.0589867333597079	TTL1	TPR repeat-containing thioredoxin TTL1		GO:0005623,GO:0006970,GO:0009651,GO:0009737,GO:0009738,GO:0009789,GO:0045454	cell|response to osmotic stress|response to salt stress|response to abscisic acid|abscisic acid-activated signaling pathway|positive regulation of abscisic acid-activated signaling pathway|cell redox homeostasis
Os01g0218500	0.337995933675687	0.317019177660081	0.358972689691294	1.13233745775531	0.179303972372871	1	1	0	0	0.0128784029828165	0	0.0142861783497683	0	RFT1	Protein RICE FLOWERING LOCUS T 1		GO:0005634,GO:0005783,GO:0008429,GO:0009908,GO:0009909,GO:0010229,GO:0030154,GO:0048510,GO:0048573,GO:0048575	nucleus|endoplasmic reticulum|phosphatidylethanolamine binding|flower development|regulation of flower development|inflorescence development|cell differentiation|regulation of timing of transition from vegetative to reproductive phase|photoperiodism, flowering|short-day photoperiodism, flowering	path:dosa04712	Circadian rhythm - plant
Os01g0218700	1943.5301930485	1852.55561704906	2034.50476904793	1.09821521703554	0.135160806733193	0.106688456367517	0.550958818379839	32.1423673277226	35.3661195952341	33.0970329687252	36.6431774696724	37.0234942013804	35.5018410808341	ABCC2	ABC transporter D family member 2, chloroplastic		GO:0005524,GO:0009507,GO:0016021,GO:0042626	ATP binding|chloroplast|integral component of membrane|ATPase activity, coupled to transmembrane movement of substances
Os01g0218800	713.705500899565	675.45878184886	751.952219950271	1.11324664088612	0.154773258594872	0.124944480023261	0.59435290346409	9.84045906307854	10.2434983107514	10.483987419786	11.8846441785176	11.5497044831891	10.17988474927	ATX4	Histone-lysine N-methyltransferase ATX4		GO:0005634,GO:0018024,GO:0046872,GO:0051571	nucleus|histone-lysine N-methyltransferase activity|metal ion binding|positive regulation of histone H3-K4 methylation
Os01g0218900	315.222660294084	319.792522766909	310.65279782126	0.971419829123674	-0.0418331591882626	0.736943649188085	1	8.68317323198167	7.12416366916439	8.84948273857385	7.81547675178282	8.99649603324008	6.82898624485607	ATX3	Histone-lysine N-methyltransferase ATX3		GO:0003677,GO:0005634,GO:0018024,GO:0046872,GO:0051571	DNA binding|nucleus|histone-lysine N-methyltransferase activity|metal ion binding|positive regulation of histone H3-K4 methylation
Os01g0219000	64.8145334620194	63.7250957630733	65.9039711609656	1.03419179479923	0.0485037637442092	0.845382295994193	1	3.92537752832246	2.98489523688947	3.26956788274304	4.10058035408161	2.83357326274907	3.45839746899516
Os01g0219100	70.554046826891	66.0988658768933	75.0092277768887	1.13480355194884	0.182442571384904	0.444474669461753	0.946817010672972	4.50206321813739	4.63477403871445	5.20570044621865	5.78017460670808	5.15877717894923	5.13248185239645
Os01g0219200	13.956540022351	12.5936009456967	15.3194790990053	1.21644946231523	0.282676384409743	0.631922261720952	1	0.564015981163272	0.368571530682486	0.459234447381522	0.496208381429847	0.548621972876427	0.625447973523908	RMF	Probable F-box protein At3g61730		GO:0005634	nucleus
Os01g0219300	33.7744578184508	41.8559035457211	25.6930120911804	0.613844402214727	-0.704055088480002	0.163329189869526	0.668488490140607	2.54718855286128	1.77549802883943	0.972414585815819	1.34152607273618	0.943873024764	0.928354970457056
Os01g0219500	0.179486344845647	0	0.358972689691294	Inf	Inf	0.990095403309444	1	0	0	0	0	0.0278456945250824	0	GLU7	Endoglucanase 1		GO:0005576,GO:0008810,GO:0030245,GO:0030246,GO:0071555	extracellular region|cellulase activity|cellulose catabolic process|carbohydrate binding|cell wall organization
Os01g0219600	0	0	0					0	0	0	0	0	0	GLU7	Endoglucanase 1		GO:0005576,GO:0008810,GO:0030245,GO:0030246,GO:0071555	extracellular region|cellulase activity|cellulose catabolic process|carbohydrate binding|cell wall organization	path:dosa00500	Starch and sucrose metabolism
Os01g0220100	0.169058802795028	0.338117605590055	0	0	-Inf	1	1	0	0.0222128743901395	0	0	0	0	GLU5	Endoglucanase 2		GO:0005576,GO:0008810,GO:0030245,GO:0030246,GO:0071555	extracellular region|cellulase activity|cellulose catabolic process|carbohydrate binding|cell wall organization	path:dosa00500	Starch and sucrose metabolism
Os01g0220150	0	0	0					0	0	0	0	0	0	GLU5	Endoglucanase 2		GO:0005576,GO:0008810,GO:0030245,GO:0030246,GO:0071555	extracellular region|cellulase activity|cellulose catabolic process|carbohydrate binding|cell wall organization
Os01g0220200	508.883752508402	512.22318787342	505.544317143384	0.986961014479323	-0.0189349963537861	0.870717094683107	1	29.9782866100499	35.7208009677132	33.0028394039147	29.8324909347601	33.5995199990365	32.8299020967347
Os01g0220300	316.928995570748	341.434821973659	292.423169167837	0.85645385399617	-0.223552579347943	0.0846924759344777	0.48935498732251	20.901489275494	21.2053498834814	24.2399441936519	19.0824173542996	16.7543405680401	20.2610761854377						path:dosa03010	Ribosome
Os01g0220400	574.272155494141	635.362439383647	513.181871604634	0.807699416576248	-0.308109597573365	0.3662579746871	0.893644393349388	43.6840221632391	89.8686373940284	67.2862971515841	54.2931153021272	52.7212197528344	53.5078711486339
Os01g0220500	0	0	0					0	0	0	0	0	0
Os01g0220700	4.48568728151598	4.82330013310458	4.14807442992738	0.860007529172234	-0.217578804547166	0.870769223582158	1	0.268368639538519	0.210447314045	0.537875097876325	0.0674584574598576	0.372919859920382	0.42013983924326	SWEET3B	Bidirectional sugar transporter SWEET3b		GO:0005887,GO:0051119	integral component of plasma membrane|sugar transmembrane transporter activity
Os01g0220801	0.321476714306777	0.318198473763442	0.324754954850112	1.02060500482332	0.0294246215128147	1	1	0.090028602112099	0	0	0.0905201239040868	0	0	Zlp	Zeamatin		GO:0006508,GO:0031640,GO:0044130,GO:0050832,GO:0051841,GO:0090501	proteolysis|killing of cells of other organism|negative regulation of growth of symbiont in host|defense response to fungus|positive regulation by host of cytolysis of symbiont cells|RNA phosphodiester bond hydrolysis
Os01g0220900	0.159099236881721	0.318198473763442	0	0	-Inf	1	1	0.010673091754512	0	0	0	0	0	Os12g0628600	Thaumatin-like protein		GO:0005576	extracellular region
Os01g0221000	1.12693246462869	1.92910997440727	0.324754954850112	0.168344448558406	-2.57051194823509	0.410634058508465	0.927985908153657	0.510846943519898	0.106824570199882	0	0.102727194555053	0	0	GH3.12	Probable indole-3-acetic acid-amido synthetase GH3.12		GO:0009416,GO:0009611,GO:0009694,GO:0009733,GO:0009864,GO:0080123	response to light stimulus|response to wounding|jasmonic acid metabolic process|response to auxin|induced systemic resistance, jasmonic acid mediated signaling pathway|jasmonate-amino synthetase activity
Os01g0221100	232.144250254992	267.850677414125	196.437823095859	0.733385575098419	-0.447356204810837	0.00194166138879368	0.0421579721222732	3.43797134930098	3.35664575045975	3.25318922460993	2.79429963607984	2.41030868741729	2.0753879255962	GH3.3	Jasmonic acid-amido synthetase JAR2		GO:0009416,GO:0009611,GO:0009694,GO:0009733,GO:0009864,GO:0080123	response to light stimulus|response to wounding|jasmonic acid metabolic process|response to auxin|induced systemic resistance, jasmonic acid mediated signaling pathway|jasmonate-amino synthetase activity	path:dosa04075	Plant hormone signal transduction
Os01g0221300	109.042926955204	110.338387762041	107.747466148367	0.976518402468755	-0.0342808629614174	0.879148751276814	1	2.79445310902769	2.75639415612116	3.56651789671875	2.57114949369751	4.04430390268258	2.17364638814772
Os01g0221400	136.202915922767	128.087060985888	144.318770859647	1.12672404026467	0.172134210725235	0.385215462351826	0.910042430066646	25.0332030556201	34.1117558790774	23.0300187740713	32.5970509522275	26.2318044798995	32.7656557129838
Os01g0221500	594.612197261371	566.346203695103	622.87819082764	1.09981878003895	0.137265826770459	0.18535860244829	0.706584484054937	12.4320551270309	15.3291015070402	12.9650362340532	14.3252425668838	14.8165602207471	15.1337258597661
Os01g0221600	83.148886139521	56.6379419131028	109.659830365939	1.93615492833736	0.953194399617214	0.000807162156475976	0.0213448044530629	1.1256147509787	2.71341190820095	1.69200137931952	3.14377827146257	3.54536686635163	3.91597005720067	ALMT9	Aluminum-activated malate transporter 9		GO:0005253,GO:0009705,GO:0015743,GO:0016021	anion channel activity|plant-type vacuole membrane|malate transport|integral component of membrane
Os01g0221700	670.847112710272	675.27500718636	666.419218234185	0.986885655684083	-0.0190451566432111	0.892233064962368	1	30.0945610504722	36.6760118616017	36.5229464401726	35.0727763410043	31.934370671182	33.7038568725214	Os01g0221700	GDT1-like protein 1, chloroplastic		GO:0016021,GO:0031969	integral component of membrane|chloroplast membrane
Os01g0221900	261.890450927864	246.646977841092	277.133924014636	1.12360559387509	0.168135712058047	0.211961867943071	0.744191407433023	6.41654065540692	7.00889131829462	6.71766967115957	7.92022317172231	7.33601311726003	7.10521447415151
Os01g0222001	2.16114201149558	2.98330105483066	1.33898296816051	0.448825962767782	-1.15577196245011	0.541832024737836	0.992472251390127	0.0981640771202355	0.205273526257847	0	0.0329000051664688	0	0.102452704984901
Os01g0222300	9.75001088654392	8.699080621539	10.8009411515488	1.24161869759036	0.312222188409091	0.658796655418157	1	0.372816310329319	0.212619860301487	0.339642396628718	0.579316333230628	0.376769686416463	0.176865474882171
Os01g0222500	256.278769405236	287.413440325219	225.144098485254	0.783345755266332	-0.352278866161891	0.0108688776271949	0.145335955402596	12.6825563834971	12.9943210603347	12.4969094122868	9.76642745960175	9.90213044067659	9.87214027663154	VATE	V-type proton ATPase subunit E		GO:0015991,GO:0033178,GO:0046961	ATP hydrolysis coupled proton transport|proton-transporting two-sector ATPase complex, catalytic domain|proton-transporting ATPase activity, rotational mechanism	path:dosa00190,path:dosa04145	Oxidative phosphorylation|Phagosome
Os01g0222600	1730.3595198295	1680.62208662494	1780.09695303407	1.05918931281506	0.0829604705862213	0.44820648330373	0.949725608539617	143.515880749784	170.282943094478	148.755121265175	148.808779618261	159.248234153129	176.126872025815
Os01g0222700	361.180662620758	350.518485261034	371.842839980483	1.06083660524656	0.0852024630825025	0.480106372187059	0.963623224419034	5.80812322433255	6.5544529637978	5.68852785813656	6.40231022690686	6.54813881931163	5.97600843176214
Os01g0222800	13.5347251608707	11.3758472617093	15.6936030600322	1.37955465636887	0.464202615741774	0.404759399130275	0.923911587174975	0.512975472451231	1.3945057434843	1.74781392481791	1.65048359251785	1.93887250503605	1.39200498127055	At2g19130	G-type lectin S-receptor-like serine/threonine-protein kinase At2g19130
Os01g0222900	1.50790243000994	1.31027356650027	1.70553129351961	1.30166046017021	0.380353168693729	0.964747761319984	1	0	0.131183293850556	0.125732586573638	0.126151612166969	0.139476778181687	0.0654740216570176	At2g19130	G-type lectin S-receptor-like serine/threonine-protein kinase At2g19130
Os01g0223000	30.2437681142577	31.7233677764815	28.7641684520339	0.90671862630419	-0.141273173035811	0.727091574025406	1	1.52731674614147	1.25162937322209	1.32372278907367	1.41114271950394	1.05542884747291	1.20630259515612	At1g28600	GDSL esterase/lipase At1g28600		GO:0005576,GO:0005618,GO:0016042,GO:0016788	extracellular region|cell wall|lipid catabolic process|hydrolase activity, acting on ester bonds
Os01g0223200	481.72712318318	527.284551038662	436.169695327698	0.827199838243917	-0.273692191348539	0.0150817358876363	0.179006246720523	18.7035381363726	19.9585678135186	19.1643826213822	14.755745916038	15.5356397859804	16.9617764213031	At5g45910	GDSL esterase/lipase At5g45910		GO:0005576,GO:0016042,GO:0016788	extracellular region|lipid catabolic process|hydrolase activity, acting on ester bonds
Os01g0223300	0	0	0					0	0	0	0	0	0
Os01g0223500	41.8774855118154	42.5865424305747	41.168428593056	0.966700423265624	-0.0488592215558358	0.878802872224406	1	5.15906760865238	3.13840413478664	4.23000344829881	3.77253392575508	3.9624688506283	4.20966781149072	At1g31550	GDSL esterase/lipase At1g31550		GO:0005576,GO:0005773,GO:0016042,GO:0016788	extracellular region|vacuole|lipid catabolic process|hydrolase activity, acting on ester bonds
Os01g0223600	618.92539779422	632.704393050409	605.146402538031	0.956444129651898	-0.0642473983790344	0.645449870282334	1	20.7799543984869	14.7920538090535	20.9095835194809	17.6592204031823	18.575202890818	17.0531441725061	At4g23740	Probable inactive receptor kinase At4g23740
Os01g0223700	294.3525376174	288.940465749605	299.764609485195	1.03746150165401	0.0530578016129616	0.70593918292952	1	5.46961342587223	6.11874543996934	5.71118912178079	5.63407797212889	6.61187635755069	5.48901142726551	At2g19130	G-type lectin S-receptor-like serine/threonine-protein kinase At2g19130
Os01g0223800	20.8968869004999	18.1822471861147	23.611526614885	1.2986033229664	0.376960806161857	0.373130884506057	0.898933420725245	0.478694001023749	0.396233055443711	0.259842253135677	0.521416444780852	0.310419155977468	0.624509198065113	At2g19130	G-type lectin S-receptor-like serine/threonine-protein kinase At2g19130
Os01g0223900	60.2828257674773	63.8956052413269	56.6700462936278	0.886916182726356	-0.17313032460984	0.49930714757411	0.972894934943364	1.45664024941783	0.956762494873274	1.32872690797909	1.14538679344242	1.01724957769408	1.1109727338048	At2g19130	G-type lectin S-receptor-like serine/threonine-protein kinase At2g19130
Os01g0224000	47.3490151013521	47.4215066227824	47.2765235799218	0.996942673204927	-0.00441754659367505	0.995493858986269	1	1.0386798648144	0.76659220103737	1.22456675509064	0.88053094886188	0.928258913518938	1.1690822518783	At2g19130	G-type lectin S-receptor-like serine/threonine-protein kinase At2g19130
Os01g0224100	134.33463989511	102.542693166145	166.126586624074	1.62007239613754	0.696058284230206	0.0244342035113738	0.241797444283821	4.36594102544396	1.64448661041185	2.71751322853264	4.49884018885647	4.82331589747242	4.61328658652185	CRF3	Ethylene-responsive transcription factor CRF3	ERF	GO:0003677,GO:0003700,GO:0005634,GO:0005737,GO:0009736,GO:0009873,GO:0048366,GO:0048825	DNA binding|DNA-binding transcription factor activity|nucleus|cytoplasm|cytokinin-activated signaling pathway|ethylene-activated signaling pathway|leaf development|cotyledon development
Os01g0224166	32.104177746657	33.2065094134421	31.0018460798718	0.93360749526182	-0.099111951436733	0.778671363952689	1	2.39347000511874	1.50151473641827	2.33858027822109	1.3837590265338	1.72947815473161	2.62293863187348
Os01g0224200	13.5742323110878	16.6398909123847	10.508573709791	0.631529002511048	-0.663079104630558	0.266629277459199	0.808576415003634	1.53892641735369	0.402261272158932	1.41367302742625	0.773664183992742	0.641538696519281	0.669233164072381	PDV1	Plastid division protein PDV1		GO:0009707,GO:0010020,GO:0016021	chloroplast outer membrane|chloroplast fission|integral component of membrane
Os01g0224300	12.9303688258638	12.0228578741664	13.8378797775611	1.15096426510162	0.202843041670835	0.730008802810236	1	1.13862763827325	0.967287220913964	0.570520696302344	1.35950238112019	0.87021819335178	0.81700603613923
Os01g0224400	113.88485779111	119.073354902143	108.696360680077	0.912852088272861	-0.131546979258896	0.508571688359198	0.978598715841461	4.60570783898659	4.51921728491646	4.08291699745868	4.27463376479443	3.97784761083994	3.66065726120513	MTM1	Mitochondrial carrier protein MTM1		GO:0005215,GO:0005739,GO:0005743,GO:0006828,GO:0016021,GO:0016530,GO:1901562	transporter activity|mitochondrion|mitochondrial inner membrane|manganese ion transport|integral component of membrane|metallochaperone activity|response to paraquat
Os01g0224500	411.5083432605	404.478328803746	418.538357717254	1.03476089548503	0.0492974394640408	0.696227355510058	1	24.2084963345254	22.650403940026	28.1746022948589	24.9953044059194	25.0693582947535	26.5634086662576
Os01g0224700	1.48905855058001	0.636396947526884	2.34172015363315	3.6796533401572	1.8795698565014	0.380011078883173	0.904935802883932	0.0521669971984303	0	0	0.131129522710634	0.0579921985554153	0	YUCCA4	Indole-3-pyruvate monooxygenase YUCCA4		GO:0004499,GO:0050660,GO:0050661,GO:0103075	N,N-dimethylaniline monooxygenase activity|flavin adenine dinucleotide binding|NADP binding|indole-3-pyruvate monooxygenase activity	path:dosa00380	Tryptophan metabolism
Os01g0225000	75.4314893238703	84.6489629027834	66.2140157449573	0.782218865705442	-0.354355763199702	0.24116971901592	0.780984520210274	2.92786000650527	5.11883349834992	4.6656470782893	3.04036451253288	2.88129660191116	3.90738240356646	BAC2	Mitochondrial arginine transporter BAC2		GO:0000064,GO:0005290,GO:0005739,GO:0005743,GO:0006561,GO:0006844,GO:0006972,GO:0015181,GO:0015189,GO:0016021	L-ornithine transmembrane transporter activity|L-histidine transmembrane transporter activity|mitochondrion|mitochondrial inner membrane|proline biosynthetic process|acyl carnitine transport|hyperosmotic response|arginine transmembrane transporter activity|L-lysine transmembrane transporter activity|integral component of membrane
Os01g0225100	1176.25074761129	1187.54703827555	1164.95445694703	0.980975421940902	-0.0277111043023536	0.747697605993859	1	17.9847400727463	17.7201971398761	17.8497075335377	16.7654385976813	18.248211812104	16.8768863046351	PIPC	SMR domain-containing protein At5g58720
Os01g0225200	320.01355785835	325.505779716232	314.521336000468	0.966254228341688	-0.0495252725828784	0.707244692910475	1	4.84236391354267	4.82860025384828	5.57153716710678	4.80869271264685	4.55236118650971	5.17870698763336	mnmE	Probable tRNA modification GTPase MnmE		GO:0003924,GO:0005525,GO:0006400,GO:0009507,GO:0046872	GTPase activity|GTP binding|tRNA modification|chloroplast|metal ion binding
Os01g0225300	360.045485444663	348.680079335643	371.410891553684	1.06519102628791	0.0911121797140523	0.460151128804183	0.957040445671673	6.78621604032562	7.83673132433033	7.49081235908119	6.96584190013704	7.67911175803472	8.62608788823924
Os01g0225400	303.999528229446	286.105654252856	321.893402206036	1.12508577660458	0.170034996788623	0.200589975230741	0.72930880933265	28.1529764665708	26.7597462769526	24.1443745212038	26.0882890430241	31.2966643444149	30.4882480595899	KPHMT1	3-methyl-2-oxobutanoate hydroxymethyltransferase 1, mitochondrial		GO:0000287,GO:0003864,GO:0005739,GO:0008168,GO:0015940	magnesium ion binding|3-methyl-2-oxobutanoate hydroxymethyltransferase activity|mitochondrion|methyltransferase activity|pantothenate biosynthetic process	path:dosa00770	Pantothenate and CoA biosynthesis
Os01g0225500	0.324754954850112	0	0.649509909700223	Inf	Inf	0.700849508273281	1	0	0	0	0.0652795092624067	0	0	KPHMT2	3-methyl-2-oxobutanoate hydroxymethyltransferase 2, mitochondrial		GO:0000287,GO:0003864,GO:0005739,GO:0008168,GO:0015940	magnesium ion binding|3-methyl-2-oxobutanoate hydroxymethyltransferase activity|mitochondrion|methyltransferase activity|pantothenate biosynthetic process	path:dosa00770	Pantothenate and CoA biosynthesis
Os01g0225550	1.45819234021207	2.24023267155054	0.676152008873599	0.301822224744902	-1.72822905194946	0.529382015986384	0.9868201276494	0	0.0448905342949811	0.258151910532621	0	0	0.0896200645174522	LEA14-A	Late embryogenesis abundant protein Lea14-A		GO:0009269	response to desiccation
Os01g0225600	10.4724302647243	12.0942793287494	8.85058120069924	0.731798973723097	-0.450480702448456	0.499886945507662	0.973483540547885	0.387151299963193	1.37629013870729	1.16391604316398	0.622823997176547	0.688611766494491	0.808130613219478	LEA14-A	Late embryogenesis abundant protein Lea14-A		GO:0009269	response to desiccation
Os01g0225700	0.358972689691294	0	0.717945379382587	Inf	Inf	0.688915627917192	1	0	0	0	0	0.247713282517249	0
Os01g0226200	653.587350355366	596.666410880101	710.508289830631	1.19079652696154	0.251926918977239	0.0164879754978255	0.190048465840482	26.6384951600999	21.4883710071417	25.7840097831697	27.9760942808804	28.6904068538617	30.194769120831	MAKR2	Probable membrane-associated kinase regulator 2		GO:0005886	plasma membrane
Os01g0226300	876.139575467803	917.908805161476	834.370345774131	0.908990458618981	-0.137662943895179	0.253005410419752	0.792679520263547	62.2951508991135	47.785166373297	59.8236099192859	49.3363980353357	48.5743767660322	54.4784683317396	RTNLB1	Reticulon-like protein B1		GO:0005773,GO:0005783,GO:0005789,GO:0005886,GO:0071458,GO:0071782,GO:0071786	vacuole|endoplasmic reticulum|endoplasmic reticulum membrane|plasma membrane|integral component of cytoplasmic side of endoplasmic reticulum membrane|endoplasmic reticulum tubular network|endoplasmic reticulum tubular network organization
Os01g0226400	82.4003468873309	91.973588305038	72.8271054696237	0.791826292871021	-0.336744121526876	0.180634170699773	0.695972131874623	2.0969986346358	1.23772699125825	1.54218875719227	1.30927784983387	1.35357615089782	1.14725685269551	SPCC24B10.10c	Uncharacterized AAA domain-containing protein C24B10.10c		GO:0005524,GO:0005739,GO:0005741,GO:0016887,GO:0045041	ATP binding|mitochondrion|mitochondrial outer membrane|ATPase activity|protein import into mitochondrial intermembrane space
Os01g0226450	0.48725727655847	0.974514553116939	0	0	-Inf	0.515440376940415	0.980020885276708	0.0365323778600283	0.0190984580253499	0	0	0	0	SAP1	Protein SAP1		GO:0005524,GO:0008568,GO:0016887,GO:0031122	ATP binding|microtubule-severing ATPase activity|ATPase activity|cytoplasmic microtubule organization
Os01g0226500	338.739202122199	343.239450141092	334.238954103305	0.973777792634012	-0.0383354951040058	0.758473397760363	1	5.02325827493867	4.02178587416454	4.56475192262462	4.605408996594	4.30417740069668	4.17304363109964	SNRNP59	U11/U12 small nuclear ribonucleoprotein 59 kDa protein		GO:0005681,GO:0006397,GO:0008380	spliceosomal complex|mRNA processing|RNA splicing
Os01g0226600	38.3974693503691	48.6380458874183	28.1568928133199	0.578906744701343	-0.788597129734466	0.0482457363757794	0.363346023199592	0.70123249049644	1.06644800696633	0.654806359040862	0.256385800779472	0.549218025412839	0.582167878649372	SLAH3	S-type anion channel SLAH3		GO:0005886,GO:0006821,GO:0006873,GO:0008308,GO:0009414,GO:0009651,GO:0016021	plasma membrane|chloride transport|cellular ion homeostasis|voltage-gated anion channel activity|response to water deprivation|response to salt stress|integral component of membrane
Os01g0226666	3.98371815852796	3.91443945598429	4.05299686107164	1.03539648694158	0.0501833283138348	1	1	0.156087623947126	0.203999377323072	0.117313883272946	0.196174753468841	0.130137802146542	0.162906836769442	OFP7	Transcription repressor OFP7		GO:0005634,GO:0005886,GO:0045892	nucleus|plasma membrane|negative regulation of transcription, DNA-templated
Os01g0226700	217.551793361183	191.990956423186	243.11263029918	1.26627126000306	0.340586491291764	0.0199936629485769	0.213816975831086	11.2332225657752	9.28068368842441	9.64888770284047	13.109747476211	12.0415898719383	12.5614110796152	OFP7	Transcription repressor OFP7		GO:0005634,GO:0005886,GO:0045892	nucleus|plasma membrane|negative regulation of transcription, DNA-templated
Os01g0227100	3892.66333295348	3451.09409129016	4334.23257461679	1.25590101572585	0.32872276220018	3.77515449121803e-05	0.0017540290705294	83.3742371995981	81.3181420555258	84.4054267857784	99.7704588120991	106.08214101159	103.106877731518	NYC1	Probable chlorophyll(ide) b reductase NYC1, chloroplastic		GO:0009535,GO:0009536,GO:0010304,GO:0015996,GO:0016021,GO:0016491,GO:0034256	chloroplast thylakoid membrane|plastid|PSII associated light-harvesting complex II catabolic process|chlorophyll catabolic process|integral component of membrane|oxidoreductase activity|chlorophyll(ide) b reductase activity	path:dosa00860	Porphyrin and chlorophyll metabolism
Os01g0227200	898.578658228275	923.028065136423	874.129251320127	0.947023481015099	-0.0785278977849738	0.420052219164892	0.935150654756726	19.3053180404196	21.8818967821407	20.5232821252023	19.1745253441254	20.2740323775414	18.298796551441	PERK1	Proline-rich receptor-like protein kinase PERK1
Os01g0227250	4.29635987030246	4.54729851520108	4.04542122540383	0.88963176969369	-0.168719785736534	0.963567740860719	1	0.12714022036657	0.221555261774283	0.254819484837278	0.170445809898573	0.0942248458456317	0.265389537009082	PERK1	Proline-rich receptor-like protein kinase PERK1
Os01g0227300	1030.48229000681	1136.85501028216	924.109569731456	0.812864931212378	-0.298912446472404	0.00153288137182512	0.0354731417667311	51.4444820898016	51.7930874023538	44.4025635769193	40.1288597136185	39.8017020905958	38.6669052667882		Ras-related protein Rab7		GO:0003924,GO:0005525,GO:0005886,GO:0015031	GTPase activity|GTP binding|plasma membrane|protein transport	path:dosa04144,path:dosa04145	Endocytosis|Phagosome
Os01g0227350	3.50318380849272	3.95427771963751	3.05208989734793	0.77184510389617	-0.3736167425526	0.838487549920053	1	0.0780438119735629	0.285599128252301	0.117313883272946	0.156939802775073	0.130137802146542	0.0814534183847208	CYP71A1	Cytochrome P450 71A1		GO:0004497,GO:0005506,GO:0005789,GO:0009835,GO:0016021,GO:0016705,GO:0020037,GO:0031090	monooxygenase activity|iron ion binding|endoplasmic reticulum membrane|fruit ripening|integral component of membrane|oxidoreductase activity, acting on paired donors, with incorporation or reduction of molecular oxygen|heme binding|organelle membrane
Os01g0227400	46.18975025957	55.1067420630136	37.2727584561264	0.676373834865899	-0.564107243890706	0.0535926111202614	0.386719966976671	2.37264886615559	3.03203357173328	3.69861115215278	2.49162940626356	1.99284540132185	1.59584165205782	CYP71A1	Cytochrome P450 71A1		GO:0004497,GO:0005506,GO:0005789,GO:0009835,GO:0016021,GO:0016705,GO:0020037,GO:0031090	monooxygenase activity|iron ion binding|endoplasmic reticulum membrane|fruit ripening|integral component of membrane|oxidoreductase activity, acting on paired donors, with incorporation or reduction of molecular oxygen|heme binding|organelle membrane
Os01g0227500	44.7011528852699	41.4514604034934	47.9508453670465	1.15679507791251	0.210133318841572	0.546044544768094	0.994421966908421	1.12159043976625	1.47268533536151	0.78416377484353	1.04903618168507	1.1308478718306	1.68782872566051	CYP71A1	Cytochrome P450 71A1		GO:0004497,GO:0005506,GO:0005789,GO:0009835,GO:0016021,GO:0016705,GO:0020037,GO:0031090	monooxygenase activity|iron ion binding|endoplasmic reticulum membrane|fruit ripening|integral component of membrane|oxidoreductase activity, acting on paired donors, with incorporation or reduction of molecular oxygen|heme binding|organelle membrane
Os01g0227700	146.349745591101	145.859640209899	146.839850972303	1.00672023296502	0.0096628148328112	0.95374560391259	1	4.02182415063997	5.2639030866767	3.91436864340225	3.8401380883494	3.92411605360168	5.37525560877501	CYP71A6	Cytochrome P450 71A6 (Fragment)		GO:0004497,GO:0005506,GO:0016021,GO:0016705,GO:0020037	monooxygenase activity|iron ion binding|integral component of membrane|oxidoreductase activity, acting on paired donors, with incorporation or reduction of molecular oxygen|heme binding
Os01g0227800	63.8744413327277	49.7420523590323	78.0068303064232	1.56822701531049	0.649134417971092	0.00939212779525753	0.130933648999021	1.27841588807749	1.55944229250147	1.30781610128582	1.79419795617138	2.57586981230889	2.05699616985189	CYP71A26	Cytochrome P450 71A26		GO:0005506,GO:0016020,GO:0016021,GO:0016709,GO:0020037	iron ion binding|membrane|integral component of membrane|oxidoreductase activity, acting on paired donors, with incorporation or reduction of molecular oxygen, NAD(P)H as one donor, and incorporation of one atom of oxygen|heme binding
Os01g0228300	276.250353547626	285.994550587539	266.506156507714	0.93185746357828	-0.101818796998141	0.449546553086257	0.950484255194385	13.8146209977583	14.1323193254141	16.5828086747133	13.5902584409139	13.4237602533035	13.9513842413765	SYM1	Protein SYM1		GO:0005743,GO:0016021	mitochondrial inner membrane|integral component of membrane	path:dosa04146	Peroxisome
Os01g0228400	1179.23089505047	1295.83056915369	1062.63122094725	0.820038704320167	-0.286236090994438	0.00151304649510376	0.035124055060731	30.0018386566495	25.2716661042404	26.3576368399509	21.734624687097	23.3374436078031	21.0289510881014	At5g25630	Pentatricopeptide repeat-containing protein At5g25630
Os01g0228450	31.8759729578523	38.3228289453596	25.4291169703449	0.663550099774771	-0.591722697915966	0.0929725406098285	0.514127556732492	1.08801531032265	1.11050350146769	0.908601477146422	0.755350197522635	0.633551804102506	0.648885096274704	At5g25630	Pentatricopeptide repeat-containing protein At5g25630
Os01g0228500	26.2507465687626	26.8560198307726	25.6454733067526	0.954924574391586	-0.0665413098526662	0.963742274490672	1	0.59899134228884	1.78938115851758	1.20052226450415	1.50565401576346	0.951253439379879	0.937740440500378
Os01g0228600	1272.02670666043	1322.62914708568	1221.42426623518	0.923482042510933	-0.114844187206785	0.203380313578856	0.733688730227786	32.6676731464693	31.3604255235519	32.2942189608082	28.9185298009147	28.6905313193137	30.2364472724011	HPPR	Hydroxyphenylpyruvate reductase		GO:0047995,GO:0051287,GO:0055114,GO:0102742	hydroxyphenylpyruvate reductase activity|NAD binding|oxidation-reduction process|R(+)-3,4-dihydroxyphenyllactate:NADP+ oxidoreductase activity
Os01g0228800	444.797269103249	434.984009523935	454.610528682563	1.0451200934492	0.0636687301231755	0.66430668895473	1	9.4617200607041	8.54911702161676	7.35397725063548	10.1500995515659	7.72305182214235	8.31995529361754
Os01g0228901	2.1304895512362	2.60298659338065	1.65799250909174	0.636957759716468	-0.650730392528498	0.77387231289143	1	0.0389191085526751	0.040692394233148	0.0260010749368561	0.0521754560332302	0.014421663708196	0	MYB3R1	Transcription factor MYB3R-1		GO:0005634,GO:0008285,GO:0032465,GO:0043565,GO:0045892,GO:0045893,GO:1901181	nucleus|negative regulation of cell proliferation|regulation of cytokinesis|sequence-specific DNA binding|negative regulation of transcription, DNA-templated|positive regulation of transcription, DNA-templated|negative regulation of cellular response to caffeine
Os01g0229000	80.1774346972837	84.7850229624382	75.5698464321293	0.891311269274627	-0.165998748194226	0.45489862044208	0.953256870731587	6.33053139096766	5.92628863736687	7.30292075154727	5.25490291788194	5.72813823698332	6.2229681121995	MYB3R1	Transcription factor MYB3R-1	MYB	GO:0005634,GO:0008285,GO:0032465,GO:0043565,GO:0045892,GO:0045893,GO:1901181	nucleus|negative regulation of cell proliferation|regulation of cytokinesis|sequence-specific DNA binding|negative regulation of transcription, DNA-templated|positive regulation of transcription, DNA-templated|negative regulation of cellular response to caffeine
Os01g0229100	770.025452355626	769.682287025876	770.368617685376	1.00089170644962	0.00128588724098961	0.996120876748268	1	17.4972839972145	18.4630213443082	19.5416007830479	18.2872656113478	18.5553345915504	18.0214260170964	UMAG_01228	Eukaryotic translation initiation factor 3 subunit L		GO:0001732,GO:0003743,GO:0005852,GO:0006413,GO:0016282,GO:0033290	formation of cytoplasmic translation initiation complex|translation initiation factor activity|eukaryotic translation initiation factor 3 complex|translational initiation|eukaryotic 43S preinitiation complex|eukaryotic 48S preinitiation complex
Os01g0229200	3358.70436292039	3388.81239267908	3328.59633316171	0.982230925604658	-0.0258658482917316	0.752099185608865	1	67.2600323740137	66.2601917439582	67.7446643898709	68.2564258130216	66.4229288640043	60.5801095607712	TOL9	TOM1-like protein 9		GO:0005737,GO:0006886,GO:0016020	cytoplasm|intracellular protein transport|membrane
Os01g0229250	8.27712525110987	8.77875714884545	7.77549335337428	0.885716875582654	-0.175082488059136	0.873167751793835	1	0.256869983224461	0.383676921284228	0.367735024069693	0.405856621110947	0.285553239980763	0.191494437409683	TOL9	TOM1-like protein 9		GO:0005737,GO:0006886,GO:0016020	cytoplasm|intracellular protein transport|membrane
Os01g0229300	75.5982965047703	70.039120945221	81.1574720643196	1.15874486956789	0.212562951221592	0.369154192457962	0.895920952662803	0.836030723474006	0.838200232219543	0.837803008558408	0.898170141044597	1.05669877702649	0.92036679978103
Os01g0229400	157.069316131514	154.277908250439	159.860724012589	1.03618674783358	0.0512840376708689	0.772948132192679	1	6.06100250526993	6.6892267616446	7.59231388156197	7.02513529122982	7.11212357805079	6.67723099497038	RAC1	Rac-like GTP-binding protein 1		GO:0000902,GO:0003924,GO:0005525,GO:0005634,GO:0005737,GO:0005886,GO:0006952,GO:0007015,GO:0007266,GO:0016477,GO:0019899,GO:0019901,GO:0030036,GO:0030838,GO:0031532	cell morphogenesis|GTPase activity|GTP binding|nucleus|cytoplasm|plasma membrane|defense response|actin filament organization|Rho protein signal transduction|cell migration|enzyme binding|protein kinase binding|actin cytoskeleton organization|positive regulation of actin filament polymerization|actin cytoskeleton reorganization	path:dosa04145,path:dosa04933	Phagosome|AGE-RAGE signaling pathway in diabetic complications
Os01g0229500	86.7226775984704	77.9846484204802	95.4607067764605	1.22409613571318	0.291716866094494	0.179101535425761	0.693713350474147	5.82405792638454	4.73621681806049	5.2527638089913	6.11611528370609	5.89889632822284	7.09158506580772
Os01g0229600	153.236029125617	135.672064229593	170.799994021641	1.25891792825237	0.332184233523367	0.0420677134694407	0.336584383599776	6.26667809399595	8.62707525783907	7.27429012936505	10.0814268217421	8.24362484830997	9.26565025464369
Os01g0229700	0	0	0					0	0	0	0	0	0	LIN	Putative E3 ubiquitin-protein ligase LIN		GO:0004842,GO:0009877	ubiquitin-protein transferase activity|nodulation
Os01g0229800	0	0	0					0	0	0	0	0	0	BSPA	Bark storage protein A		GO:0003824,GO:0009116,GO:0045735	catalytic activity|nucleoside metabolic process|nutrient reservoir activity
Os01g0229900	113.112120190489	98.5676606288617	127.656579752116	1.2951162575805	0.373081608882214	0.0497624945233279	0.369912152974069	1.01196160034935	0.969073439209074	0.938285765850802	1.35981843900549	1.23009839563059	1.14500948955023	UBC25	Probable ubiquitin-conjugating enzyme E2 25		GO:0005524,GO:0061631	ATP binding|ubiquitin conjugating enzyme activity
Os01g0230200	75.6104327569681	68.8824328547474	82.3384326591888	1.19534733671234	0.257429888617685	0.260991504099739	0.800946937205037	2.17629480890358	2.18793666443385	1.6496614014612	2.63703327529764	2.63642720231531	1.83457095810074	BHLH68	Transcription factor bHLH68		GO:0001228,GO:0003677,GO:0003700,GO:0005634,GO:0006355,GO:0046983	DNA-binding transcription activator activity, RNA polymerase II-specific|DNA binding|DNA-binding transcription factor activity|nucleus|regulation of transcription, DNA-templated|protein dimerization activity
Os01g0230700	0	0	0					0	0	0	0	0	0
Os01g0230800	7.20232527613241	4.94635281237434	9.45829773989047	1.91217612221849	0.935215409798395	0.207097952070705	0.737773796947165	0.0481855629699786	0.453429535740793	0.241438552985092	0.484486377451423	0.321397076925511	0.603488536212432
Os01g0231000	2314.17737338329	2203.68000158411	2424.67474518248	1.10028440764517	0.137876487808703	0.0953411992571869	0.51984517009432	69.5398699062041	75.3975981406072	71.478975467113	75.154822948472	78.9089872562892	81.1877868547018	IAA3	Auxin-responsive protein IAA3		GO:0005634,GO:0006355,GO:0009733,GO:0009734	nucleus|regulation of transcription, DNA-templated|response to auxin|auxin-activated signaling pathway	path:dosa04075	Plant hormone signal transduction
Os01g0231500	638.797324941539	648.660192325806	628.934457557271	0.969590033422881	-0.0445532257024102	0.804057654899343	1	8.33334276811653	8.65236218296318	6.57147601462087	8.32049117227358	7.18660427481164	7.07421882829205	CKL3	Casein kinase 1-like protein 3		GO:0004674,GO:0005524,GO:0005634,GO:0005737,GO:0006897,GO:0009637,GO:0009640,GO:0009785,GO:0018105,GO:0018107	protein serine/threonine kinase activity|ATP binding|nucleus|cytoplasm|endocytosis|response to blue light|photomorphogenesis|blue light signaling pathway|peptidyl-serine phosphorylation|peptidyl-threonine phosphorylation
Os01g0231600	23.1215075525887	23.8850544956861	22.3579606094914	0.936064877454205	-0.0953195702733617	0.847998596825308	1	3.74695127703508	3.54456309380624	6.07935278197534	5.02321093374998	3.9670025678487	3.35198523917992	VAB	VAN3-binding protein		GO:0009733,GO:0009734,GO:0010087,GO:0010305	response to auxin|auxin-activated signaling pathway|phloem or xylem histogenesis|leaf vascular tissue pattern formation
Os01g0231700	541.442152725648	547.439803577672	535.444501873624	0.978088364007047	-0.0319632855830822	0.777648985731167	1	41.7016315987588	33.5959485173304	44.5900363497976	35.3976055586807	38.5153747183131	41.7738188814678	RPP3A	60S acidic ribosomal protein P3		GO:0003735,GO:0006414,GO:0022625,GO:0034059,GO:0044877	structural constituent of ribosome|translational elongation|cytosolic large ribosomal subunit|response to anoxia|protein-containing complex binding	path:dosa03010	Ribosome
Os01g0231800	169.397800361917	179.47042874039	159.325171983445	0.887751665283609	-0.171771933367782	0.382191017339984	0.907319001809152	7.47804244284461	10.393239387336	7.72236740638502	7.42717616633032	7.09652681581822	7.94751561956178
Os01g0231900	585.420217772387	594.490961275479	576.349474269295	0.969483998600648	-0.0447110081385871	0.683789839550657	1	16.4061908110626	17.0121798486214	16.9835762419327	16.2507757789965	16.2217473887697	15.7949328276109	SPBC15D4.13c	Uncharacterized protein C15D4.13c		GO:0005634,GO:0005737,GO:0005829,GO:0023052,GO:0099053	nucleus|cytoplasm|cytosol|signaling|activating signal cointegrator 1 complex
Os01g0231950	0.659004671845151	0.993254388840191	0.324754954850112	0.326960503269785	-1.6128117257645	0.796435704480016	1	0	0.16881784536506	0.0809017052953324	0.0811713242221893	0	0	TIP4-3	Probable aquaporin TIP4-3		GO:0005774,GO:0015250,GO:0016021	vacuolar membrane|water channel activity|integral component of membrane
Os01g0232000	139.30655590865	165.447582195944	113.165529621357	0.683996273135814	-0.547939630511756	0.00195032261384106	0.0423169035910989	10.0315203501574	12.5999297946078	11.0972312686852	7.59746415603455	7.38618097156591	7.81834299614718	TIP4-3	Probable aquaporin TIP4-3		GO:0005774,GO:0015250,GO:0016021	vacuolar membrane|water channel activity|integral component of membrane
Os01g0232100	16.9416505391775	17.1678943693445	16.7154067090104	0.973643380451936	-0.0385346464653076	0.972253471075771	1	1.11816034865434	0.779405000360921	0.606954137173119	0.796354429691678	0.93226436883029	0.680756384116011	TIP4-2	Probable aquaporin TIP4-2		GO:0005774,GO:0015250,GO:0016021	vacuolar membrane|water channel activity|integral component of membrane
Os01g0232200	110.685930989016	95.0423334657614	126.32952851227	1.32919220210203	0.410549734388643	0.0362707745610039	0.308024378429538	3.43283966355196	2.64299421403283	3.2212003445537	3.82811783815927	4.19778256514179	4.16909359701973	JGB	Protein JINGUBANG		GO:0005634,GO:0005737,GO:0009846	nucleus|cytoplasm|pollen germination
Os01g0232300	853.845522440434	775.030974219873	932.660070660995	1.20338425390003	0.26709738455868	0.00613392952235569	0.0975047954929519	8.11446630230617	9.13861649977768	9.87896856173281	10.9682613683438	11.2943426263295	9.98545701149559	TRZ3	tRNase Z TRZ3, mitochondrial		GO:0005634,GO:0005739,GO:0042780,GO:0042781,GO:0046872,GO:0072684	nucleus|mitochondrion|tRNA 3'-end processing|3'-tRNA processing endoribonuclease activity|metal ion binding|mitochondrial tRNA 3'-trailer cleavage, endonucleolytic	path:dosa03013	RNA transport
Os01g0232400	1243.58184015798	1270.32084589758	1216.84283441838	0.957901964962712	-0.0620500818270972	0.490692212041695	0.967115195139635	23.5435903024689	24.8628580325768	23.7389143795873	21.6113044987144	23.4907920012168	23.1712924379112	MTV1	Protein MODIFIED TRANSPORT TO THE VACUOLE 1		GO:0005802,GO:0006886,GO:0016020,GO:0030136,GO:0030276,GO:0035652	trans-Golgi network|intracellular protein transport|membrane|clathrin-coated vesicle|clathrin binding|cargo loading into clathrin-coated vesicle
Os01g0232450	0.15850958883004	0.317019177660081	0	0	-Inf	1	1	0	0	0.05108699816786	0	0	0	MTV1	Protein MODIFIED TRANSPORT TO THE VACUOLE 1		GO:0005802,GO:0006886,GO:0016020,GO:0030136,GO:0030276,GO:0035652	trans-Golgi network|intracellular protein transport|membrane|clathrin-coated vesicle|clathrin binding|cargo loading into clathrin-coated vesicle
Os01g0232500	858.443402427247	890.843371022163	826.043433832332	0.927260010796871	-0.108954156587183	0.271434491139973	0.814701847244374	26.7350037064124	28.9212146601317	25.0229639944899	24.844529753412	25.5067543484109	23.5846889351308	UBC26	Probable ubiquitin-conjugating enzyme E2 26		GO:0005524,GO:0061631	ATP binding|ubiquitin conjugating enzyme activity	path:dosa04120	Ubiquitin mediated proteolysis
Os01g0232550	5.38075061464994	5.98298335317784	4.77851787612203	0.798684802220607	-0.32430183327474	0.849300622005827	1	0.135104651180571	0.918193082129579	0.203086585309271	0.40752681296737	0.450573131163062	0.141007152265456	UBC26	Probable ubiquitin-conjugating enzyme E2 26		GO:0005524,GO:0061631	ATP binding|ubiquitin conjugating enzyme activity
Os01g0232700	988.608686921548	963.321529251409	1013.89584459169	1.05249993258178	0.073820140879385	0.418531098338524	0.934724096202282	25.8124646721977	30.0837194099984	27.5306685104167	28.568201958132	28.6025342448147	29.5966486942572	HDH	Histidinol dehydrogenase, chloroplastic		GO:0000105,GO:0004399,GO:0008270,GO:0009570,GO:0051287	histidine biosynthetic process|histidinol dehydrogenase activity|zinc ion binding|chloroplast stroma|NAD binding	path:dosa00340	Histidine metabolism
Os01g0232800	2305.92979121072	2477.38453360652	2134.47504881491	0.861584069755852	-0.214936519444307	0.00971435588137731	0.13444618294968	75.9949178770872	76.4828293233116	75.0684947872604	64.0533120240995	65.50445062034	64.100977998564	ELD1	Glycosyltransferase-like KOBITO 1		GO:0005576,GO:0005737,GO:0005768,GO:0005794,GO:0005802,GO:0005886,GO:0007049,GO:0009416,GO:0009505,GO:0009663,GO:0009737,GO:0009738,GO:0009749,GO:0009826,GO:0009831,GO:0010078,GO:0010215,GO:0016757,GO:0030154,GO:0030244,GO:0040008,GO:0051301,GO:0060560,GO:0071482,GO:2001009	extracellular region|cytoplasm|endosome|Golgi apparatus|trans-Golgi network|plasma membrane|cell cycle|response to light stimulus|plant-type cell wall|plasmodesma organization|response to abscisic acid|abscisic acid-activated signaling pathway|response to glucose|unidimensional cell growth|plant-type cell wall modification involved in multidimensional cell growth|maintenance of root meristem iden…
Os01g0233000	5819.81040228561	5997.77553020821	5641.845274363	0.940656289310503	-0.0882604285650611	0.362200084236395	0.892779768535806	276.862907045975	243.962871778968	224.481045204845	223.792807504415	229.168719654827	239.549449550676	OsI_001009	Salt stress root protein RS1		GO:0046658	anchored component of plasma membrane
Os01g0233100	63.0006295384426	68.7595442006562	57.2417148762289	0.832491191465498	-0.264493087683972	0.610654416531833	1	3.58374834455264	1.19517527286368	1.88855235510622	1.89484628250167	1.51114426549418	2.06362286577702	CYCA1-2	Cyclin-A1-2		GO:0000079,GO:0000278,GO:0000307,GO:0005634,GO:0005737,GO:0006468,GO:0007088,GO:0008284,GO:0016538,GO:0019901,GO:0045787,GO:0051301	regulation of cyclin-dependent protein serine/threonine kinase activity|mitotic cell cycle|cyclin-dependent protein kinase holoenzyme complex|nucleus|cytoplasm|protein phosphorylation|regulation of mitotic nuclear division|positive regulation of cell proliferation|cyclin-dependent protein serine/threonine kinase regulator activity|protein kinase binding|positive regulation of cell cycle|cell divi…
Os01g0233400	0.15850958883004	0.317019177660081	0	0	-Inf	1	1	0	0	0.0505118119039435	0	0	0	eaf6	Chromatin modification-related protein eaf6		GO:0000790,GO:0005634,GO:0005730,GO:0005829,GO:0006281,GO:0006338,GO:0016573,GO:0035267,GO:0036410,GO:0043189,GO:0043968,GO:0043972,GO:0043981,GO:0043982,GO:0043983,GO:0044154,GO:0070776,GO:1990467,GO:1990468	nuclear chromatin|nucleus|nucleolus|cytosol|DNA repair|chromatin remodeling|histone acetylation|NuA4 histone acetyltransferase complex|Mst2 histone acetyltransferase complex|H4/H2A histone acetyltransferase complex|histone H2A acetylation|histone H3-K23 acetylation|histone H4-K5 acetylation|histone H4-K8 acetylation|histone H4-K12 acetylation|histone H3-K14 acetylation|MOZ/MORF histone acetyltran…
Os01g0233500	61.5281771703152	71.4191290347385	51.637225305892	0.72301673240478	-0.467899059774497	0.0571796696081597	0.398879318609051	1.85294758211038	1.49028778108085	1.97590609701046	1.19427177461494	1.58450464359803	1.01653708974004	CYCA1-1	Cyclin-A1-1		GO:0000079,GO:0000278,GO:0000307,GO:0005634,GO:0005737,GO:0006468,GO:0007088,GO:0008284,GO:0016538,GO:0019901,GO:0045787,GO:0051301	regulation of cyclin-dependent protein serine/threonine kinase activity|mitotic cell cycle|cyclin-dependent protein kinase holoenzyme complex|nucleus|cytoplasm|protein phosphorylation|regulation of mitotic nuclear division|positive regulation of cell proliferation|cyclin-dependent protein serine/threonine kinase regulator activity|protein kinase binding|positive regulation of cell cycle|cell divi…
Os01g0233800	1.30088284806202	2.26368969168724	0.3380760044368	0.149347326923071	-2.74325667892825	0.272746561348042	0.815661946784594	0.0477186486001145	0.049892870965449	0.07172970963685	0	0	0.0249016991282746	AGC1-5	Serine/threonine-protein kinase AGC1-5		GO:0004674,GO:0005524,GO:0005634,GO:0005737,GO:0005886,GO:0006468,GO:0009860,GO:0016301	protein serine/threonine kinase activity|ATP binding|nucleus|cytoplasm|plasma membrane|protein phosphorylation|pollen tube growth|kinase activity
Os01g0233850	0.15850958883004	0.317019177660081	0	0	-Inf	1	1	0	0	0.0581272558659044	0	0	0	AGC1-5	Serine/threonine-protein kinase AGC1-5		GO:0004674,GO:0005524,GO:0005634,GO:0005737,GO:0005886,GO:0006468,GO:0009860,GO:0016301	protein serine/threonine kinase activity|ATP binding|nucleus|cytoplasm|plasma membrane|protein phosphorylation|pollen tube growth|kinase activity
Os01g0233900	61.0530209590152	59.8462850217911	62.2597568962392	1.04032784781159	0.0570382494011947	0.830438842439937	1	1.45181737486197	2.09479454935595	1.89136357014147	1.75169249205904	1.83988456360247	2.00012326771821	UBC25	Probable ubiquitin-conjugating enzyme E2 25		GO:0005524,GO:0061631	ATP binding|ubiquitin conjugating enzyme activity	path:dosa04120	Ubiquitin mediated proteolysis
Os01g0234001	1.00484042641754	1.31263215870699	0.697048694128093	0.531031248552313	-0.913131335920078	0.835456953964775	1	0.241993343269377	0.253019375117166	0	0	0.134507703774722	0.126282818183683
Os01g0234100	27.2403595494156	28.5824005986037	25.8983185002275	0.906093188739812	-0.142268660488869	0.730784501874716	1	0.644706333956834	0.803712350416235	0.770317848506917	0.673157960694591	0.744262415297293	0.569353652576382	Os01g0234100	B3 domain-containing protein Os01g0234100	B3	GO:0003677,GO:0005634	DNA binding|nucleus
Os01g0234200	1.17762464531659	0.636396947526884	1.7188523431063	2.70091229976191	1.4334467954364	0.618402375292182	1	0.0777972280494758	0	0	0.0391109856046884	0.086484416171109	0.0811960616125732	TOP2	DNA topoisomerase 2		GO:0000712,GO:0000819,GO:0003677,GO:0003916,GO:0003918,GO:0005524,GO:0005634,GO:0006265,GO:0044774,GO:0046872	resolution of meiotic recombination intermediates|sister chromatid segregation|DNA binding|DNA topoisomerase activity|DNA topoisomerase type II (ATP-hydrolyzing) activity|ATP binding|nucleus|DNA topological change|mitotic DNA integrity checkpoint|metal ion binding
Os01g0234300	28.1065949882825	30.6984012947811	25.5147886817839	0.831143890418865	-0.2668298320634	0.476375211718486	0.962581005032163	1.18766414293618	1.15307968453482	1.74276627858421	0.895611251753872	0.990213044067659	1.46089968219211	PME61	Probable pectinesterase/pectinesterase inhibitor 61		GO:0005618,GO:0016021,GO:0030599,GO:0042545,GO:0045330,GO:0045490,GO:0046910	cell wall|integral component of membrane|pectinesterase activity|cell wall modification|aspartyl esterase activity|pectin catabolic process|pectinesterase inhibitor activity
Os01g0234433	1.18375792378814	1.64957046819369	0.717945379382587	0.435231712270378	-1.20014441543976	0.672610806931641	1	0.0517286190707124	0.162256647593519	0.0518382775526815	0	0.11500973831158	0	PME34	Probable pectinesterase/pectinesterase inhibitor 34		GO:0005886,GO:0009505,GO:0010119,GO:0016021,GO:0030599,GO:0042545,GO:0045330,GO:0045490,GO:0046910	plasma membrane|plant-type cell wall|regulation of stomatal movement|integral component of membrane|pectinesterase activity|cell wall modification|aspartyl esterase activity|pectin catabolic process|pectinesterase inhibitor activity
Os01g0234499	17.7302491996127	13.30967442053	22.1508239786954	1.66426490076482	0.734885085283731	0.106367727663388	0.549842548308138	0.897707076789654	0.938609635037508	0.835352243479149	1.99863247531458	0.855384928692375	1.53923627736648	PME34	Probable pectinesterase/pectinesterase inhibitor 34		GO:0005886,GO:0009505,GO:0010119,GO:0016021,GO:0030599,GO:0042545,GO:0045330,GO:0045490,GO:0046910	plasma membrane|plant-type cell wall|regulation of stomatal movement|integral component of membrane|pectinesterase activity|cell wall modification|aspartyl esterase activity|pectin catabolic process|pectinesterase inhibitor activity
Os01g0234700	40.6553024471993	39.7321905355306	41.578414358868	1.04646670114215	0.0655264053715402	0.847886247102605	1	2.6071224011639	1.61535506937548	1.7901485181526	2.37863811862867	1.66380754757419	2.16674078532611
Os01g0234800	221.118524482999	215.993932556949	226.243116409049	1.04745125814771	0.0668831114523892	0.633026436478259	1	8.23441228671551	7.26434987109743	6.25336891224666	8.18234517779914	7.04421501042029	7.28489367678946	SEC22	25.3 kDa vesicle transport protein		GO:0000139,GO:0005484,GO:0005783,GO:0005789,GO:0005793,GO:0005794,GO:0005886,GO:0006888,GO:0006890,GO:0012507,GO:0015031,GO:0016021,GO:0031201,GO:0048280	Golgi membrane|SNAP receptor activity|endoplasmic reticulum|endoplasmic reticulum membrane|endoplasmic reticulum-Golgi intermediate compartment|Golgi apparatus|plasma membrane|ER to Golgi vesicle-mediated transport|retrograde vesicle-mediated transport, Golgi to ER|ER to Golgi transport vesicle membrane|protein transport|integral component of membrane|SNARE complex|vesicle fusion with Golgi appar…	path:dosa04130,path:dosa04145	SNARE interactions in vesicular transport|Phagosome
Os01g0234850	0	0	0					0	0	0	0	0	0	PI4KG4	Phosphatidylinositol 4-kinase gamma 4		GO:0004430,GO:0004674,GO:0005524,GO:0005829,GO:0009651,GO:0016020,GO:0046777,GO:0046854	1-phosphatidylinositol 4-kinase activity|protein serine/threonine kinase activity|ATP binding|cytosol|response to salt stress|membrane|protein autophosphorylation|phosphatidylinositol phosphorylation
Os01g0234900	1902.27426811424	1925.25938762645	1879.28914860202	0.976122573758176	-0.0348657734826739	0.659636483484692	1	61.4400836648001	56.1369459902175	58.7863305829492	55.7479256190114	59.6859564495658	54.5712751290717	SINAT3	E3 ubiquitin-protein ligase SINAT3		GO:0005634,GO:0005737,GO:0006511,GO:0007275,GO:0008270,GO:0061630	nucleus|cytoplasm|ubiquitin-dependent protein catabolic process|multicellular organism development|zinc ion binding|ubiquitin protein ligase activity	path:dosa04120	Ubiquitin mediated proteolysis
Os01g0235100	739.30264163405	808.070191965274	670.535091302825	0.829798076912161	-0.269167781173224	0.00824177950481455	0.119931577406776	40.4977250727643	46.1091457792542	43.5744869325801	36.94185846576	34.7230864261665	35.070335288919
Os01g0235200	192.302045658899	187.969044968877	196.635046348921	1.04610334314077	0.0650253805257043	0.711423225863884	1	3.87111387458042	4.06961232039827	4.51527429940831	3.70082661208899	4.75017884799614	4.41555902068375	DMS3	Protein DEFECTIVE IN MERISTEM SILENCING 3		GO:0000419,GO:0006306,GO:0031047,GO:0042803,GO:0070921,GO:0080188	RNA polymerase V complex|DNA methylation|gene silencing by RNA|protein homodimerization activity|regulation of production of siRNA involved in chromatin silencing by small RNA|RNA-directed DNA methylation
Os01g0235300	242.54747588964	260.456102780499	224.638848998781	0.862482570385752	-0.213432792743533	0.13339990079698	0.61090144728453	13.8443497156488	13.1728827489867	12.0494748032766	11.0299827632273	10.7572143561625	11.4993527336328
Os01g0235325	2.2995099252469	2.88016750738751	1.7188523431063	0.596789019630808	-0.744707103312162	0.65948636241475	1	0.867000798509122	0.181300855057547	0.521303241867811	0.174346858364562	0.385525601664169	0.361951457751823
Os01g0235350	60.6621750394218	59.4713594053956	61.8529906734479	1.04004669292689	0.0566482996566501	0.855261682537328	1	1.68601353570276	1.22419027190545	1.45492272670921	1.71876322758635	1.61396452546426	1.14867523967459	WIT1	WPP domain-interacting tail-anchored protein 1		GO:0005635,GO:0016021,GO:0031965	nuclear envelope|integral component of membrane|nuclear membrane
Os01g0235400	353.556785817053	362.969149518882	344.144422115224	0.948136839098831	-0.0768328049172406	0.536001717099999	0.989878672028842	5.30400488499698	5.01954524198542	5.13807378259254	4.64924955638831	4.73213777728961	5.09570875815311	CAS	Exportin-2		GO:0005049,GO:0005635,GO:0005829,GO:0006606,GO:0006611,GO:0008536,GO:0008565,GO:0009506,GO:0016020	nuclear export signal receptor activity|nuclear envelope|cytosol|protein import into nucleus|protein export from nucleus|Ran GTPase binding|protein transporter activity|plasmodesma|membrane
Os01g0235500	0	0	0					0	0	0	0	0	0	OsI_031781	Uncharacterized protein OsI_031781
Os01g0235632	12.7180855340528	10.4072291891092	15.0289418789963	1.44408675987684	0.530157421092106	0.354994935178079	0.892000902035611	0.151992732578142	0.238377050168256	0.22847240847293	0.229233832294146	0.316809232849028	0.337095223384607	BHLH13	Transcription factor bHLH13		GO:0003700,GO:0005634,GO:0005737,GO:0006355,GO:0010629,GO:0044212,GO:0046983	DNA-binding transcription factor activity|nucleus|cytoplasm|regulation of transcription, DNA-templated|negative regulation of gene expression|transcription regulatory region DNA binding|protein dimerization activity
Os01g0235700	2361.98812853338	2153.70545666446	2570.27080040231	1.19341797293999	0.255099409235337	0.00278486010776663	0.0545355472872883	47.7438969623045	40.6001903711523	43.2521342690408	54.9660060573568	52.2946774940137	47.8145759781317	BHLH13	Transcription factor bHLH13	bHLH	GO:0003700,GO:0005634,GO:0005737,GO:0006355,GO:0010629,GO:0044212,GO:0046983	DNA-binding transcription factor activity|nucleus|cytoplasm|regulation of transcription, DNA-templated|negative regulation of gene expression|transcription regulatory region DNA binding|protein dimerization activity
Os01g0235800	573.503513491143	567.575277827909	579.431749154376	1.0208896895084	0.0298269866888548	0.762749113313618	1	16.4612476902802	16.9802537228098	15.6381226752868	16.7732824993962	15.7509803582883	16.9786292896506	RCF3	RNA-binding KH domain-containing protein RCF3		GO:0006397,GO:0006970,GO:0008380,GO:0009867,GO:0010286,GO:0010445,GO:0010468,GO:0016607,GO:0031053,GO:0070878,GO:1900150	mRNA processing|response to osmotic stress|RNA splicing|jasmonic acid mediated signaling pathway|heat acclimation|nuclear dicing body|regulation of gene expression|nuclear speck|primary miRNA processing|primary miRNA binding|regulation of defense response to fungus
Os01g0235850	30.0444869142611	30.8801609753579	29.2088128531642	0.945876314455505	-0.0802765499990819	0.865422955698167	1	1.77996308513198	1.62246622468552	1.00621027346002	1.19312066929001	1.16693847547282	1.76245872013724	At5g39865	Uncharacterized protein At5g39865		GO:0005886,GO:0009055,GO:0015035,GO:0045454	plasma membrane|electron transfer activity|protein disulfide oxidoreductase activity|cell redox homeostasis
Os01g0235900	779.195697745685	850.449639587403	707.941755903968	0.832432307511385	-0.264595136323053	0.00846156809764117	0.122283806845801	36.9342340164886	39.7116706229281	34.8303855365874	30.483421453646	29.7929988769045	31.423911508117	At5g39865	Uncharacterized protein At5g39865		GO:0005886,GO:0009055,GO:0015035,GO:0045454	plasma membrane|electron transfer activity|protein disulfide oxidoreductase activity|cell redox homeostasis
Os01g0236000	125.643191019895	131.207378715864	120.079003323926	0.915184835633089	-0.127864947642336	0.4614396088478	0.957710432730459	5.34574439712335	4.70010539048858	6.6151780900616	4.88630010942784	5.76259320382232	4.39580520401227
Os01g0236300	353.99153404782	332.281232987101	375.70183510854	1.13067425364683	0.177183349895113	0.148656071518494	0.643055223401266	6.81446993744701	6.6203595650022	6.65480746341535	7.74452708837266	7.29642338233872	7.39425255557761	ARF1	Auxin response factor 1	ARF	GO:0003677,GO:0005634,GO:0006355,GO:0009734	DNA binding|nucleus|regulation of transcription, DNA-templated|auxin-activated signaling pathway
Os01g0236400	183.167697506303	195.51841949788	170.816975514726	0.873661806153141	-0.194853173294733	0.216662167575466	0.75140166536118	6.96679032765944	5.89164914562874	8.07670561325663	6.7644646544941	5.5427994269775	5.73851194668667	Os01g0236400	Probable protein ABIL3		GO:0005737,GO:0010090,GO:0015630,GO:0048364	cytoplasm|trichome morphogenesis|microtubule cytoskeleton|root development
Os01g0236700	2392.34768010583	2461.09471366714	2323.60064654453	0.944132963937118	-0.0829380436641928	0.329919401482465	0.871920952740304	39.1454890065812	39.524130033295	35.0999386584475	36.6867612333878	35.6866079275989	33.7664352139918	NLP3	Protein NLP3	Nin-like	GO:0003677,GO:0005634	DNA binding|nucleus
Os01g0236800	234.22694725261	232.581391682075	235.872502823145	1.0141503630934	0.0202715695078771	0.876645304650525	1	6.27197641870215	6.5855358619608	6.49833233467743	6.89408688941617	6.14510748556551	6.3518281182805	BAM1	Beta-amylase 1, chloroplastic		GO:0005634,GO:0005829,GO:0005983,GO:0009414,GO:0009507,GO:0016161,GO:0102229	nucleus|cytosol|starch catabolic process|response to water deprivation|chloroplast|beta-amylase activity|amylopectin maltohydrolase activity
Os01g0236900	1.32234838079157	1.92675138220054	0.717945379382587	0.372619625975107	-1.42422443147393	0.540287826568809	0.991507204501936	0.207787533144802	0.0724183443549133	0.138818678565831	0	0.15399334862535	0	BAM1	Beta-amylase 1, chloroplastic		GO:0005634,GO:0005829,GO:0005983,GO:0009414,GO:0009507,GO:0016161,GO:0102229	nucleus|cytosol|starch catabolic process|response to water deprivation|chloroplast|beta-amylase activity|amylopectin maltohydrolase activity
Os01g0237000	1.30593003276039	1.94902910623388	0.662830959286911	0.340082637640904	-1.55604274138134	0.542175261785094	0.992472251390127	0.194646819586238	0.101757792166686	0	0.0489273792248374	0	0.0507876551390898	OsI_01075	CASP-like protein 1C1-2		GO:0005886,GO:0016021	plasma membrane|integral component of membrane
Os01g0237100	670.965695632424	654.318885195079	687.612506069769	1.05088286709738	0.0716018734150793	0.475040463776493	0.962581005032163	26.2896632873721	30.2671446321607	29.897582213126	29.0637856265997	28.7561795393824	31.930507776821	At5g22620	Probable 2-carboxy-D-arabinitol-1-phosphatase		GO:0005737,GO:0009507,GO:0009570,GO:0047538	cytoplasm|chloroplast|chloroplast stroma|2-carboxy-D-arabinitol-1-phosphatase activity
[truncated: 34,727 more rows]
