# Supplementary material for: CRISPR/Cas9-mediated gene editing of vacuolar ATPase subunit d mediates phytohormone biosynthesis and virus resistance in rice
Source: Front Plant Sci. 2023 Feb 1;14:1122978. doi: 10.3389/fpls.2023.1122978 (PMC9929465; doi:10.3389/fpls.2023.1122978)
Supplement: Supplementary file 1 [file DataSheet_1.zip › Original data/Figure 3B.xls]

id	Term	ListHits	pValue	Enrichment_score	Gene	hyperlink_only_excel
path:dosa00940	Phenylpropanoid biosynthesis	11	1.49315734950412e-06	4.82936507936508	Os01g0283600; Os01g0963000; Os02g0240100; Os03g0749100; Os04g0175600; Os04g0688500; Os06g0546500; Os07g0677200; Os07g0677400; Os09g0399800; Os10g0323500	=HYPERLINK("../../3.KEGG_map/group_2-vs-group_3/path:dosa00940.html","path:dosa00940")
path:dosa01040	Biosynthesis of unsaturated fatty acids	3	0.000276109044162714	9.21969696969697	Os03g0423300; Os06g0346300; Os08g0199400	=HYPERLINK("../../3.KEGG_map/group_2-vs-group_3/path:dosa01040.html","path:dosa01040")
path:dosa00904	Diterpenoid biosynthesis	3	0.000480383546540311	8.00657894736842	Os04g0178400; Os06g0599200; Os12g0491800	=HYPERLINK("../../3.KEGG_map/group_2-vs-group_3/path:dosa00904.html","path:dosa00904")
path:dosa04016	MAPK signaling pathway - plant	6	0.00095969171052343	3.73312883435583	Os03g0132900; Os03g0418000; Os07g0125500; Os07g0129200; Os07g0129300; Os10g0191300	=HYPERLINK("../../3.KEGG_map/group_2-vs-group_3/path:dosa04016.html","path:dosa04016")
path:dosa04626	Plant-pathogen interaction	6	0.0025549601508838	3.15284974093264	Os07g0125500; Os07g0129200; Os07g0129300; Os08g0144100; Os10g0191300; Os11g0229300	=HYPERLINK("../../3.KEGG_map/group_2-vs-group_3/path:dosa04626.html","path:dosa04626")
path:dosa00520	Amino sugar and nucleotide sugar metabolism	5	0.00409143840302287	3.22983014861996	Os01g0660200; Os03g0132900; Os03g0418000; Os03g0604200; Os11g0701600	=HYPERLINK("../../3.KEGG_map/group_2-vs-group_3/path:dosa00520.html","path:dosa00520")
path:dosa00480	Glutathione metabolism	3	0.0237581386351756	2.71651785714286	Os03g0283200; Os09g0543400; Os10g0529700	=HYPERLINK("../../3.KEGG_map/group_2-vs-group_3/path:dosa00480.html","path:dosa00480")
path:dosa00500	Starch and sucrose metabolism	3	0.080987800961017	1.82185628742515	Os03g0749100; Os07g0616800; Os10g0323500	=HYPERLINK("../../3.KEGG_map/group_2-vs-group_3/path:dosa00500.html","path:dosa00500")
path:dosa04075	Plant hormone signal transduction	4	0.0940740983460941	1.64237516869096	Os07g0125500; Os07g0129200; Os07g0129300; Os10g0191300	=HYPERLINK("../../3.KEGG_map/group_2-vs-group_3/path:dosa04075.html","path:dosa04075")
