# Supplementary material for: CRISPR/Cas9-mediated gene editing of vacuolar ATPase subunit d mediates phytohormone biosynthesis and virus resistance in rice
Source: Front Plant Sci. 2023 Feb 1;14:1122978. doi: 10.3389/fpls.2023.1122978 (PMC9929465; doi:10.3389/fpls.2023.1122978)
Supplement: Supplementary file 1 [file DataSheet_1.zip › Original data/Figure 4.xlsx]

## Sheet: Sheet1
RT-qPCR	gene	WT			edited line5
		1	2	3	1	2	3
1	OsLBD12	0.995177	0.917685	1.09498	4.87803	4.5934	4.91636
2	OsATL79	1.04516	0.984107	0.972241	5.19698	4.66357	5.10299
3	OsGSTT3	0.929877	1.14399	0.940049	8.42039	9.97684	10.0286
4	OsMYB5	0.919072	1.07099	1.01593	1.61925	1.81113	1.71668
5	OsAOX1B	0.838001	1.15475	1.0334	3.03706	2.13015	2.59251
6	OsRGA5	0.92237	1.15901	0.935423	3.3873	4.42672	4.21322
7	OsNCED4	0.938867	0.905176	1.17669	3.71501	3.46656	3.33803
8	OsCHX15	0.983059	1.0569	0.962464	3.62795	3.32845	2.69481
9	OsCKX1	1.00936	0.967975	1.02351	4.07256	3.28584	3.63589
10	OsWRKY27	0.907482	1.07367	1.02634	2.78863	4.16119	2.98605
Correlation analysis
		mean of RT-qPCR	From transcriptome	gene——id
1	OsLBD12	4.79593	4.73605	Os08g0517100
2	OsATL79	4.98785	5.25832	Os12g0113700
3	OsGSTT3	9.47527	6.88553	Os11g0282700
4	OsMYB5	1.71569	1.7426	Os01g0695900
5	OsAOX1B	2.58657	2.6206	Os02g0318100
6	OsRGA5	4.00908	4.11809	Os08g0170700
7	OsNCED4	3.50653	3.45278	Os07g0154201
8	OsCHX15	3.21707	3.17106	Os01g0794650
9	OsCKX1	3.66476	3.64117	Os01g0187600
10	OsWRKY27	3.31196	1.97726	Os06g0504900
Original data of RT-qPCR
			WT			edited line5
	Ct	1	2	3	1	2	3
	OsUbiquitin	32.2985	33.3865	32.154	31.8004	33.9746	30.2089
		30.9846	31.6553	31.7862	30.9004	30.8564	32.5643
		32.1526	30.9019	32.4946	33.3559	30.755	33.0103
	OsLBD12	28.8864	28.2903	28.2264	29.5963	29.3963	28.7984
		29.416	29.1006	29.5964	29.2986	29.3963	29.8895
		28.5325	30.3028	29.5976	30.3028	30.1947	30.2029
	OsATL79	28.8876	28.7542	28.5879	29.7865	28.9003	29.289
		28.0947	30.1965	29.1965	30.3974	29.4894	29.2342
		29.7963	28.5965	30.3063	28.7397	30.532	30.2063
	OsGSTT3	28.4803	28.7761	28.544	28.3483	28.0814	28.3888
		29.6044	29.5187	29.9641	29.1678	28.1284	28.4507
		29.3431	28.744	29.8717	29.3189	29.4205	28.9659
mean	OsUbiquitin	31.8119	31.9812	32.1449	32.0189	31.862	31.9278
	OsLBD12	28.945	29.2312	29.1401	29.7326	29.6624	29.6303
	OsATL79	28.9262	29.1824	29.3636	29.6412	29.6406	29.5765
	OsGSTT3	29.1426	29.013	29.4599	28.945	28.5434	28.6018
SD	OsUbiquitin	0.588004	1.04021	0.289263	1.01428	1.49442	1.22901
	OsLBD12	0.36304	0.826779	0.646117	0.42111	0.376333	0.60195
	OsATL79	0.523175	0.719959	0.857544	1.10577	1.20699	1.06502
	OsGSTT3	0.480287	0.357878	0.648746	0.426417	0.620455	0.258681
△Ct	OsLBD12	-2.86694	-2.74999	-3.00482	-2.2863	-2.19956	-2.29759
	OsATL79	-2.8857	-2.79886	-2.78136	-2.37767	-2.22143	-2.35134
	OsGSTT3	-2.6693	-2.96827	-2.685	-3.07389	-3.31858	-3.32605
△△Ct	OsLBD12	-2.86694	-2.74999	-3.00482	-2.2863	-2.19956	-2.29759
	OsATL79	-2.8857	-2.79886	-2.78136	-2.37767	-2.22143	-2.35134
	OsGSTT3	-2.6693	-2.96827	-2.685	-3.07389	-3.31858	-3.32605
2^-△△CT	OsLBD12	7.29518	6.72712	8.02679	4.87803	4.5934	4.91636
	OsATL79	7.39066	6.95892	6.87501	5.19698	4.66357	5.10299
	OsGSTT3	6.36121	7.82597	6.43079	8.42039	9.97684	10.0286
			WT			edited line5
	Ct	1	2	3	1	2	3
	OsUbiquitin	32.5564	31.8641	32.2262	31.8854	33.3048	30.5562
		31.8243	30.8446	31.6524	30.4825	30.8398	32.1036
		30.7893	33.2469	32.1584	33.1019	31.9557	33.8629
	OsMYB5	29.9021	30.9618	30.8165	31.294	29.8825	32.4379
		28.4096	31.2556	31.4946	30.7981	30.9789	30.5166
		32.6873	29.7485	29.4946	31.2918	32.6682	31.2294
	OsAOX1B	28.7218	28.7334	28.1635	32.9203	30.2118	30.9314
		29.679	29.3163	29.4427	29.332	29.7586	32.1988
		28.9585	30.2533	29.6428	28.4095	32.8571	29.2694
	OsRGA5	28.5261	28.8856	28.7154	29.8538	29.3686	30.4678
		28.6235	29.4611	29.1872	29.7241	29.5356	29.2854
		29.1431	28.4181	29.3486	30.6115	30.7574	30.5447
	OsNCED4	29.6613	28.9356	29.363	30.5424	30.1784	30.1955
		29.4352	28.6831	28.1769	29.9947	28.5939	31.2413
		28.2533	29.8545	30.2432	29.2526	31.9475	29.8688
	OsCHX15	28.6212	28.755	28.6846	30.5124	29.1866	30.8389
		29.7497	29.8937	29.1116	29.6259	30.6036	29.8357
		29.8595	28.9797	30.394	29.7541	31.1056	31.5576
	OsCKX1	28.377	29.1372	28.7074	29.7692	29.6319	29.6491
		29.5691	29.2819	29.9884	28.4504	30.3752	31.5602
		29.6488	28.9729	29.7051	31.1724	30.9444	29.7264
		28.5389	28.4206	28.5061	29.853	28.9129	31.3295
	OsWRKY27	29.5165	29.3721	29.4759	29.8515	29.1076	29.5302
		29.8596	30.1801	30.2673	31.3267	31.9089	30.9283
mean	OsUbiquitin	31.7233	31.9852	32.0123	31.8233	32.0334	32.1742
	OsMYB5	30.333	30.6553	30.6019	31.1279	31.1766	31.3946
	OsAOX1B	29.1197	29.4343	29.083	30.2206	30.9425	30.7999
	OsRGA5	28.7642	28.9216	29.0837	30.0631	29.8872	30.0993
	OsNCED4	29.1166	29.1578	29.261	29.9299	30.2399	30.4352
	OsCHX15	29.4102	29.2095	29.3968	29.9641	30.2986	30.744
	OsCKX1	29.1983	29.1307	29.467	29.7973	30.3172	30.3119
	OsWRKY27	29.305	29.3243	29.4164	30.3437	29.9765	30.596
	OsUbiquitin	0.724953	0.984455	0.255983	1.07027	1.00784	1.35086
	OsMYB5	1.77275	0.652324	0.830483	0.233245	1.14578	0.793032
	OsAOX1B	0.407071	0.626094	0.655295	1.94576	1.36645	1.19954
SD	OsRGA5	0.270808	0.426572	0.268687	0.391327	0.619052	0.576364
	OsNCED4	0.617389	0.503355	0.846611	0.528553	1.36978	0.585395
	OsCHX15	0.559666	0.492478	0.726386	0.391172	0.812579	0.706147
	OsCKX1	0.581655	0.126227	0.549418	1.11144	0.537401	0.883268
	OsWRKY27	0.559558	0.719137	0.720243	0.695101	1.36875	0.771245
	OsMYB5	-1.39032	-1.32993	-1.41041	-0.695324	-0.856892	-0.779618
	OsAOX1B	-2.60362	-2.5509	-2.92936	-1.60268	-1.09096	-1.37435
	OsRGA5	-2.95913	-3.06362	-2.92858	-1.76014	-2.14624	-2.07492
△Ct	OsNCED4	-2.60675	-2.82745	-2.7513	-1.89336	-1.79351	-1.739
	OsCHX15	-2.31319	-2.77575	-2.61557	-1.85915	-1.73485	-1.43018
	OsCKX1	-2.52505	-2.85452	-2.54532	-2.02594	-1.71626	-1.86231
	OsWRKY27	-2.41835	-2.66096	-2.59592	-1.47956	-2.057	-1.57824
	OsMYB5	-1.39032	-1.32993	-1.41041	-0.695324	-0.856892	-0.779618
	OsAOX1B	-2.60362	-2.5509	-2.92936	-1.60268	-1.09096	-1.37435
	OsRGA5	-2.95913	-3.06362	-2.92858	-1.76014	-2.14624	-2.07492
△△Ct	OsNCED4	-2.60675	-2.82745	-2.7513	-1.89336	-1.79351	-1.739
	OsCHX15	-2.31319	-2.77575	-2.61557	-1.85915	-1.73485	-1.43018
	OsCKX1	-2.52505	-2.85452	-2.54532	-2.02594	-1.71626	-1.86231
	OsWRKY27	-2.41835	-2.66096	-2.59592	-1.47956	-2.057	-1.57824
	OsMYB5	2.62137	2.5139	2.65812	1.61925	1.81113	1.71668
	OsAOX1B	6.07808	5.85998	7.61773	3.03706	2.13015	2.59251
	OsRGA5	7.77652	8.36069	7.61361	3.3873	4.42672	4.21322
2^-△△CT	OsNCED4	6.09129	7.09818	6.73324	3.71501	3.46656	3.33803
	OsCHX15	4.96982	6.8483	6.12865	3.62795	3.32845	2.69481
	OsCKX1	5.75593	7.23264	5.83738	4.07256	3.28584	3.63589
	OsWRKY27	5.34559	6.32453	6.04574	2.78863	4.16119	2.98605
