# Supplementary material for: CRISPR/Cas9-mediated gene editing of vacuolar ATPase subunit d mediates phytohormone biosynthesis and virus resistance in rice
Source: Front Plant Sci. 2023 Feb 1;14:1122978. doi: 10.3389/fpls.2023.1122978 (PMC9929465; doi:10.3389/fpls.2023.1122978)
Supplement: Supplementary file 1 [file DataSheet_1.zip › Original data/Figure 5.xls]

gene_id	BaseMean	BaseMean_control_group_3	BaseMean_case_group_1	FoldChange	log2FoldChange	pValue	qValue	Expression_x19_1	Expression_x19_2	Expression_x19_3	Expression_x35_1	Expression_x35_2	Expression_x35_3	gene_symbol	description	TF_Family	GO_id	GO_term	pathway	pathway_description
Os01g0100100	468.437971783447	475.030149374591	461.845794192304	0.972245224435449	-0.0406078515742057	0.837430080453409	1	7.50010339823755	8.84179870170938	7.7850319000207	6.78707653495553	8.74403188019553	8.12569926931457	GYP7	GTPase-activating protein GYP7		GO:0005096,GO:0005622,GO:0006886,GO:0017137,GO:0090630	GTPase activator activity|intracellular|intracellular protein transport|Rab GTPase binding|activation of GTPase activity
Os01g0100200	52.7607515899512	53.4647077124092	52.0567954674933	0.973666511888755	-0.0385003718906041	0.960084362225938	1	1.70415276739788	2.74123031959237	2.62733133434709	2.36530856127133	2.69610582109329	1.89436348301316	CYP734A6	Cytochrome P450 734A6		GO:0004497,GO:0005506,GO:0010268,GO:0016021,GO:0016131,GO:0016705,GO:0020037,GO:0040008	monooxygenase activity|iron ion binding|brassinosteroid homeostasis|integral component of membrane|brassinosteroid metabolic process|oxidoreductase activity, acting on paired donors, with incorporation or reduction of molecular oxygen|heme binding|regulation of growth
Os01g0100300	17.019520748897	17.6290882522258	16.4099532455682	0.930845260445971	-0.10338673434451	0.846426069459572	1	1.33753604668765	0.635672133782016	1.27944548744841	1.13688781644227	0.692538179002196	1.22143948394341	CYP734A6	Cytochrome P450 734A6		GO:0004497,GO:0005506,GO:0010268,GO:0016021,GO:0016131,GO:0016705,GO:0020037,GO:0040008	monooxygenase activity|iron ion binding|brassinosteroid homeostasis|integral component of membrane|brassinosteroid metabolic process|oxidoreductase activity, acting on paired donors, with incorporation or reduction of molecular oxygen|heme binding|regulation of growth
Os01g0100400	229.436699523133	239.225703670632	219.647695375635	0.918160933400566	-0.123181046400903	0.568735027993333	1	5.01343913844053	5.71840179579935	5.77767708386333	5.11362775373384	5.34305543239894	4.84333671986232	SKU5	Monocopper oxidase-like protein SKU5		GO:0005507,GO:0005618,GO:0005774,GO:0005886,GO:0009505,GO:0009506,GO:0009932,GO:0016020,GO:0016722,GO:0031225,GO:0046658,GO:0048046	copper ion binding|cell wall|vacuolar membrane|plasma membrane|plant-type cell wall|plasmodesma|cell tip growth|membrane|oxidoreductase activity, oxidizing metal ions|anchored component of membrane|anchored component of plasma membrane|apoplast
Os01g0100466	1.67176978944757	1.70229940806952	1.64124017082562	0.964131317349662	-0.0526984359978023	1	1	0	0.143825259319395	0.0918995162572678	0.0451278609878583	0.0870508884220637	0.0969681448587831	SKU5	Monocopper oxidase-like protein SKU5		GO:0005507,GO:0005618,GO:0005774,GO:0005886,GO:0009505,GO:0009506,GO:0009932,GO:0016020,GO:0016722,GO:0031225,GO:0046658,GO:0048046	copper ion binding|cell wall|vacuolar membrane|plasma membrane|plant-type cell wall|plasmodesma|cell tip growth|membrane|oxidoreductase activity, oxidizing metal ions|anchored component of membrane|anchored component of plasma membrane|apoplast
Os01g0100500	885.487626825901	915.216537628784	855.758716023017	0.935034148574483	-0.0969090399625712	0.571092616041443	1	19.6583651800933	20.3686859825139	21.4101884706873	19.5876038638442	18.7448143252203	19.6382749753922
Os01g0100600	389.484643820797	399.316000891289	379.653286750306	0.950759012668925	-0.0728483850166291	0.677590255696401	1	9.34662248580529	9.7462159654507	11.3051877874177	9.96547502473817	8.56220990952587	10.6269170998299
Os01g0100650	4.69965263156229	3.36464948479762	6.03465577832696	1.79354664002689	0.842815262139935	0.419093168681305	1	0.0873149740342521	0.365173353449243	0.437500356650291	0.515609815967658	0.911719145228954	0.184652105635342
Os01g0100700	1047.86559862456	1184.40212845851	911.329068790611	0.769442275468296	-0.378114997079027	0.0241768390803124	0.419007992646398	60.0079387111162	57.6840888287952	77.4566856592464	47.9858592304205	49.0165681330196	54.3133991509518	RPS5	40S ribosomal protein S5 (Fragment)		GO:0003723,GO:0003735,GO:0006412,GO:0015935	RNA binding|structural constituent of ribosome|translation|small ribosomal subunit	path:dosa03010	Ribosome
Os01g0100800	306.010411259937	297.409628940817	314.611193579057	1.05783795467383	0.0811186445657981	0.693294637606556	1	9.28613680484646	9.74307459715301	10.1164340025018	11.0181955680237	9.3984074160909	10.7086089067077
Os01g0100900	1543.66225465192	1562.5654327832	1524.75907652064	0.975804945207819	-0.0353353002801974	0.839093795686678	1	40.049963049804	42.6186024974977	42.0095848080113	40.9988427984042	41.3688737264313	40.4260662857574	SPL	Sphingosine-1-phosphate lyase		GO:0005783,GO:0005789,GO:0006665,GO:0008117,GO:0016021,GO:0016831,GO:0019752,GO:0030149,GO:0030170	endoplasmic reticulum|endoplasmic reticulum membrane|sphingolipid metabolic process|sphinganine-1-phosphate aldolase activity|integral component of membrane|carboxy-lyase activity|carboxylic acid metabolic process|sphingolipid catabolic process|pyridoxal phosphate binding	path:dosa00600	Sphingolipid metabolism
Os01g0101150	49.1608067139869	47.652015475747	50.6695979522267	1.06332539025586	0.0885831463273392	0.798964742605953	1	0.931072620774614	1.01582131366399	0.973613617364297	0.83667388139758	1.28730123902073	1.005909990995	PCMP-H36	Putative pentatricopeptide repeat-containing protein At2g01510
Os01g0101200	892.833481580872	1047.01700679974	738.649956362007	0.705480380514286	-0.503322133012126	0.0200698047794803	0.381362344351646	15.1967768515938	17.4667282394923	16.647455137651	7.9452117756785	14.2630928496014	12.8123832159699	Os11g0484000	Probable bifunctional methylthioribulose-1-phosphate dehydratase/enolase-phosphatase E1		GO:0000287,GO:0005737,GO:0008270,GO:0019284,GO:0019509,GO:0043715,GO:0043716,GO:0043874,GO:0046570	magnesium ion binding|cytoplasm|zinc ion binding|L-methionine salvage from S-adenosylmethionine|L-methionine salvage from methylthioadenosine|2,3-diketo-5-methylthiopentyl-1-phosphate enolase activity|2-hydroxy-3-keto-5-methylthiopentenyl-1-phosphate phosphatase activity|acireductone synthase activity|methylthioribulose 1-phosphate dehydratase activity	path:dosa00270	Cysteine and methionine metabolism
Os01g0101300	134.554295110664	146.074480835735	123.034109385593	0.842269701604817	-0.247645824938802	0.302104086136703	1	3.58433494674784	4.12784562823006	3.77413282350852	4.01338062449931	2.61345499512696	3.15836908531337						path:dosa03013	RNA transport
Os01g0101600	1324.06948557461	1344.00165696246	1304.13731418676	0.970339067240593	-0.0434391360920191	0.807484449545384	1	14.1137004214211	16.9508200127893	14.8332766968982	13.4131788826482	16.1389953982934	15.3770151418638	CID10	Polyadenylate-binding protein-interacting protein 10		GO:0003729,GO:0005634	mRNA binding|nucleus
Os01g0101700	77.4579386993227	76.4832376224628	78.4326397761826	1.02548796591669	0.0363105619160822	0.906497442708455	1	4.59401924816392	4.39329717033646	3.98618072393726	6.45128186121991	3.29723808774083	3.73211525451364	ATJ20	Chaperone protein dnaJ 20, chloroplastic		GO:0005634,GO:0009507,GO:0010322,GO:0061077,GO:1902395	nucleus|chloroplast|regulation of isopentenyl diphosphate biosynthetic process, methylerythritol 4-phosphate pathway|chaperone-mediated protein folding|regulation of 1-deoxy-D-xylulose-5-phosphate synthase activity
Os01g0101800	40.1101708585018	45.03054633367	35.1897953833336	0.781464988734141	-0.355746855969655	0.421083013177289	1	0.822870680744391	0.727999834447014	1.33207049464423	1.10058616244682	0.440625191010394	0.736235002160452
Os01g0101850	0.314373626616894	0	0.628747253233788	Inf	Inf	0.756026641796899	1	0	0	0	0.0311686962707137	0.0300619466769442	0
Os01g0101900	0	0	0					0	0	0	0	0	0
Os01g0102000	87.007551147372	91.0563725334276	82.9587297613164	0.911070004802371	-0.134366182790914	0.689151436573749	1	2.57361270500488	2.93275158844704	2.46315526691896	1.50837821676504	3.29392792126705	2.50727850306028	NPC6	Non-specific phospholipase C6		GO:0003993,GO:0005576,GO:0009395	acid phosphatase activity|extracellular region|phospholipid catabolic process	path:dosa00562,path:dosa00564,path:dosa00565	Inositol phosphate metabolism|Glycerophospholipid metabolism|Ether lipid metabolism
Os01g0102300	381.393178131823	417.489381354755	345.29697490889	0.827079658381728	-0.273901808758237	0.16591968114175	0.896348698587135	20.0837029461442	24.0743635918639	19.9229822556333	18.6681551906889	19.4976956420932	15.3909716966949	At4g24930	Thylakoid lumenal 17.9 kDa protein, chloroplastic		GO:0009507,GO:0009543,GO:0009579,GO:0031977	chloroplast|chloroplast thylakoid lumen|thylakoid|thylakoid lumen
Os01g0102400	4.15154748961331	4.06772480130573	4.23537017792088	1.04121354929452	0.0582659907432736	1	1	0.129850086632349	0.203649740947963	0.065062676638303	0.191696727887778	0.0924449447909984	0.137302290808613	NFYC6	Nuclear transcription factor Y subunit C-6	NF-YC	GO:0003677,GO:0005634,GO:0005737,GO:0046982,GO:0048579	DNA binding|nucleus|cytoplasm|protein heterodimerization activity|negative regulation of long-day photoperiodism, flowering
Os01g0102500	508.481460539778	470.529692296774	546.433228782783	1.16131508325331	0.215759451424441	0.232133970487363	0.974250401464817	14.523292020043	12.7705454266411	12.3514507468687	17.2510809613586	15.0539019418698	14.2094489831454
Os01g0102600	1686.69480562128	1900.11135083353	1473.27826040903	0.775364169980217	-0.367054026017241	0.147542386922482	0.87513318957217	82.484269218588	84.5963314806707	84.5875467532814	39.5572553838207	78.2565067058542	78.4315558316398	SKL1	Probable inactive shikimate kinase like 1, chloroplastic		GO:0009507,GO:0009570,GO:0009658,GO:0010027,GO:0016310	chloroplast|chloroplast stroma|chloroplast organization|thylakoid membrane organization|phosphorylation
Os01g0102700	1358.94497289075	1453.20670893117	1264.68323685032	0.870270711714849	-0.200463850594848	0.225609318443167	0.968982688935605	81.3876956033592	70.3689052096692	81.4010341000585	67.0204053692842	68.3602202498942	69.2612178679559						path:dosa04141	Protein processing in endoplasmic reticulum
Os01g0102800	233.170029717023	239.63156037743	226.708499056615	0.946071121431334	-0.0799794518306857	0.713497441881005	1	3.70577598827645	4.46012230589061	3.77965191060368	4.10108115161968	3.48643175231791	3.83137680054068	CSB	DNA excision repair protein CSB		GO:0003677,GO:0004386,GO:0005524,GO:0005634,GO:0006281	DNA binding|helicase activity|ATP binding|nucleus|DNA repair	path:dosa03420	Nucleotide excision repair
Os01g0102850	23.9873726499582	24.2076719857844	23.7670733141321	0.981799213410068	-0.0265000840296512	0.963413148373569	1	2.16104560734774	0.684700037717332	1.96875160492631	2.19134171786254	1.05676537287902	1.52337987149157	NIT4	Bifunctional nitrilase/nitrile hydratase NIT4		GO:0000257,GO:0019499,GO:0019500,GO:0047427,GO:0080109	nitrilase activity|cyanide metabolic process|cyanide catabolic process|cyanoalanine nitrilase activity|indole-3-acetonitrile nitrile hydratase activity
Os01g0102900	13186.1362082329	13791.9222638458	12580.3501526201	0.912153499124501	-0.132651470287465	0.469294393597181	1	979.927918466101	1208.65939050649	963.688208911511	1047.54833052443	768.446524036539	1089.27693158043	LIR1	Light-regulated protein, chloroplastic		GO:0007623,GO:0009535,GO:0009570,GO:0009941,GO:0071482,GO:0098807	circadian rhythm|chloroplast thylakoid membrane|chloroplast stroma|chloroplast envelope|cellular response to light stimulus|chloroplast thylakoid membrane protein complex
Os01g0103000	223.600111211823	221.104843630403	226.095378793244	1.02257089931138	0.0322008749898883	0.895942273021412	1	11.2713510489088	8.69959152048237	12.4587036730346	13.2832839229546	9.91867057942241	10.2813857088629	VPS60-1	Vacuolar protein sorting-associated protein 60.1		GO:0005771,GO:0007034,GO:0015031,GO:0032585	multivesicular body|vacuolar transport|protein transport|multivesicular body membrane	path:dosa04144	Endocytosis
Os01g0103075	8.40749651684704	4.9906830659159	11.8243099677782	2.36927687284589	1.24444680125498	0.108523751279198	0.79588059101331	0.152086613203577	0.095409714953076	0.21337262607231	0.2993657980294	0.606345193783578	0.192977988100679	NPF6.1	Protein NRT1/ PTR FAMILY 6.1		GO:0015333,GO:0016021,GO:0035673,GO:1904680	peptide:proton symporter activity|integral component of membrane|oligopeptide transmembrane transporter activity|peptide transmembrane transporter activity
Os01g0103100	58.7596979971088	62.2607202991129	55.2586756951048	0.887536723469165	-0.172121279979023	0.611242658212469	1	1.32555571550628	1.46440264034293	1.92988984140262	1.13229905751354	1.92303326241468	1.1636177383054	NPF6.1	Protein NRT1/ PTR FAMILY 6.1		GO:0015333,GO:0016021,GO:0035673,GO:1904680	peptide:proton symporter activity|integral component of membrane|oligopeptide transmembrane transporter activity|peptide transmembrane transporter activity
Os01g0103400	144.173446300778	149.699130156554	138.647762445001	0.926176139433841	-0.110641504725355	0.614959559951303	1	11.6188944510204	10.941506602723	12.3375100575382	10.4507664573945	9.93359450506274	12.2043501068359
Os01g0103600	1008.98555372321	1019.71296803781	998.258139408614	0.978959933528667	-0.0306782798820538	0.862109006417697	1	13.672968614582	12.4822891724469	13.241813436529	13.2811259822884	13.2090761064929	12.4346765277419	Os01g0103600	Probable 3-beta-hydroxysteroid-Delta(8),Delta(7)-isomerase		GO:0000247,GO:0004769,GO:0005783,GO:0005789,GO:0005886,GO:0016021,GO:0016126,GO:0047750	C-8 sterol isomerase activity|steroid delta-isomerase activity|endoplasmic reticulum|endoplasmic reticulum membrane|plasma membrane|integral component of membrane|sterol biosynthetic process|cholestenol delta-isomerase activity	path:dosa00100	Steroid biosynthesis
Os01g0103650	0.513686318814121	1.02737263762824	0	0	-Inf	0.525387475286511	1	0.052725530359013	0.110255766244847	0	0	0	0
Os01g0103700	150.292418420275	134.338151039432	166.246685801118	1.23752399831914	0.307456502501587	0.181522880535619	0.916350607417282	1.72593183951417	2.08561087041781	1.94224519147686	2.3808997936984	2.3232159107435	2.48317563027913
Os01g0103800	563.349595577065	594.637228348411	532.061962805718	0.894767326094779	-0.160415519918234	0.37768538346456	1	12.7137450427129	12.5478474138988	16.1735425964366	13.0332296338715	12.8977961278455	11.4742921888359	At1g76660	Uncharacterized protein At1g76660		GO:0005886	plasma membrane
Os01g0103900	18.1041188712964	18.1467806983759	18.061457044217	0.99529813824407	-0.0067993499960068	1	1	0.516248789048458	0.445897636230867	0.269918178104755	0.287181036970136	0.426128779240184	0.522142964157549
Os01g0104000	449.216604768139	447.32504479486	451.108164741419	1.00845720576252	0.0121498639765258	0.947412248998568	1	11.9780268925169	10.2829496573548	9.99887178744392	12.7261877304745	9.87821321814181	10.2733716953481	At1g52310	C-type lectin receptor-like tyrosine-protein kinase At1g52310
Os01g0104100	867.519308895234	897.546518429166	837.492099361302	0.933090466249073	-0.0999111329081235	0.558511218108592	1	24.6528139354881	30.2602389385331	26.568474764589	22.9939368964968	25.5368181444187	28.1606831210596	NCA1	Protein NCA1		GO:0005634,GO:0005829,GO:0046872,GO:1902553	nucleus|cytosol|metal ion binding|positive regulation of catalase activity
Os01g0104200	8.07133032471469	6.64940030691239	9.493260342517	1.42768669418929	0.513679414708763	0.730629096743107	1	0.193120177863993	0.201919383671935	0.580588708590033	0.0950339660803134	1.14574331084922	0.153152628791666	NAM-A1	NAC transcription factor NAM-A1	NAC	GO:0003677,GO:0005634,GO:0006355	DNA binding|nucleus|regulation of transcription, DNA-templated
Os01g0104400	2619.22382436069	3030.81127379395	2207.63637492743	0.728397836584503	-0.457201457516932	0.0402286446912554	0.537703997156889	89.0261564118372	113.157031349638	106.902583727014	53.7052412965492	89.5917978697539	83.4147573558331	R40C1	Ricin B-like lectin R40C1		GO:0030246	carbohydrate binding
Os01g0104500	2.12343874289885	3.61813023256392	0.628747253233788	0.173776844065737	-2.52469224045188	0.171157317518693	0.904431390376037	0.198171611087799	0	0.165493092656448	0.0325065879952782	0.0313523320473831	0	NAC087	NAC domain-containing protein 87	NAC	GO:0003677,GO:0003700,GO:0005634,GO:0005737	DNA binding|DNA-binding transcription factor activity|nucleus|cytoplasm
Os01g0104600	773.850830537788	799.902750690812	747.798910384764	0.934862281369766	-0.0971742439178966	0.575567028469639	1	19.441527289564	18.2531294983814	18.8512475950252	17.4803945855121	18.0117364541199	17.8426441751504	DET1	Light-mediated development protein DET1		GO:0003824,GO:0005634,GO:0009585	catalytic activity|nucleus|red, far-red light phototransduction	path:dosa04120	Ubiquitin mediated proteolysis
Os01g0104800	412.758212927572	444.092898920616	381.423526934528	0.858882292109583	-0.219467668093749	0.229400121462859	0.971773335253091	9.14294745200826	10.3907944945137	11.9274313756637	8.2850124275145	8.81210439307281	10.1374532068178
Os01g0104900	406.503152055011	355.106729006863	457.899575103159	1.28947028512746	0.366778527688429	0.049546152278595	0.591515444039374	9.63803662622414	9.55444257933275	10.688333586226	14.9803118105617	12.2864006883892	11.6596400644665	FACT	Fatty alcohol:caffeoyl-CoA acyltransferase		GO:0071555,GO:0090430,GO:0090431	cell wall organization|caffeoyl-CoA: alcohol caffeoyl transferase activity|alkyl caffeate ester biosynthetic process
Os01g0105300	28.4615748408512	17.1520917206259	39.7710579610765	2.31872931936638	1.21333441446417	0.00384011953428139	0.140551918317591	0.340869695049026	0.398330380248584	0.301404968832366	1.08538385527394	0.723273790366707	0.636057334558223		Putative AC transposase		GO:0003677,GO:0005634,GO:0006310,GO:0032196,GO:0046983	DNA binding|nucleus|DNA recombination|transposition|protein dimerization activity
Os01g0105400	727.244626569747	703.473128565478	751.016124574015	1.06758324387669	0.0943485671251921	0.580044256089037	1	18.6880910579156	17.4536008793964	17.6647836311008	22.3446785170066	18.2670262753733	17.4374085355517	KIN7A	Kinesin-like protein KIN-7A		GO:0000911,GO:0003777,GO:0005524,GO:0005871,GO:0005874,GO:0007018,GO:0008017,GO:0009524,GO:0009555,GO:0009558,GO:0016887	cytokinesis by cell plate formation|microtubule motor activity|ATP binding|kinesin complex|microtubule|microtubule-based movement|microtubule binding|phragmoplast|pollen development|embryo sac cellularization|ATPase activity
Os01g0105700	10.9187081115369	10.7207579439497	11.116658279124	1.03692839044069	0.0523162660669538	0.998881968620204	1	0.326996317100386	0.341895370759252	0.393227412192453	0.354010989183637	0.341440636061839	0.414915488359893	BHLH110	Transcription factor bHLH110	bHLH	GO:0001228,GO:0003677,GO:0003700,GO:0005634,GO:0046983	DNA-binding transcription activator activity, RNA polymerase II-specific|DNA binding|DNA-binding transcription factor activity|nucleus|protein dimerization activity
Os01g0105800	47.1417368420207	50.6869183858271	43.5965552982144	0.860114536187799	-0.217399307412628	0.536394623177301	1	2.71293375610136	3.20652817663456	3.13239776311149	2.26374321597297	2.96713213818007	2.61918507682035	At2g16710	Iron-sulfur assembly protein IscA-like 1, mitochondrial		GO:0005198,GO:0005739,GO:0016226,GO:0046872,GO:0051537,GO:0097428	structural molecule activity|mitochondrion|iron-sulfur cluster assembly|metal ion binding|2 iron, 2 sulfur cluster binding|protein maturation by iron-sulfur cluster transfer
Os01g0105900	1351.65637000595	1361.27299392706	1342.03974608484	0.98587113097224	-0.0205290191340835	0.906024405005753	1	39.3519788788944	47.6643227289922	44.0898615234505	36.9453751854862	47.5918678825928	45.7815551983564	ADK2	Adenosine kinase 2		GO:0004001,GO:0005507,GO:0005524,GO:0005634,GO:0005737,GO:0005829,GO:0005886,GO:0006169,GO:0016032,GO:0019900,GO:0044209	adenosine kinase activity|copper ion binding|ATP binding|nucleus|cytoplasm|cytosol|plasma membrane|adenosine salvage|viral process|kinase binding|AMP salvage
Os01g0106200	944.155116651479	1011.3037538689	877.006479434058	0.867203820888564	-0.205556981686307	0.217930861570972	0.958508536592562	51.2844778063345	47.6086037265977	61.3470245323874	39.8749204811506	49.8230492473236	50.2477191659792	RER1A	Protein RER1A		GO:0005783,GO:0005794,GO:0006621,GO:0006890,GO:0030173	endoplasmic reticulum|Golgi apparatus|protein retention in ER lumen|retrograde vesicle-mediated transport, Golgi to ER|integral component of Golgi membrane
Os01g0106300	1932.36095354526	2412.39419253193	1452.32771455859	0.602027528939748	-0.732098636213353	0.0647708247769521	0.664935263863601	94.6396759901087	98.7874066868071	93.6587355684783	18.6829344489733	89.0157513321617	65.785959990623	IRL	Isoflavone reductase homolog IRL		GO:0005737,GO:0010438,GO:0016491,GO:0070402	cytoplasm|cellular response to sulfur starvation|oxidoreductase activity|NADPH binding
Os01g0106400	5323.50570354359	6631.17759455651	4015.83381253067	0.605598893298718	-0.723565526013372	0.37231202298907	1	408.175349064478	162.879124726907	250.105676522963	29.4581654558902	349.434609162582	119.342217606348	IRL	Isoflavone reductase homolog IRL		GO:0005737,GO:0010438,GO:0016491,GO:0070402	cytoplasm|cellular response to sulfur starvation|oxidoreductase activity|NADPH binding
Os01g0106500	147.533063614223	143.681230147881	151.384897080565	1.0536163765076	0.0753496748933659	0.780631724400576	1	6.9986031262226	6.19582507159318	9.06115883893884	8.09464621872877	7.22531404078276	8.31853904930669
Os01g0106600	49.3512691477742	49.8803428360869	48.8221954594615	0.978786285008051	-0.0309342087229172	0.965301507608129	1	2.64761534168377	2.21459969188573	2.41202542669369	2.17937130424648	3.01589206984827	1.98514551102394
Os01g0106700	915.808547050299	902.642071091006	928.975023009591	1.02917319363007	0.0414857855028389	0.787044952671174	1	5.23247559966601	6.52297804628788	6.58134986859005	6.98521011001437	6.29142775611721	5.78813040893065	ATM	Serine/threonine-protein kinase ATM		GO:0003677,GO:0004674,GO:0005524,GO:0005634,GO:0006974,GO:0008380,GO:0051321,GO:2001020	DNA binding|protein serine/threonine kinase activity|ATP binding|nucleus|cellular response to DNA damage stimulus|RNA splicing|meiotic cell cycle|regulation of response to DNA damage stimulus	path:dosa03440	Homologous recombination
Os01g0106800	996.485108152515	1035.43752358108	957.532692723947	0.924761437476497	-0.1128468561333	0.506577205831596	1	70.8973368638284	71.4853429669621	71.8005439686966	67.0206944977211	64.8354051076952	68.0329042293965	RBX1A	RING-box protein 1a		GO:0005634,GO:0005737,GO:0006511,GO:0008270,GO:0019788,GO:0031146,GO:0031461,GO:0031462,GO:0031463,GO:0031467,GO:0043224,GO:0045116,GO:0061630,GO:0080008,GO:0097602	nucleus|cytoplasm|ubiquitin-dependent protein catabolic process|zinc ion binding|NEDD8 transferase activity|SCF-dependent proteasomal ubiquitin-dependent protein catabolic process|cullin-RING ubiquitin ligase complex|Cul2-RING ubiquitin ligase complex|Cul3-RING ubiquitin ligase complex|Cul7-RING ubiquitin ligase complex|nuclear SCF ubiquitin ligase complex|protein neddylation|ubiquitin protein li…	path:dosa03420,path:dosa04120,path:dosa04141	Nucleotide excision repair|Ubiquitin mediated proteolysis|Protein processing in endoplasmic reticulum
Os01g0106900	1830.25728725441	1918.46734802458	1742.04722648424	0.908041113276181	-0.139170475149954	0.391790336140929	1	47.4563091101802	52.4113180635343	50.7793462926375	38.360392848627	49.1341068230468	50.371810895576	DXR	1-deoxy-D-xylulose 5-phosphate reductoisomerase, chloroplastic		GO:0009570,GO:0030145,GO:0030604,GO:0046686,GO:0051484,GO:0070402	chloroplast stroma|manganese ion binding|1-deoxy-D-xylulose-5-phosphate reductoisomerase activity|response to cadmium ion|isopentenyl diphosphate biosynthetic process, methylerythritol 4-phosphate pathway involved in terpenoid biosynthetic process|NADPH binding	path:dosa00900	Terpenoid backbone biosynthesis
Os01g0107000	657.365253961276	664.899901161824	649.830606760728	0.977335995426132	-0.0330734675944017	0.863150505516949	1	18.3694073944441	19.6734038955189	18.1565624202773	19.6452016616702	17.6756236758086	18.1543167122094	PEX14	Peroxisomal membrane protein PEX14		GO:0005102,GO:0005739,GO:0005777,GO:0005778,GO:0005829,GO:0005886,GO:0006625,GO:0007031,GO:0008565,GO:0016021,GO:0016560,GO:1990429	signaling receptor binding|mitochondrion|peroxisome|peroxisomal membrane|cytosol|plasma membrane|protein targeting to peroxisome|peroxisome organization|protein transporter activity|integral component of membrane|protein import into peroxisome matrix, docking|peroxisomal importomer complex	path:dosa04146	Peroxisome
Os01g0107400	136.024991614774	135.963114785893	136.086868443655	1.00091020022568	0.00131254410340499	0.990315213782305	1	12.1128401882033	16.1942602469144	12.5365021552404	12.3122634280664	14.9852137220586	13.9628263587886
Os01g0107700	192.844168184555	196.665320354665	189.023016014445	0.961140559370417	-0.0571806654719888	0.796544513136296	1	4.65542289917336	4.63937372676062	5.15125973845022	4.72502702845398	4.69534747654369	4.5893003388778	At5g03795	Probable glycosyltransferase At5g03795		GO:0000139,GO:0006486,GO:0016021,GO:0016757,GO:0071555	Golgi membrane|protein glycosylation|integral component of membrane|transferase activity, transferring glycosyl groups|cell wall organization
Os01g0107750	0.164873287358771	0.329746574717541	0	0	-Inf	0.995408189099739	1	0.0287817915577546	0	0	0	0	0	At5g03795	Probable glycosyltransferase At5g03795		GO:0000139,GO:0006486,GO:0016021,GO:0016757,GO:0071555	Golgi membrane|protein glycosylation|integral component of membrane|transferase activity, transferring glycosyl groups|cell wall organization
Os01g0107900	2461.34124396356	2568.98370900816	2353.69877891896	0.916198405877662	-0.126268042219602	0.43476441706258	1	51.0243624912095	56.4632235387201	53.3917276912531	40.386042939397	54.4032223208812	53.7558651548809	EX2	Protein EXECUTER 2, chloroplastic		GO:0000304,GO:0009507,GO:0042651	response to singlet oxygen|chloroplast|thylakoid membrane
Os01g0108000	800.305765913151	789.828423996376	810.783107829926	1.02653067830545	0.037776743645031	0.829236230020232	1	14.5962490107781	15.4408480260867	15.6023373993819	13.9524295880717	17.3872429288424	15.8979667980873
Os01g0108200	1050.82695781137	1022.87646591809	1078.77744970466	1.05465076736945	0.076765350028091	0.650685703113591	1	21.8497466004897	21.4448168209165	21.5395203214479	19.691780918877	26.4425675082893	22.7939016586662	POPA	Prolyl oligopeptidase A		GO:0004252,GO:0070008	serine-type endopeptidase activity|serine-type exopeptidase activity
Os01g0108400	25.1987887586778	37.4816336378255	12.9159438795301	0.344593941777812	-1.53703075677179	0.00082451344487606	0.0487206895907485	2.04127027379557	3.2681123043793	1.91774767733754	0.690596566982588	1.1504925059201	0.674506396232727	BHLH168	Transcription factor bHLH168	bHLH	GO:0000977,GO:0006357,GO:0008134,GO:0046983,GO:0090575	RNA polymerase II regulatory region sequence-specific DNA binding|regulation of transcription by RNA polymerase II|transcription factor binding|protein dimerization activity|RNA polymerase II transcription factor complex
Os01g0108500	2.32962725581439	2.73148846356357	1.92776604806521	0.705756613575516	-0.502757351796322	0.855188325110175	1	0.0824194901344237	0.215436999315244	0.0412971047951069	0.16223371615384	0.0391182653411282	0.043574806518131			bHLH
Os01g0108600	825.890978243805	777.828952336346	873.953004151265	1.12357993557092	0.168102766751392	0.332909091777225	1	28.9657758616751	29.3653854249231	31.8263662711941	42.5171774121085	31.2731838524943	28.6456105693317	BHLH167	Transcription factor bHLH167	bHLH	GO:0000977,GO:0003700,GO:0005634,GO:0005737,GO:0006355,GO:0006357,GO:0008134,GO:0046983,GO:0090575	RNA polymerase II regulatory region sequence-specific DNA binding|DNA-binding transcription factor activity|nucleus|cytoplasm|regulation of transcription, DNA-templated|regulation of transcription by RNA polymerase II|transcription factor binding|protein dimerization activity|RNA polymerase II transcription factor complex
Os01g0108700	1.5527427500634	1.35530279447998	1.75018270564682	1.29135918023275	0.368890329436146	1	1	0.0789193034540355	0.1650302655011	0.0790866029329372	0	0	0.417242738695245
Os01g0108800	95.7938017441248	105.914358103903	85.6732453843465	0.808891701919206	-0.30598153384245	0.400369108231118	1	2.90657266009466	1.43267421045475	2.33018739703925	1.7981131524808	1.24157614089664	2.39284840768092
Os01g0109000	216.793928849624	218.013152820164	215.574704879084	0.988815133814007	-0.0162272710308594	0.939065465765503	1	6.85656104741398	7.59275048684075	7.85268129862513	9.37433813557659	5.06578853159013	7.85721305460675	STOP1	Protein SENSITIVE TO PROTON RHIZOTOXICITY 1		GO:0003676,GO:0003700,GO:0005634,GO:0006355,GO:0010044,GO:0010447,GO:0046872	nucleic acid binding|DNA-binding transcription factor activity|nucleus|regulation of transcription, DNA-templated|response to aluminum ion|response to acidic pH|metal ion binding
Os01g0109201	2.5960599406105	1.64510003785609	3.54701984336491	2.15611194562211	1.10843208495552	0.580864131358264	1	0.0721019697735259	0	0.0481698782139119	0.212887215377569	0	0.0508266410826418
Os01g0109300	227.905847798322	224.511670334462	231.300025262181	1.03023608936501	0.0429749839391017	0.835700827148993	1	12.625477954616	14.9739706207733	15.1071551724958	15.3315000380587	14.6082272133276	14.4791745485182
Os01g0109366	0.331228188231233	0	0.662456376462465	Inf	Inf	0.749449841178082	1	0	0	0	0	0.0925669843220757	0.103112660968647
Os01g0109432	0.328838365784638	0.657676731569276	0	0	-Inf	0.735885607302389	1	0.0852000784694086	0	0.0853806924397107	0	0	0
Os01g0109500	45.4027669811244	41.4178653547035	49.3876686075452	1.19242428803581	0.253897666446374	0.475316150542874	1	1.44603852593104	1.38593116933061	2.21390881946036	2.09524315102029	2.05897362354242	1.91128484544249
Os01g0109700	3206.95087341791	3009.78710180279	3404.11464503304	1.13101509505242	0.177618184333876	0.269643767908959	1	31.874971326265	33.3949034063286	32.9468211689707	38.6784082911161	37.7653040676449	35.7096969661374	SNL3	Paired amphipathic helix protein Sin3-like 3		GO:0000122,GO:0000785,GO:0003714,GO:0005634,GO:0009737,GO:0016575,GO:0045892	negative regulation of transcription by RNA polymerase II|chromatin|transcription corepressor activity|nucleus|response to abscisic acid|histone deacetylation|negative regulation of transcription, DNA-templated
Os01g0109750	419.807194006301	414.528116775359	425.086271237243	1.02547029751327	0.0362857051274722	0.873273927948156	1	24.2440100210797	18.589009106044	20.6004783319715	21.6735925103779	21.2396132283212	22.6980049850213
Os01g0110050	0.659158345082968	0.65586031370347	0.662456376462465	1.01005711524417	0.0144368747095149	1	1	0	0	0.0697034466527582	0	0.0330129428549776	0.0367739362917843	PHO1-1	Phosphate transporter PHO1-1		GO:0005794,GO:0005802,GO:0005886,GO:0006817,GO:0015114,GO:0016021,GO:0016036	Golgi apparatus|trans-Golgi network|plasma membrane|phosphate ion transport|phosphate ion transmembrane transporter activity|integral component of membrane|cellular response to phosphate starvation
Os01g0110100	9.20142842514996	6.28152081871923	12.1213360315807	1.9296817413163	0.948362926205275	0.212671446494254	0.953740588546161	0.0890196047637711	0.0372302551238925	0.214099957614546	0.157702785361041	0.23660469239229	0.263559838412267	PHO1-1	Phosphate transporter PHO1-1		GO:0005794,GO:0005802,GO:0005886,GO:0006817,GO:0015114,GO:0016021,GO:0016036	Golgi apparatus|trans-Golgi network|plasma membrane|phosphate ion transport|phosphate ion transmembrane transporter activity|integral component of membrane|cellular response to phosphate starvation
Os01g0110200	974.62863943852	1131.63709527865	817.620183598389	0.722510941899674	-0.468908658547591	0.117548522621212	0.816471555328739	50.514863019115	54.4620292268951	69.1409326523481	25.3828865279253	44.9632197609389	56.0443887792679
Os01g0110400	902.708058408776	830.704336969777	974.711779847776	1.17335583368122	0.230640593620739	0.180728868382757	0.915414075082207	24.4488656773673	28.506037074456	26.5926035665371	35.0819991547731	27.6214649428621	31.6043286003612	AAT1	Acetyl-CoA acetyltransferase, cytosolic 1		GO:0003857,GO:0003985,GO:0003988,GO:0004300,GO:0005739,GO:0005777,GO:0005829,GO:0005886,GO:0006635,GO:0008299,GO:0009846,GO:0009860,GO:0016125,GO:0046872	3-hydroxyacyl-CoA dehydrogenase activity|acetyl-CoA C-acetyltransferase activity|acetyl-CoA C-acyltransferase activity|enoyl-CoA hydratase activity|mitochondrion|peroxisome|cytosol|plasma membrane|fatty acid beta-oxidation|isoprenoid biosynthetic process|pollen germination|pollen tube growth|sterol metabolic process|metal ion binding	path:dosa00071,path:dosa00072,path:dosa00280,path:dosa00310,path:dosa00380,path:dosa00620,path:dosa00630,path:dosa00640,path:dosa00650,path:dosa00900	Fatty acid degradation|Synthesis and degradation of ketone bodies|Valine, leucine and isoleucine degradation|Lysine degradation|Tryptophan metabolism|Pyruvate metabolism|Glyoxylate and dicarboxylate metabolism|Propanoate metabolism|Butanoate metabolism|Terpenoid backbone biosynthesis
Os01g0110500	785.645749056915	755.072030351821	816.219467762009	1.08098225725789	0.112342843538682	0.529292975768653	1	13.4858289032734	10.4582709979075	12.6177260549515	14.1690648129672	13.0440756947039	12.6716159448004	PERK8	Proline-rich receptor-like protein kinase PERK8
Os01g0110600	3.6348617971645	3.0421685815433	4.22755501278571	1.38965178933018	0.474723426300805	0.744734710575082	1	0.10405841596475	0.108799667905638	0.0260697518384325	0.102413782780686	0.123471545384702	0.110030414768445	PERK9	Proline-rich receptor-like protein kinase PERK9
Os01g0110700	15.9408254129201	16.1419691218696	15.7396817039705	0.975078169530503	-0.0364102142061908	0.98081604461344	1	0.201944649963226	0.27147333657123	0.231283141090347	0.241342848833133	0.178003002950916	0.27454425547891	PPC4	Phosphoenolpyruvate carboxylase 4		GO:0005829,GO:0006099,GO:0008964,GO:0015977,GO:0015979	cytosol|tricarboxylic acid cycle|phosphoenolpyruvate carboxylase activity|carbon fixation|photosynthesis	path:dosa00620,path:dosa00710	Pyruvate metabolism|Carbon fixation in photosynthetic organisms
Os01g0110800	408.371564352643	380.445944089817	436.297184615469	1.14680466803049	0.197619682145494	0.323726077651459	1	10.8063334309113	7.34810974493084	10.9049705265606	11.825530909646	9.70793288775201	12.0657636248043	PII-2	Piriformospora indica-insensitive protein 2		GO:0005886,GO:0009507,GO:0009610,GO:0044403	plasma membrane|chloroplast|response to symbiotic fungus|symbiont process
Os01g0111000	1.3765009698247	2.05292885739068	0.700073082258729	0.341011857151513	-1.55210619154323	0.529192312978362	1	0.110913615665131	0.463868854381471	0.111148739257101	0	0	0.234558080131381
Os01g0111100	578.23693081472	653.743888712069	502.729972917371	0.769001411099676	-0.378941849386038	0.0788026725360548	0.71079983282688	26.2731459134271	31.2433705861279	29.5923833730407	16.1557742336533	23.2687258132574	28.0136551037339	CYP26-2	Peptidyl-prolyl cis-trans isomerase CYP26-2, chloroplastic		GO:0003755,GO:0009507,GO:0009534	peptidyl-prolyl cis-trans isomerase activity|chloroplast|chloroplast thylakoid
Os01g0111200	1801.34615535127	1832.47223938468	1770.22007131787	0.966028315884491	-0.0498626174335392	0.754516508262571	1	35.6325179131474	36.9280972189316	43.5453858166699	37.3537964765359	37.6749591519602	38.0976106151736	DCP5	Protein decapping 5		GO:0000932,GO:0003729,GO:0005829,GO:0006397,GO:0010606,GO:0017148,GO:0031087,GO:0033962,GO:0042803	P-body|mRNA binding|cytosol|mRNA processing|positive regulation of cytoplasmic mRNA processing body assembly|negative regulation of translation|deadenylation-independent decapping of nuclear-transcribed mRNA|cytoplasmic mRNA processing body assembly|protein homodimerization activity
Os01g0111300	58.357610220764	58.6108205464568	58.1043998950712	0.991359604819314	-0.0125196207413865	0.994305925373518	1	3.9594488727894	3.42831717377663	3.59585720269957	2.92265262518351	4.58067024176704	3.46709845581134
Os01g0111400	241.88309124483	221.257219589435	262.508962900224	1.18644247354883	0.246642150984604	0.238069127519915	0.977568274274	4.30876281178713	3.77034973829777	4.3178968733104	5.6784846724369	4.24807027938448	4.92756937096131		Putative AC9 transposase		GO:0003677,GO:0005634,GO:0006310,GO:0032196,GO:0046983	DNA binding|nucleus|DNA recombination|transposition|protein dimerization activity
Os01g0111500	0	0	0					0	0	0	0	0	0	BHLH83	Transcription factor bHLH83	bHLH	GO:0001228,GO:0003677,GO:0003700,GO:0005634,GO:0005739,GO:0046983,GO:0048766	DNA-binding transcription activator activity, RNA polymerase II-specific|DNA binding|DNA-binding transcription factor activity|nucleus|mitochondrion|protein dimerization activity|root hair initiation
Os01g0111600	2.87244375996309	1.66779933032551	4.07708818960066	2.44459157373861	1.289593449324	0.431168542761162	1	0.19013762685451	0.0497002343980148	0	0.187132520080926	0.406097436046172	0	MFT2	Protein MOTHER of FT and TFL1 homolog 2
Os01g0111700	38.1827306569163	32.7845363458884	43.5809249679441	1.32931344546557	0.410681325005804	0.273205816726943	1	1.19857126261621	1.58009930397244	2.40222418051537	1.79508602596147	2.81961972879465	2.31430639062962
Os01g0111800	325.493909941446	327.630086794831	323.357733088061	0.986959824878826	-0.0189367352591201	0.884540700700546	1	26.4155690538928	21.72808583287	24.4916990146672	21.1009294968517	23.2689741050329	27.854207673254
Os01g0111900	2110.78507522166	2318.26049226171	1903.3096581816	0.82100767559763	-0.284532385070795	0.263933456975555	0.997787408664245	110.321787544043	105.5433012827	121.929298615514	59.2588750210954	117.231023386954	102.414837979865
Os01g0112000	10.8650872523323	10.0458311735085	11.6843433311561	1.16310369240212	0.217979720926136	0.779789653787634	1	0.830831440043711	0.71074384283296	0.756902457517681	0.446018307064047	1.36223959289926	0.878513545522748
Os01g0112100	32.7728878193083	35.7350054794743	29.8107701591424	0.834217590263566	-0.261504361755812	0.495181289088586	1	0.453630978618482	0.390599945656357	0.601666705596553	0.341411647311015	0.392613421718259	0.47966523674659
Os01g0112201	0.156209917666551	0	0.312419835333101	Inf	Inf	1	1	0	0	0	0	0.042535329465558	0
Os01g0112300	233.359894311921	231.38641470478	235.333373919062	1.01705786927602	0.0244017690108704	0.897832220076452	1	5.70422498045921	5.85995176437898	5.89105184335663	7.01145892386166	5.53294918428917	5.39946293716699
Os01g0112400	0.645165783685325	0.657676731569276	0.632654835801373	0.961954111242162	-0.0559600211232462	1	1	0.0482800444659982	0	0.0483823923825027	0.0950339660803134	0	0	NIP4-1	Aquaporin NIP4-1		GO:0015267,GO:0016021	channel activity|integral component of membrane
Os01g0112500	388.003647481273	405.565596495045	370.441698467502	0.913395272352761	-0.130688772404376	0.485978220085342	1	13.7956442040682	13.8142407609702	14.5470850295154	13.2060788683451	12.443969996914	13.2084803757886	PUB45	U-box domain-containing protein 45		GO:0004842,GO:0005634,GO:0005737,GO:0016567,GO:0070696	ubiquitin-protein transferase activity|nucleus|cytoplasm|protein ubiquitination|transmembrane receptor protein serine/threonine kinase binding
Os01g0112600	356.006154619258	216.24203267489	495.770276563626	2.29266378248023	1.19702480022464	8.45207264216816e-10	4.06378213869579e-07	21.3626580025683	16.9538409339179	17.8829414074421	40.7834788581247	46.339129111545	42.8187001193146
Os01g0112800	0.817618508129207	1.00648976302463	0.628747253233788	0.624693142774075	-0.678780401289576	0.985790691937399	1	0.0131990472675739	0.0138004403206495	0.0132270276682264	0.0129904376041168	0.0125291683416371	0	RGA1	Putative disease resistance protein RGA1		GO:0005524,GO:0006952,GO:0043531	ATP binding|defense response|ADP binding
Os01g0113000	18.1913487524754	18.0723312892905	18.3103662156603	1.01317123521916	0.0188780234226652	1	1	0.37006926192939	0.207284391450658	0.145692550330564	0.208125916053504	0.250919630073259	0.279505602733046	ESD4	Ubiquitin-like-specific protease ESD4		GO:0005634,GO:0009909,GO:0009911,GO:0016926,GO:0019900,GO:0031965,GO:0070139	nucleus|regulation of flower development|positive regulation of flower development|protein desumoylation|kinase binding|nuclear membrane|SUMO-specific endopeptidase activity
Os01g0113150	0	0	0					0	0	0	0	0	0	RGA1	Putative disease resistance protein RGA1		GO:0005524,GO:0006952,GO:0043531	ATP binding|defense response|ADP binding
Os01g0113200	1152.48770687304	1000.06398156293	1304.91143218314	1.30482794725172	0.383859587629689	0.0252373478892051	0.429644184854155	27.7893379397037	23.5198689499346	25.4365948099862	38.2702368034842	29.1443150330091	33.7235155764201	LRK10	Rust resistance kinase Lr10		GO:0004674,GO:0005524,GO:0005886,GO:0016021	protein serine/threonine kinase activity|ATP binding|plasma membrane|integral component of membrane
Os01g0113300	640.829540936834	511.181110851362	770.477971022306	1.5072504728101	0.591919181935424	0.000948173598858819	0.0531597046158779	13.2491624920321	10.2520182395748	10.4635274608253	18.7608478517301	16.116551074374	16.8160904218912	LRK10	Rust resistance kinase Lr10		GO:0004674,GO:0005524,GO:0005886,GO:0016021	protein serine/threonine kinase activity|ATP binding|plasma membrane|integral component of membrane
Os01g0113325	1.84534479675478	2.67428909335014	1.01640050015942	0.380063809364061	-1.39568644021313	0.470959562490031	1	0.118038459624444	0.0493666757778939	0.0236577374065929	0.0232345746409203	0	0.0499251138918183	LRK10	Rust resistance kinase Lr10		GO:0004674,GO:0005524,GO:0005886,GO:0016021	protein serine/threonine kinase activity|ATP binding|plasma membrane|integral component of membrane
Os01g0113350	24.8400959660325	26.5574962014371	23.1226957306279	0.870665500815425	-0.199809535654114	0.680882706779689	1	0.558340650287054	0.677185415988189	0.559524265647991	0.637438711259789	0.424002966736038	0.519538169325017	SD25	G-type lectin S-receptor-like serine/threonine-protein kinase SD2-5
Os01g0113400	136.965412770277	114.595469280448	159.335356260106	1.39041584506423	0.475516428192263	0.0409332514455427	0.542126405726798	2.0118114443558	1.957147560742	2.1037317327241	3.23689402052591	2.88947101683154	2.4047410986116	LRK10	Rust resistance kinase Lr10		GO:0004674,GO:0005524,GO:0005886,GO:0016021	protein serine/threonine kinase activity|ATP binding|plasma membrane|integral component of membrane
Os01g0113450	8.8634106819329	9.39995522721376	8.32686613665205	0.885841042364221	-0.174880253857829	0.827594193693228	1	0.120052767809162	0.251045552590655	0.312798889805942	0.165417483621023	0.113959841742195	0.330051008902567	LRK10	Rust resistance kinase Lr10		GO:0004674,GO:0005524,GO:0005886,GO:0016021	protein serine/threonine kinase activity|ATP binding|plasma membrane|integral component of membrane
Os01g0113500	37.1346632826294	35.6976191492073	38.5717074160516	1.0805120435296	0.111715152756052	0.760306325506506	1	0.639302241040716	0.85073036944391	0.601829758904302	0.743597791242106	0.864310532212614	0.675992326924664	LRK10	Rust resistance kinase Lr10		GO:0004674,GO:0005524,GO:0005886,GO:0016021	protein serine/threonine kinase activity|ATP binding|plasma membrane|integral component of membrane
Os01g0113600	79.9450664259908	80.6618958850412	79.2282369669404	0.982226317614155	-0.0258726164971175	0.961174255188149	1	1.95469270936602	1.53831028533676	1.64289506528037	2.06860105424498	1.67592465853284	1.35569164367868	PR5K	PR5-like receptor kinase		GO:0004672,GO:0004675,GO:0005524,GO:0009506,GO:0009620,GO:0016021	protein kinase activity|transmembrane receptor protein serine/threonine kinase activity|ATP binding|plasmodesma|response to fungus|integral component of membrane
Os01g0113650	56.7307313874826	54.3377441399755	59.1237186349897	1.0880782699165	0.121782339271063	0.705912362263144	1	1.73138883720355	1.34477701029124	0.991462385337073	1.67968119857671	1.40872909339974	1.38614282813954	PR5K	PR5-like receptor kinase		GO:0004672,GO:0004675,GO:0005524,GO:0009506,GO:0009620,GO:0016021	protein kinase activity|transmembrane receptor protein serine/threonine kinase activity|ATP binding|plasmodesma|response to fungus|integral component of membrane
Os01g0113700	104.125736063737	99.8932367295524	108.358235397922	1.08474045836844	0.117349895926427	0.63028967916663	1	2.15553329838093	2.37757888998988	2.63485063277872	2.9840391080918	2.74317070903467	2.12896150653158	LRK10	Rust resistance kinase Lr10		GO:0004674,GO:0005524,GO:0005886,GO:0016021	protein serine/threonine kinase activity|ATP binding|plasma membrane|integral component of membrane
Os01g0113800	18.4853043514031	14.1344388494178	22.8361698533884	1.61564035874894	0.692106090173018	0.179125281042434	0.914723465876031	0.30791358079607	0.343406038091494	0.226281968541759	0.525281529897855	0.409200862332477	0.499230328116228	LRK10	Rust resistance kinase Lr10		GO:0004674,GO:0005524,GO:0005886,GO:0016021	protein serine/threonine kinase activity|ATP binding|plasma membrane|integral component of membrane
Os01g0113900	18.155456749814	18.9778719584513	17.3330415411767	0.913329038109456	-0.130793392257352	0.860080612154518	1	0.359457265367286	0.657711861048181	0.270164453814705	0.552775122045618	0.213258791435439	0.427597667976732	LRK10	Rust resistance kinase Lr10		GO:0004674,GO:0005524,GO:0005886,GO:0016021	protein serine/threonine kinase activity|ATP binding|plasma membrane|integral component of membrane
Os01g0113950	0.163965078425868	0.327930156851735	0	0	-Inf	0.995408157461495	1	0	0	0.0246873637969749	0	0	0	LRK10	Rust resistance kinase Lr10		GO:0004674,GO:0005524,GO:0005886,GO:0016021	protein serine/threonine kinase activity|ATP binding|plasma membrane|integral component of membrane
Os01g0114000	0	0	0					0	0	0	0	0	0
Os01g0114100	295.34426203736	276.753961422925	313.934562651796	1.13434532621578	0.181859903576679	0.361184283380828	1	5.49862051756567	5.97912243744943	6.96499004588132	8.11757302941489	6.22170856213898	6.79097498277652	LRK10	Rust resistance kinase Lr10		GO:0004674,GO:0005524,GO:0005886,GO:0016021	protein serine/threonine kinase activity|ATP binding|plasma membrane|integral component of membrane
Os01g0114200	38.242670007329	30.3246928087492	46.1606472059088	1.52221318438519	0.606170420942359	0.099599514160119	0.771436249016563	2.09555937682205	1.21724451149748	2.04166833103469	2.46346912073436	3.59162087514437	2.15427456574566	LRK10	Rust resistance kinase Lr10		GO:0004674,GO:0005524,GO:0005886,GO:0016021	protein serine/threonine kinase activity|ATP binding|plasma membrane|integral component of membrane
Os01g0114300	219.792716522015	223.51361615787	216.071816886159	0.966705387351194	-0.0488518132180765	0.895184645083481	1	2.77297118598637	4.4172841584245	2.61881109711896	3.65791114724225	2.70114389982283	3.23914197804072	LRK10	Rust resistance kinase Lr10		GO:0004674,GO:0005524,GO:0005886,GO:0016021	protein serine/threonine kinase activity|ATP binding|plasma membrane|integral component of membrane
Os01g0114400	0.175018270564682	0	0.350036541129364	Inf	Inf	1	1	0	0	0	0	0	0.0512014688192395	LRK10	Rust resistance kinase Lr10		GO:0004674,GO:0005524,GO:0005886,GO:0016021	protein serine/threonine kinase activity|ATP binding|plasma membrane|integral component of membrane
Os01g0114402	0	0	0					0	0	0	0	0	0	LRK10	Rust resistance kinase Lr10		GO:0004674,GO:0005524,GO:0005886,GO:0016021	protein serine/threonine kinase activity|ATP binding|plasma membrane|integral component of membrane
Os01g0114600	3.39621393205094	4.76353444635063	2.02889341775124	0.425921852901807	-1.23133934230771	0.339768494836508	1	0.0707552375794801	0.197277558759936	0.0709052302157368	0.023212319301226	0.0223880876832606	0.099754585803001	LRK10	Rust resistance kinase Lr10		GO:0004674,GO:0005524,GO:0005886,GO:0016021	protein serine/threonine kinase activity|ATP binding|plasma membrane|integral component of membrane
Os01g0114700	0	0	0					0	0	0	0	0	0	LRK10	Rust resistance kinase Lr10		GO:0004674,GO:0005524,GO:0005886,GO:0016021	protein serine/threonine kinase activity|ATP binding|plasma membrane|integral component of membrane
Os01g0114800	3.11312386349517	1.33623633774217	4.89001138924817	3.65954079464027	1.87166262805607	0.181819269270803	0.916361834453692	0.0589062743484667	0.0307951213136025	0.0295155743003306	0.115950532777416	0.167749977569312	0.155717385733153	At1g65750	Putative ribonuclease H protein At1g65750		GO:0003676,GO:0004523,GO:0046872	nucleic acid binding|RNA-DNA hybrid ribonuclease activity|metal ion binding
Os01g0114900	0.329746574717541	0.659493149435082	0	0	-Inf	0.735546029894482	1	0.107640754875012	0	0	0	0	0	LRK10	Rust resistance kinase Lr10		GO:0004674,GO:0005524,GO:0005886,GO:0016021	protein serine/threonine kinase activity|ATP binding|plasma membrane|integral component of membrane
Os01g0115100	55.5939994950981	58.5398364165256	52.6481625736706	0.899356161487464	-0.15303553236814	0.659247892525313	1	1.96701579165322	2.4238967383728	1.83038665618256	2.0396376885568	1.83384307385567	1.7827752509843
Os01g0115200	4.48174673848995	4.0241426342327	4.93935084274719	1.22742936612857	0.295640005339933	0.860266991783521	1	0.313666530925593	0.437277646168521	0.523885777390157	0.720321144175624	0.198498204172604	0.663336226613586	At4g34880	Probable amidase At4g34880		GO:0004040,GO:0043864	amidase activity|indoleacetamide hydrolase activity
Os01g0115300	250.338432850388	237.930486498888	262.746379201888	1.10429891968937	0.143130744200562	0.548825441051283	1	6.01618995219752	6.40415955675912	7.20199592081832	9.67203067719541	5.91758369371279	6.33267917833977	At4g34880	Probable amidase At4g34880		GO:0004040,GO:0043864	amidase activity|indoleacetamide hydrolase activity
Os01g0115500	1.86227953488567	3.40823165187065	0.316327417900686	0.0928127692632236	-3.42953288350159	0.122506652756464	0.826600810529636	0.0965600889319964	0.302879075507902	0.0967647847650055	0.0475169830401567	0	0	LRK10	Rust resistance kinase Lr10		GO:0004674,GO:0005524,GO:0005886,GO:0016021	protein serine/threonine kinase activity|ATP binding|plasma membrane|integral component of membrane
Os01g0115566	11.2436806563101	13.5148950313241	8.97246628129601	0.66389463332864	-0.59097380517738	0.45567319708737	1	0.781676910401876	1.22593911515103	0.652778309922656	1.21809408904529	0.309168829911694	0.275512665551146	LRK10L-1.2	LEAF RUST 10 DISEASE-RESISTANCE LOCUS RECEPTOR-LIKE PROTEIN KINASE-like 1.2
Os01g0115600	49.9438324831431	56.9103494179594	42.9773155483268	0.755175745499189	-0.405115665476223	0.539907805662525	1	2.16248342877645	1.23328006793637	0.837276131649299	1.83808209843959	0.629815784047655	0.779519368101295	LRK10	Rust resistance kinase Lr10		GO:0004674,GO:0005524,GO:0005886,GO:0016021	protein serine/threonine kinase activity|ATP binding|plasma membrane|integral component of membrane
Os01g0115700	4.96758382594783	6.75381467993046	3.1813529719652	0.471045345887098	-1.08606214516088	0.317894083043012	1	0.104389285331888	0.245577628790191	0.183068511717578	0.12842427848691	0.0990913133707434	0.0275950682507507	LRK10	Rust resistance kinase Lr10		GO:0004674,GO:0005524,GO:0005886,GO:0016021	protein serine/threonine kinase activity|ATP binding|plasma membrane|integral component of membrane
Os01g0115725	4.41203994953697	4.35933846254766	4.46474143652628	1.02417866263062	0.0344674079236668	1	1	0.162450290993038	0.0970583276839648	0.0465127617626322	0.091361588503223	0.176234974863895	0.0490781279822493	LRK10	Rust resistance kinase Lr10		GO:0004674,GO:0005524,GO:0005886,GO:0016021	protein serine/threonine kinase activity|ATP binding|plasma membrane|integral component of membrane
Os01g0115750	8.60858174379969	9.78871759001054	7.42844589758884	0.758878354522111	-0.398059449553264	0.651419090395329	1	0.0939354227092383	0.319200170182386	0.282403663691861	0.32357773858533	0.089168005880111	0.124158068166825	LRK10	Rust resistance kinase Lr10		GO:0004674,GO:0005524,GO:0005886,GO:0016021	protein serine/threonine kinase activity|ATP binding|plasma membrane|integral component of membrane
Os01g0115800	86.6187170304819	90.7738409615147	82.4635930994492	0.908451071651922	-0.138519280577689	0.638302429936419	1	1.80481422768182	2.05294194152154	1.59001337833759	1.24925841838962	2.14622685760044	1.5938235714767	LRK10	Rust resistance kinase Lr10		GO:0004674,GO:0005524,GO:0005886,GO:0016021	protein serine/threonine kinase activity|ATP binding|plasma membrane|integral component of membrane
Os01g0115900	19.4586800094994	24.8152474620261	14.1021125569728	0.568284180061178	-0.815315540794902	0.11391632289629	0.808703954019683	0.394207752228532	0.380463863322734	0.364655469680932	0.208910873711034	0.316631525806115	0.12825589603243	LRK10	Rust resistance kinase Lr10		GO:0004674,GO:0005524,GO:0005886,GO:0016021	protein serine/threonine kinase activity|ATP binding|plasma membrane|integral component of membrane
Os01g0115950	0.349424786292357	0.34881303145535	0.350036541129364	1.00350763751259	0.00505159682969038	1	1	0	0.0256549291660903	0	0	0	0.0259451389084039	LRK10	Rust resistance kinase Lr10		GO:0004674,GO:0005524,GO:0005886,GO:0016021	protein serine/threonine kinase activity|ATP binding|plasma membrane|integral component of membrane
Os01g0116000	0.158163708950343	0	0.316327417900686	Inf	Inf	1	1	0	0	0	0.023324024398922	0	0	LRK10	Rust resistance kinase Lr10		GO:0004674,GO:0005524,GO:0005886,GO:0016021	protein serine/threonine kinase activity|ATP binding|plasma membrane|integral component of membrane
Os01g0116100	21.6721119803797	19.4594036038626	23.8848203568969	1.22741790257929	0.295626531258745	0.561102355844804	1	0.983274116911511	1.71345899621775	2.13494350413307	1.2903114196595	2.33342730861805	2.33933632663477	LRK10	Rust resistance kinase Lr10		GO:0004674,GO:0005524,GO:0005886,GO:0016021	protein serine/threonine kinase activity|ATP binding|plasma membrane|integral component of membrane
Os01g0116101	0	0	0					0	0	0	0	0	0	LRK10	Rust resistance kinase Lr10		GO:0004674,GO:0005524,GO:0005886,GO:0016021	protein serine/threonine kinase activity|ATP binding|plasma membrane|integral component of membrane
Os01g0116200	1.13688529528872	1.33260350201056	0.941167088566889	0.70626190547069	-0.501724812728805	0.982710201281521	1	0	0.0225632965978717	0.0648773535015155	0.0212389670030499	0.040969611816519	0	LRK10	Rust resistance kinase Lr10		GO:0004674,GO:0005524,GO:0005886,GO:0016021	protein serine/threonine kinase activity|ATP binding|plasma membrane|integral component of membrane
Os01g0116250	0	0	0					0	0	0	0	0	0	LRK10	Rust resistance kinase Lr10		GO:0004674,GO:0005524,GO:0005886,GO:0016021	protein serine/threonine kinase activity|ATP binding|plasma membrane|integral component of membrane
Os01g0116300	0	0	0					0	0	0	0	0	0	LRK10	Rust resistance kinase Lr10		GO:0004674,GO:0005524,GO:0005886,GO:0016021	protein serine/threonine kinase activity|ATP binding|plasma membrane|integral component of membrane
Os01g0116400	38.9460431264638	50.9048173594859	26.9872688934417	0.530151570977255	-0.915523207975412	0.0570065288595038	0.629001402476807	0.606100250526993	1.44849421605537	1.27984719717759	0.489999306427286	0.513695902007123	0.778217313772159	LRK10	Rust resistance kinase Lr10		GO:0004674,GO:0005524,GO:0005886,GO:0016021	protein serine/threonine kinase activity|ATP binding|plasma membrane|integral component of membrane
Os01g0116600	794.90072967257	715.021823880091	874.779635465049	1.22343067896589	0.290932358920038	0.0934842032985434	0.758704404929073	16.2324176226884	14.5179587151026	16.7724190180876	22.6252802630761	18.5944187460155	17.5119286462453	tef103	Elongation factor 1-alpha-B/C		GO:0002182,GO:0003746,GO:0003924,GO:0005516,GO:0005525,GO:0005853,GO:0006412,GO:0006414	cytoplasmic translational elongation|translation elongation factor activity|GTPase activity|calmodulin binding|GTP binding|eukaryotic translation elongation factor 1 complex|translation|translational elongation	path:dosa03015	mRNA surveillance pathway
Os01g0116650	0	0	0					0	0	0	0	0	0	LRK10	Rust resistance kinase Lr10		GO:0004674,GO:0005524,GO:0005886,GO:0016021	protein serine/threonine kinase activity|ATP binding|plasma membrane|integral component of membrane
Os01g0116800	13.4091807456071	10.9724222738502	15.845939217364	1.44416053464589	0.530231122879118	0.391039869132125	1	0.609583585300136	0.273153542898373	0.567241841725894	0.942777276234409	0.619977812767218	0.552486936755082	LRK10	Rust resistance kinase Lr10		GO:0004674,GO:0005524,GO:0005886,GO:0016021	protein serine/threonine kinase activity|ATP binding|plasma membrane|integral component of membrane
Os01g0116900	83.6175627870364	83.7492954949459	83.4858300791269	0.996854117825565	-0.00454570248930919	1	1	2.67224432160641	3.09335799985784	2.2953507083792	3.28751219870851	2.35543508555979	2.48922489689814	LRK10	Rust resistance kinase Lr10		GO:0004674,GO:0005524,GO:0005886,GO:0016021	protein serine/threonine kinase activity|ATP binding|plasma membrane|integral component of membrane
Os01g0116901	0	0	0					0	0	0	0	0	0	LRK10	Rust resistance kinase Lr10		GO:0004674,GO:0005524,GO:0005886,GO:0016021	protein serine/threonine kinase activity|ATP binding|plasma membrane|integral component of membrane
Os01g0117000	47.3115640680819	44.2227333926953	50.4003947434685	1.13969424494673	0.188646832754888	0.673536281795266	1	0.642430821099517	1.34340426653527	0.976788920434873	1.7224104783517	0.8621679758833	0.843269535047231	LRK10	Rust resistance kinase Lr10		GO:0004674,GO:0005524,GO:0005886,GO:0016021	protein serine/threonine kinase activity|ATP binding|plasma membrane|integral component of membrane
Os01g0117025	0	0	0					0	0	0	0	0	0	LRK10	Rust resistance kinase Lr10		GO:0004674,GO:0005524,GO:0005886,GO:0016021	protein serine/threonine kinase activity|ATP binding|plasma membrane|integral component of membrane
Os01g0117100	114.933943328955	118.954640186418	110.913246471492	0.932399495283883	-0.100979871363994	0.756499764101944	1	3.59187733675463	4.4926030559318	4.00317299753796	5.08791253984173	2.16683724718478	4.15297312428936	LRK10	Rust resistance kinase Lr10		GO:0004674,GO:0005524,GO:0005886,GO:0016021	protein serine/threonine kinase activity|ATP binding|plasma membrane|integral component of membrane
Os01g0117200	6.78541567767742	10.0912297584473	3.47960159690755	0.344814426011339	-1.53610796112262	0.12399441444241	0.829921351136142	0.273470051097452	0.241940995813659	0.126484511482664	0.227740516749491	0	0	LRK10	Rust resistance kinase Lr10		GO:0004674,GO:0005524,GO:0005886,GO:0016021	protein serine/threonine kinase activity|ATP binding|plasma membrane|integral component of membrane
Os01g0117266	0	0	0					0	0	0	0	0	0	LRK10	Rust resistance kinase Lr10		GO:0004674,GO:0005524,GO:0005886,GO:0016021	protein serine/threonine kinase activity|ATP binding|plasma membrane|integral component of membrane
Os01g0117300	0.97682779943044	1.00467334515882	0.948982253702059	0.944567961591579	-0.0822734927429718	1	1	0	0.0393349448711561	0.0754011309857186	0.111078661652314	0	0	LRK10	Rust resistance kinase Lr10		GO:0004674,GO:0005524,GO:0005886,GO:0016021	protein serine/threonine kinase activity|ATP binding|plasma membrane|integral component of membrane
Os01g0117400	0.805719315082262	0	1.61143863016452	Inf	Inf	0.291383827993595	1	0	0	0	0.233015974523845	0.0749139857093721	0.0834485477390489	LRK10L-2.7	LEAF RUST 10 DISEASE-RESISTANCE LOCUS RECEPTOR-LIKE PROTEIN KINASE-like 2.7
Os01g0117450	0	0	0					0	0	0	0	0	0	LRK10	Rust resistance kinase Lr10		GO:0004674,GO:0005524,GO:0005886,GO:0016021	protein serine/threonine kinase activity|ATP binding|plasma membrane|integral component of membrane
Os01g0117500	1.68025743546558	1.72318228267314	1.63733258825803	0.950179562964211	-0.0737279181609847	1	1	0	0.109203484276444	0.0261665112567088	0	0.0743578903753683	0.0552193995643335	LRK10	Rust resistance kinase Lr10		GO:0004674,GO:0005524,GO:0005886,GO:0016021	protein serine/threonine kinase activity|ATP binding|plasma membrane|integral component of membrane
Os01g0117600	62.8729561363776	52.1312019323189	73.6147103404363	1.41210460552989	0.497846964168162	0.098946244860481	0.770052715452165	1.04422488030785	1.26649180852753	0.983652201364369	1.377146149688	1.70491269258174	1.61206456599201	LRK10	Rust resistance kinase Lr10		GO:0004674,GO:0005524,GO:0005886,GO:0016021	protein serine/threonine kinase activity|ATP binding|plasma membrane|integral component of membrane
Os01g0117650	0	0	0					0	0	0	0	0	0	LRK10	Rust resistance kinase Lr10		GO:0004674,GO:0005524,GO:0005886,GO:0016021	protein serine/threonine kinase activity|ATP binding|plasma membrane|integral component of membrane
Os01g0117700	8.2787738923511	8.34353176543893	8.21401601926326	0.984477107558677	-0.0225704359373348	1	1	0.28038410916589	0.159905101976222	0.20434799267144	0.175606241670144	0.1935665717708	0.269523259778295	LRK10	Rust resistance kinase Lr10		GO:0004674,GO:0005524,GO:0005886,GO:0016021	protein serine/threonine kinase activity|ATP binding|plasma membrane|integral component of membrane
Os01g0117900	1718.69636962574	1977.10892387103	1460.28381538044	0.738595530954012	-0.437143561683113	0.00971296199949398	0.254559355756058	61.6635426205647	65.4323591599573	69.116323808697	36.4714184795646	54.4907285753823	54.9474541248291	At3g18200	WAT1-related protein At3g18200		GO:0005886,GO:0016021,GO:0022857	plasma membrane|integral component of membrane|transmembrane transporter activity
Os01g0118000	802.474838605854	900.540034456046	704.409642755663	0.782208026077539	-0.354375755540031	0.111919603865607	0.803156396835549	29.0414150652756	30.4371090658187	35.0763832740706	19.0663148415458	32.0743623543856	23.3425730779022	FBA3	Fructose-bisphosphate aldolase 3, chloroplastic		GO:0004332,GO:0005739,GO:0006094,GO:0006096,GO:0006979,GO:0009507,GO:0009534,GO:0009536,GO:0009570,GO:0010287,GO:0046686	fructose-bisphosphate aldolase activity|mitochondrion|gluconeogenesis|glycolytic process|response to oxidative stress|chloroplast|chloroplast thylakoid|plastid|chloroplast stroma|plastoglobule|response to cadmium ion	path:dosa00010,path:dosa00030,path:dosa00051,path:dosa00710	Glycolysis / Gluconeogenesis|Pentose phosphate pathway|Fructose and mannose metabolism|Carbon fixation in photosynthetic organisms
Os01g0118100	796.5962083152	801.1686901733	792.023726457099	0.988585470415447	-0.0165623920447376	0.953691123906216	1	12.2724648706223	14.2613992812086	15.4728421389442	15.1109016645875	14.5086139943685	12.3178855958204	At1g48650	DExH-box ATP-dependent RNA helicase DExH3		GO:0003723,GO:0005524,GO:0005634,GO:0034459	RNA binding|ATP binding|nucleus|ATP-dependent 3'-5' RNA helicase activity	path:dosa03018	RNA degradation
Os01g0118300	229.113215543122	218.055253682526	240.171177403718	1.10142348486311	0.139369275481157	0.586958980275591	1	3.91478518177725	3.21479632857415	3.97359586977689	3.14185988167259	5.27909732663137	3.89073515517826	PSS1	CDP-diacylglycerol--serine O-phosphatidyltransferase 1		GO:0003882,GO:0005634,GO:0005789,GO:0006646,GO:0006659,GO:0016021	CDP-diacylglycerol-serine O-phosphatidyltransferase activity|nucleus|endoplasmic reticulum membrane|phosphatidylethanolamine biosynthetic process|phosphatidylserine biosynthetic process|integral component of membrane	path:dosa00564	Glycerophospholipid metabolism
Os01g0118400	453.282114406913	456.444105449743	450.120123364082	0.98614511172309	-0.0201281394004021	0.884032703921537	1	11.0446610967594	10.8398827023881	10.3894821537164	9.53719247079105	10.1294791260172	12.419233084851
Os01g0118600	77.0838942516235	68.2453576212764	85.9224308819706	1.25902235517311	0.332303899745613	0.319759420428032	1	2.63345697087263	1.25434768644687	2.16987699170012	2.47664275239605	3.16641787725603	2.04203505055555
Os01g0118700	590.392579719547	485.078699244045	695.70646019505	1.43421358488685	0.520259887995037	0.00329878098615637	0.127193459336209	10.5711783033936	12.6811565011406	11.3975655922059	18.1839548034746	17.3142840607988	14.7208516222368
Os01g0119000	24.5939517222136	20.6903232905069	28.4975801539202	1.37733856324011	0.461883231564762	0.327378199474489	1	0.687404318192604	0.431234864625991	0.606198149114105	0.784786353058534	0.678617813595116	0.930374428393819
Os01g0119100	608.463499844542	576.366834848821	640.560164840262	1.11137582197678	0.152346759857022	0.388281034178666	1	16.4998296293592	14.9808917301617	17.77845091911	19.6534160780524	19.1429689943262	16.4625918508705
Os01g0119500	441.043871704085	400.187053344412	481.900690063758	1.20418860639407	0.268061372329595	0.15172113190414	0.878891325066464	10.2407655843676	10.5136960117198	11.3231956895622	12.7614122103548	13.1120809979271	13.0949200931381
Os01g0120300	1672.51589233921	1763.18814722794	1581.84363745047	0.89714965469648	-0.15657943183907	0.503814054318415	1	33.2839245066878	35.581809524259	33.4312918446288	20.5938974278008	36.6876816053313	35.0928093551893	EMB2369	Leucine--tRNA ligase, chloroplastic/mitochondrial		GO:0002161,GO:0004823,GO:0005524,GO:0005739,GO:0006429,GO:0009507,GO:0009570,GO:0009793,GO:0032543	aminoacyl-tRNA editing activity|leucine-tRNA ligase activity|ATP binding|mitochondrion|leucyl-tRNA aminoacylation|chloroplast|chloroplast stroma|embryo development ending in seed dormancy|mitochondrial translation	path:dosa00970	Aminoacyl-tRNA biosynthesis
Os01g0120400	184.416428390494	186.276871986507	182.55598479448	0.980024964171094	-0.0291095954277623	0.881104177997293	1	7.33618255910501	8.00946888565341	7.51420365644302	7.93826931480741	6.19436926774186	8.48579009897528	OSTLU_32618	Alanine--tRNA ligase, chloroplastic/mitochondrial		GO:0000049,GO:0004813,GO:0005524,GO:0005739,GO:0006419,GO:0008270,GO:0009507	tRNA binding|alanine-tRNA ligase activity|ATP binding|mitochondrion|alanyl-tRNA aminoacylation|zinc ion binding|chloroplast
Os01g0120500	631.070642833889	619.396470078605	642.744815589172	1.03769531574438	0.0533829070963288	0.790371896683645	1	30.68497658918	31.4570760185563	31.4500256380609	35.0123617890419	27.3752553736278	35.6642352598547
Os01g0120600	179.578985510911	176.836967427952	182.321003593871	1.03101181978906	0.0440608722339662	0.82846576495329	1	6.33925762028459	6.62809555056929	6.20913233441195	8.21300813768992	5.91553520900421	5.86992257259695	pKIWI502	Fruit protein pKIWI502		GO:0016491	oxidoreductase activity
Os01g0120700	2660.01599521366	2365.4717350091	2954.56025541822	1.24903638106961	0.320815499383266	0.0476421483887346	0.582287019955365	67.4789180069395	61.9305872103263	59.3309472429927	94.5229487667194	72.9082629459173	70.9058157803257
Os01g0120800	2434.61803192667	2516.74398020787	2352.49208364546	0.934736350676063	-0.0973685953519023	0.550198244393022	1	33.776391786077	33.8463088927037	38.4484211736614	35.0361239524735	32.29986328931	32.728803299688	TIF3A1	Eukaryotic translation initiation factor 3 subunit A		GO:0001732,GO:0002188,GO:0003729,GO:0003743,GO:0016282,GO:0033290,GO:0043614,GO:0071540,GO:0071541	formation of cytoplasmic translation initiation complex|translation reinitiation|mRNA binding|translation initiation factor activity|eukaryotic 43S preinitiation complex|eukaryotic 48S preinitiation complex|multi-eIF complex|eukaryotic translation initiation factor 3 complex, eIF3e|eukaryotic translation initiation factor 3 complex, eIF3m	path:dosa03013	RNA transport
Os01g0121000	42.3793552293434	42.0227221349996	42.7359883236873	1.01697334566752	0.0242818674184141	0.968688121883749	1	2.31116747154923	2.85019779840168	2.37545320000735	2.85788064061015	2.19387094611706	2.69445419125651
Os01g0121100	1110.37582915567	1086.86351052758	1133.88814778375	1.04326636859245	0.0611075563088551	0.713953553053826	1	40.5485933086221	42.8685040128271	40.4836339196896	47.4668504433712	40.6707341131909	42.4377972318437	see1	Protein-lysine N-methyltransferase efm4		GO:0005634,GO:0005829,GO:0016192,GO:0016279,GO:2000765	nucleus|cytosol|vesicle-mediated transport|protein-lysine N-methyltransferase activity|regulation of cytoplasmic translation
Os01g0121200	66.963732271978	66.7609571868658	67.1665073570902	1.00607466080945	0.0087373715278932	1	1	2.53082545723263	1.83759610408078	2.74753971302778	2.21406756092893	2.46911363605708	2.52740098334284	SUD1	Probable E3 ubiquitin ligase SUD1		GO:0004842,GO:0008270,GO:0008299,GO:0009414,GO:0010025,GO:0010143,GO:0010345,GO:0030176,GO:0030433,GO:0042335,GO:1900490	ubiquitin-protein transferase activity|zinc ion binding|isoprenoid biosynthetic process|response to water deprivation|wax biosynthetic process|cutin biosynthetic process|suberin biosynthetic process|integral component of endoplasmic reticulum membrane|ubiquitin-dependent ERAD pathway|cuticle development|positive regulation of hydroxymethylglutaryl-CoA reductase (NADPH) activity
Os01g0121300	507.895905811333	489.26966096163	526.522150661036	1.07613897339596	0.105864400647779	0.5405059455325	1	11.9754274036568	11.5173753712873	12.0729630582538	16.0376764687874	11.9599521044787	10.7087422899748
Os01g0121400	2.47547310522127	3.03490291008008	1.91604330036246	0.631335946200632	-0.663520199118301	0.745195213912404	1	0	0.116163435614988	0.139171010237318	0.0273363354207331	0.105462666853126	0.0293693704394622
Os01g0121500	821.189389351335	647.644129789683	994.734648912987	1.53592783931512	0.619110437212892	0.00792040137437438	0.226226909822702	47.92099983152	54.4223857827173	50.4432373238587	100.615707885537	63.906371201595	72.9171297522348
Os01g0121600	534.92486276827	384.871340840771	684.978384695769	1.77975939491727	0.831682216909587	0.00110648298561547	0.0595119060720944	27.0393861765275	27.1787775183881	21.8606279003595	57.7879616819136	43.5844402375354	35.7044682877972
Os01g0121700	2131.09097124945	2179.671896632	2082.51004586691	0.955423634669408	-0.0657875291535433	0.661699263046561	1	42.8058301934689	42.8383826027067	45.9934383035675	36.5761496010482	42.8097942756884	47.349584392902	ABCG7	ABC transporter G family member 7		GO:0005524,GO:0005886,GO:0009507,GO:0009941,GO:0016021,GO:0042626,GO:0055085	ATP binding|plasma membrane|chloroplast|chloroplast envelope|integral component of membrane|ATPase activity, coupled to transmembrane movement of substances|transmembrane transport
Os01g0121800	525.996508735151	523.14272540254	528.850292067763	1.01091015202559	0.0156547786580489	0.938213370896952	1	14.4087092881434	13.1286687763021	15.6402505817907	16.0306742119325	14.0911218252452	13.9395998860379	GLCAT14A	Beta-glucuronosyltransferase GlcAT14A		GO:0000139,GO:0005794,GO:0008375,GO:0009826,GO:0015020,GO:0016021	Golgi membrane|Golgi apparatus|acetylglucosaminyltransferase activity|unidimensional cell growth|glucuronosyltransferase activity|integral component of membrane
Os01g0121900	1.6302231252941	1.64510003785609	1.61534621273211	0.981913668202963	-0.0263319093806495	1	1	0.16581025372161	0	0.110774501077784	0.217586184965027	0	0.0584420805714551	At5g37870	Putative E3 ubiquitin-protein ligase SINA-like 6		GO:0005634,GO:0005737,GO:0006511,GO:0007275,GO:0008270,GO:0061630	nucleus|cytoplasm|ubiquitin-dependent protein catabolic process|multicellular organism development|zinc ion binding|ubiquitin protein ligase activity	path:dosa04120	Ubiquitin mediated proteolysis
Os01g0121950	0	0	0					0	0	0	0	0	0	At5g37870	Putative E3 ubiquitin-protein ligase SINA-like 6		GO:0005634,GO:0005737,GO:0006511,GO:0007275,GO:0008270,GO:0061630	nucleus|cytoplasm|ubiquitin-dependent protein catabolic process|multicellular organism development|zinc ion binding|ubiquitin protein ligase activity	path:dosa04120	Ubiquitin mediated proteolysis
Os01g0122000	34.3765697177262	30.5698380503952	38.1833013850573	1.24905147754172	0.320832936404444	0.541977334099907	1	1.05457903745977	1.06921620425891	0.832641820885122	1.91856371496337	0.576366135347382	1.25026610655364	At5g37870	Putative E3 ubiquitin-protein ligase SINA-like 6		GO:0005634,GO:0005737,GO:0006511,GO:0007275,GO:0008270,GO:0061630	nucleus|cytoplasm|ubiquitin-dependent protein catabolic process|multicellular organism development|zinc ion binding|ubiquitin protein ligase activity
Os01g0122200	1.93966524111216	1.00648976302463	2.87284071919969	2.85431687905741	1.51314550806784	0.423140385231515	1	0.0353268618043889	0.0369364726229149	0.0354017505237825	0.208611145054346	0.0670679011228812	0.0373542997052845	At5g37930	E3 ubiquitin-protein ligase SINA-like 10		GO:0005634,GO:0006511,GO:0007275,GO:0008270,GO:0016567,GO:0016740	nucleus|ubiquitin-dependent protein catabolic process|multicellular organism development|zinc ion binding|protein ubiquitination|transferase activity
Os01g0122367	0.174406515727675	0.34881303145535	0	0	-Inf	0.995408521175869	1	0	0.0510301712946911	0	0	0	0	At5g37870	Putative E3 ubiquitin-protein ligase SINA-like 6		GO:0005634,GO:0005737,GO:0006511,GO:0007275,GO:0008270,GO:0061630	nucleus|cytoplasm|ubiquitin-dependent protein catabolic process|multicellular organism development|zinc ion binding|ubiquitin protein ligase activity
Os01g0122534	0	0	0					0	0	0	0	0	0	At5g37870	Putative E3 ubiquitin-protein ligase SINA-like 6		GO:0005634,GO:0005737,GO:0006511,GO:0007275,GO:0008270,GO:0061630	nucleus|cytoplasm|ubiquitin-dependent protein catabolic process|multicellular organism development|zinc ion binding|ubiquitin protein ligase activity
Os01g0122701	0	0	0					0	0	0	0	0	0
Os01g0123500	0.156209917666551	0	0.312419835333101	Inf	Inf	1	1	0	0	0	0	0.0499960717461478	0	At5g37930	E3 ubiquitin-protein ligase SINA-like 10		GO:0005634,GO:0006511,GO:0007275,GO:0008270,GO:0016567,GO:0016740	nucleus|ubiquitin-dependent protein catabolic process|multicellular organism development|zinc ion binding|protein ubiquitination|transferase activity
Os01g0123700	55.6977513921153	84.2186912419279	27.1768115423026	0.322693349202424	-1.63176425109275	0.00666913308999733	0.203687777040313	2.97965950994774	6.68399807996536	4.12607597083786	1.75953976802164	0.565687126412685	2.17682284267143	At5g37870	Putative E3 ubiquitin-protein ligase SINA-like 6		GO:0005634,GO:0005737,GO:0006511,GO:0007275,GO:0008270,GO:0061630	nucleus|cytoplasm|ubiquitin-dependent protein catabolic process|multicellular organism development|zinc ion binding|ubiquitin protein ligase activity	path:dosa04120	Ubiquitin mediated proteolysis
Os01g0123800	0.975820567335768	1.31898629887016	0.632654835801373	0.47965231810467	-1.05993906550644	0.82640656589307	1	0.16966630613374	0	0	0.0834923733005337	0	0	At1g66620	E3 ubiquitin-protein ligase SINA-like 2		GO:0005634,GO:0006511,GO:0007275,GO:0008270,GO:0016567,GO:0016740	nucleus|ubiquitin-dependent protein catabolic process|multicellular organism development|zinc ion binding|protein ubiquitination|transferase activity
Os01g0123900	686.335565083475	925.896337920856	446.774792246095	0.482532194964016	-1.05130289143849	0.00410183713535394	0.147243888932338	39.6031413696615	70.3328986062872	50.7879784652971	28.3573379905383	18.9055658481106	31.1338945382779	RBBI3.3	Bowman-Birk type bran trypsin inhibitor		GO:0004867,GO:0005576	serine-type endopeptidase inhibitor activity|extracellular region
Os01g0124000	168.598749002866	234.898869449679	102.298628556052	0.435500727592762	-1.19925296574498	0.00168147076933978	0.0803586022943665	9.199735945499	14.5415239658684	14.7507812556061	8.52172706830063	3.03080582184203	5.43607682414376	RBBI3.3	Bowman-Birk type bran trypsin inhibitor		GO:0004867,GO:0005576	serine-type endopeptidase inhibitor activity|extracellular region
Os01g0124100	468.468478855668	354.364195167039	582.572762544296	1.64399442858408	0.717205409805647	0.000116520980709531	0.0112327393526442	19.4334966079589	15.2807378740116	22.1809858238751	33.4059718831347	31.3150126585912	29.6193890478162	RBBI3.3	Bowman-Birk type bran trypsin inhibitor		GO:0004867,GO:0005576	serine-type endopeptidase inhibitor activity|extracellular region
Os01g0124200	8000.14289502847	5685.12165426202	10315.1641357949	1.81441396738834	0.859503651325504	0.00780611766920149	0.223566364618024	293.381280969502	205.714667271547	302.531124810342	656.116655562757	394.982185774822	419.279545174904	RBBI3.3	Bowman-Birk type bran trypsin inhibitor		GO:0004867,GO:0005576	serine-type endopeptidase inhibitor activity|extracellular region
Os01g0124401	3118.77155012855	1936.79227340182	4300.75082685528	2.22055348212503	1.15091931909488	0.051713614071949	0.601991238204387	113.59390631349	62.775463702635	95.728864491604	322.948303566226	140.898618977239	148.2309977479	RBBI3.3	Bowman-Birk type bran trypsin inhibitor		GO:0004867,GO:0005576	serine-type endopeptidase inhibitor activity|extracellular region
Os01g0124550	0	0	0					0	0	0	0	0	0	At1g51860	Probable LRR receptor-like serine/threonine-protein kinase At1g51860
Os01g0124600	0.665140449356037	0.6976260629107	0.632654835801373	0.906868119522014	-0.141035331504397	1	1	0	0.179718823163502	0	0.169170410823594	0	0	RBBI3.3	Bowman-Birk type bran trypsin inhibitor		GO:0004867,GO:0005576	serine-type endopeptidase inhibitor activity|extracellular region
Os01g0124650	6701.15073517076	5184.12436511385	8218.17710522767	1.58525847885348	0.664718093208203	0.000345564589980355	0.0256810331003433	259.31000978125	336.900226917373	316.318026457497	546.18724342463	525.247691671267	390.877332599198	RBBI3.3	Bowman-Birk type bran trypsin inhibitor		GO:0004867,GO:0005576	serine-type endopeptidase inhibitor activity|extracellular region
Os01g0124700	143.518513472062	103.57599956037	183.461027383755	1.77126967794139	0.824783880869905	0.0268173219275388	0.445080584062023	6.95594740643869	5.27766789072519	7.09406828308446	15.0248700372975	12.5046424946084	7.09479552877394	RBBI3.3	Bowman-Birk type bran trypsin inhibitor		GO:0004867,GO:0005576	serine-type endopeptidase inhibitor activity|extracellular region
Os01g0124900	0	0	0					0	0	0	0	0	0	At5g37890	E3 ubiquitin-protein ligase SINA-like 7		GO:0005634,GO:0006511,GO:0007275,GO:0008270,GO:0009411,GO:0061630	nucleus|ubiquitin-dependent protein catabolic process|multicellular organism development|zinc ion binding|response to UV|ubiquitin protein ligase activity
Os01g0125000	0	0	0					0	0	0	0	0	0	At5g37870	Putative E3 ubiquitin-protein ligase SINA-like 6		GO:0005634,GO:0005737,GO:0006511,GO:0007275,GO:0008270,GO:0061630	nucleus|cytoplasm|ubiquitin-dependent protein catabolic process|multicellular organism development|zinc ion binding|ubiquitin protein ligase activity
Os01g0125500	0	0	0					0	0	0	0	0	0	At5g37890	E3 ubiquitin-protein ligase SINA-like 7		GO:0005634,GO:0006511,GO:0007275,GO:0008270,GO:0009411,GO:0061630	nucleus|ubiquitin-dependent protein catabolic process|multicellular organism development|zinc ion binding|response to UV|ubiquitin protein ligase activity
Os01g0125550	29.1864245159231	24.9051304921177	33.4677185397286	1.34380819848829	0.426327237196807	0.285408728484649	1	0.642334504634585	1.08202452337243	0.965544265372555	1.3346074366931	1.49046260263516	0.830131640117147
Os01g0125600	955.770142279858	808.957061618762	1102.58322294095	1.36296878444281	0.446752521024083	0.0106371432470707	0.26815336308919	32.8974311149132	21.6816089222425	27.56216532582	38.2133517077636	36.5384556584781	38.1506323883894	HIPP37	Heavy metal-associated isoprenylated plant protein 37		GO:0030001,GO:0046872	metal ion transport|metal ion binding
Os01g0125700	97.3406382353086	91.1791067799748	103.502169690642	1.13515226619191	0.182885829627285	0.479166665294869	1	3.56228436195068	3.56087561745777	3.68752287888264	4.8544377268052	3.86456122145899	3.68394161147522
Os01g0125800	596.381823054051	618.92376474734	573.839881360762	0.927157614629675	-0.109113480399407	0.544417959824995	1	14.2680463551792	12.5505516913587	14.4084492457678	14.9296663677064	11.6865817706621	11.995132676433	AIP1-2	Actin-interacting protein 1-2		GO:0005829,GO:0030042,GO:0030836,GO:0030864,GO:0042643,GO:0051015,GO:0080008	cytosol|actin filament depolymerization|positive regulation of actin filament depolymerization|cortical actin cytoskeleton|actomyosin, actin portion|actin filament binding|Cul4-RING E3 ubiquitin ligase complex
Os01g0125850	5.2478550557273	5.71464125702763	4.78106885442697	0.836634994112256	-0.257329751726886	0.881799508005506	1	0.206372531609505	0.161831669469911	0.0775537562548237	0.126944271086851	0.195898699141533	0.0545541055936789	AIP1-2	Actin-interacting protein 1-2		GO:0005829,GO:0030042,GO:0030836,GO:0030864,GO:0042643,GO:0051015,GO:0080008	cytosol|actin filament depolymerization|positive regulation of actin filament depolymerization|cortical actin cytoskeleton|actomyosin, actin portion|actin filament binding|Cul4-RING E3 ubiquitin ligase complex
Os01g0125900	651.553807362736	635.413141952853	667.694472772618	1.05080368769294	0.0714931685904501	0.690714911879197	1	8.69854280496915	8.89244800459173	9.02186919119053	9.39130936918345	9.4122764724119	9.41710182539265	UBC23	Probable ubiquitin-conjugating enzyme E2 23		GO:0005524,GO:0005829,GO:0061631	ATP binding|cytosol|ubiquitin conjugating enzyme activity	path:dosa04120	Ubiquitin mediated proteolysis
Os01g0126000	0.856401526698051	1.04643909436605	0.666363959030051	0.636791919011536	-0.651106066914023	0.985962366062085	1	0	0.136576771449187	0	0.0428535125561095	0	0.0460405780629235	LPR1	Multicopper oxidase LPR1 homolog 1		GO:0005507,GO:0005789,GO:0016722	copper ion binding|endoplasmic reticulum membrane|oxidoreductase activity, oxidizing metal ions
Os01g0126100	23.6856542925252	25.0549434500747	22.3163651349758	0.890697086562743	-0.166993219836088	0.74376953174556	1	0.458099026561099	0.862148810282958	0.413163127508256	0.541030578987458	0.391364598831473	0.629706622566665	LPR1	Multicopper oxidase LPR1 homolog 1		GO:0005507,GO:0005789,GO:0016722	copper ion binding|endoplasmic reticulum membrane|oxidoreductase activity, oxidizing metal ions
Os01g0126200	171.574144098272	202.277196099963	140.871092096581	0.696425967991786	-0.521958096386436	0.0183986037465237	0.364218897497466	4.13716803798066	4.67451581305556	4.81463807123442	3.37125912192765	2.89261373546649	3.31623171828025	LPR2	Multicopper oxidase LPR1 homolog 2		GO:0005507,GO:0005789,GO:0016722	copper ion binding|endoplasmic reticulum membrane|oxidoreductase activity, oxidizing metal ions
Os01g0126401	0.85266966780467	1.35530279447998	0.350036541129364	0.258271836046551	-1.95303776545122	0.610510041157174	1	0.0125947942085213	0.0263373109137306	0.0126214936650007	0	0	0.0133176198949275	IDN2	Protein INVOLVED IN DE NOVO 2		GO:0003723,GO:0006306,GO:0006342,GO:0010569,GO:0031047,GO:0046686	RNA binding|DNA methylation|chromatin silencing|regulation of double-strand break repair via homologous recombination|gene silencing by RNA|response to cadmium ion
Os01g0126600	55.8934765569821	59.2203799971417	52.5665731168224	0.887643293058228	-0.171948061019365	0.60168505339624	1	1.5781089161274	1.13014580413396	1.16984292029335	1.4255094912047	1.02603878583512	1.0286370590485	FDM2	Factor of DNA methylation 2		GO:0010569,GO:0080188	regulation of double-strand break repair via homologous recombination|RNA-directed DNA methylation
Os01g0126900	3.47698953118672	3.98782613862289	2.96615292375055	0.74380196644552	-0.427009532770414	0.7737439342382	1	0.154779398707129	0.0539438898233036	0.103405008339765	0.0253888542173703	0.0979493495707663	0.109108211187358	LPR4	Multicopper oxidase LPR1 homolog 4		GO:0005507,GO:0005789,GO:0016722	copper ion binding|endoplasmic reticulum membrane|oxidoreductase activity, oxidizing metal ions
Os01g0127000	0	0	0					0	0	0	0	0	0	LPR3	Multicopper oxidase LPR1 homolog 3		GO:0005507,GO:0005789,GO:0016722	copper ion binding|endoplasmic reticulum membrane|oxidoreductase activity, oxidizing metal ions
Os01g0127100	0	0	0					0	0	0	0	0	0	LPR3	Multicopper oxidase LPR1 homolog 3		GO:0005507,GO:0005789,GO:0016722	copper ion binding|endoplasmic reticulum membrane|oxidoreductase activity, oxidizing metal ions
Os01g0127200	0.339279803086446	0.678559606172891	0	0	-Inf	0.732038966700719	1	0.0215234463965551	0.0225041271137864	0	0	0	0	LPR5	Multicopper oxidase LPR1 homolog 5		GO:0005507,GO:0005789,GO:0016722	copper ion binding|endoplasmic reticulum membrane|oxidoreductase activity, oxidizing metal ions
Os01g0127300	848.261778336686	910.467510801948	786.056045871425	0.863354305942296	-0.21197535642542	0.212858001531617	0.953740588546161	24.5792424605305	26.5800958594693	28.9694926424791	19.0437975922355	25.2071639843897	25.4368897093982	ABCI7	Protein ABCI7, chloroplastic		GO:0005215,GO:0009507,GO:0009536,GO:0009570,GO:0009793,GO:0010027,GO:0016226	transporter activity|chloroplast|plastid|chloroplast stroma|embryo development ending in seed dormancy|thylakoid membrane organization|iron-sulfur cluster assembly
Os01g0127400	322.60907484867	332.834856580391	312.383293116949	0.938553420535441	-0.0914892322518839	0.65304539012931	1	10.9672153068966	11.8392211293978	13.0957807407564	9.32198686800818	13.8244741697781	10.805953374903
Os01g0127450	51.7985098388969	61.6793212562011	41.9176984215926	0.679606999037432	-0.557227384471469	0.0892904706315388	0.74623505518847	6.10199096025757	5.21184587174156	4.73691485629739	3.21423780564829	4.24224957818099	3.54416031025741	MYB4	Transcription repressor MYB4		GO:0003677,GO:0003700,GO:0005634,GO:0009751,GO:0009753,GO:0010224,GO:0030154,GO:0043565,GO:0044212,GO:0045892,GO:1903086,GO:2000762	DNA binding|DNA-binding transcription factor activity|nucleus|response to salicylic acid|response to jasmonic acid|response to UV-B|cell differentiation|sequence-specific DNA binding|transcription regulatory region DNA binding|negative regulation of transcription, DNA-templated|negative regulation of sinapate ester biosynthetic process|regulation of phenylpropanoid metabolic process
Os01g0127500	0.158163708950343	0	0.316327417900686	Inf	Inf	1	1	0	0	0	0.040088769810554	0	0	TKPR2	Tetraketide alpha-pyrone reductase 2		GO:0005829,GO:0010584,GO:0016491,GO:0016616,GO:0050662,GO:0080110	cytosol|pollen exine formation|oxidoreductase activity|oxidoreductase activity, acting on the CH-OH group of donors, NAD or NADP as acceptor|coenzyme binding|sporopollenin biosynthetic process
Os01g0127600	85.5000329437433	18.7136602600675	152.286405627419	8.13771349437065	3.0246234881375	0.121951937394945	0.824962871318224	1.1217686869093	0.87966018513115	1.18035403739545	20.3695240053009	2.18291504600066	3.85498074748955	RBBI3.3	Bowman-Birk type bran trypsin inhibitor		GO:0004867,GO:0005576	serine-type endopeptidase inhibitor activity|extracellular region
Os01g0127700	2145.34006378072	2056.48567665873	2234.19445090271	1.08641381569587	0.119573731261172	0.524620214411789	1	35.6512434097062	29.3456584748173	29.2944751566016	42.984391636111	31.6144849621353	29.005309420833	CRK10	Cysteine-rich receptor-like protein kinase 10
Os01g0127900	242.211869756	265.530633264089	218.893106247912	0.824361029675274	-0.278651789455986	0.173696547615167	0.906718217433066	7.27853526659248	8.21415158444891	7.72812946712657	7.70360378414083	4.98993051556714	6.65787263697261	PMI1	Mannose-6-phosphate isomerase 1		GO:0004476,GO:0005975,GO:0008270,GO:0009298,GO:0009416,GO:0009793,GO:0010043,GO:0032025,GO:0033591,GO:0046686	mannose-6-phosphate isomerase activity|carbohydrate metabolic process|zinc ion binding|GDP-mannose biosynthetic process|response to light stimulus|embryo development ending in seed dormancy|response to zinc ion|response to cobalt ion|response to L-ascorbic acid|response to cadmium ion	path:dosa00051,path:dosa00520	Fructose and mannose metabolism|Amino sugar and nucleotide sugar metabolism
Os01g0128000	21.2963404584916	24.6262317559365	17.9664491610468	0.729565503123137	-0.454890580365229	0.571860939591888	1	0.687003296015853	1.01215772221093	0.625872418898577	0.153669380789346	1.15606008638128	0.396235082733036	MYB62	Transcription factor MYB62	MYB	GO:0003700,GO:0005634,GO:0009686,GO:0009740,GO:0009751,GO:0010015,GO:0010373,GO:0016036,GO:0043565,GO:0045892,GO:0055062	DNA-binding transcription factor activity|nucleus|gibberellin biosynthetic process|gibberellic acid mediated signaling pathway|response to salicylic acid|root morphogenesis|negative regulation of gibberellin biosynthetic process|cellular response to phosphate starvation|sequence-specific DNA binding|negative regulation of transcription, DNA-templated|phosphate ion homeostasis
Os01g0128100	74.3770068082872	74.8444891162839	73.9095245002906	0.987507903026224	-0.0181358007749501	0.933672362326996	1	1.10332622916617	1.23483674836292	1.18352889160354	1.19294767140261	0.870316597625827	1.44598505946565	ENDO2	Endonuclease 2		GO:0000014,GO:0003676,GO:0004519,GO:0004521,GO:0006308,GO:0008309,GO:0043765,GO:0046872,GO:0090502	single-stranded DNA endodeoxyribonuclease activity|nucleic acid binding|endonuclease activity|endoribonuclease activity|DNA catabolic process|double-stranded DNA exodeoxyribonuclease activity|T/G mismatch-specific endonuclease activity|metal ion binding|RNA phosphodiester bond hydrolysis, endonucleolytic
Os01g0128200	641.150211072143	692.106750450416	590.19367169387	0.852749480206309	-0.229806124443592	0.54842388359644	1	26.684268297184	28.6185507857815	24.6750201150764	13.7511938825979	34.2806398606087	20.6269284699722	ENDO4	Endonuclease 4		GO:0000014,GO:0003676,GO:0004519,GO:0004521,GO:0006308,GO:0046872,GO:0090502	single-stranded DNA endodeoxyribonuclease activity|nucleic acid binding|endonuclease activity|endoribonuclease activity|DNA catabolic process|metal ion binding|RNA phosphodiester bond hydrolysis, endonucleolytic
Os01g0128250	37.1976218251341	31.2547491882452	43.140494462023	1.38028605515887	0.46496728699801	0.208009378788842	0.94979162761743	0.833042797162181	1.1389987354819	1.05956494963893	1.89202300719427	1.1253182186454	1.21964097359141	ENDO4	Endonuclease 4		GO:0000014,GO:0003676,GO:0004519,GO:0004521,GO:0006308,GO:0046872,GO:0090502	single-stranded DNA endodeoxyribonuclease activity|nucleic acid binding|endonuclease activity|endoribonuclease activity|DNA catabolic process|metal ion binding|RNA phosphodiester bond hydrolysis, endonucleolytic
Os01g0128300	620.451155994257	614.888867439077	626.013444549437	1.01809201255617	0.0258679543995479	0.910332512521214	1	35.8310609574537	32.5423121390987	41.2724350789808	39.2023625669651	35.0178579221271	38.3851355650128	MHZ4	Protein MAO HUZI 4, chloroplastic		GO:0009688,GO:0009941,GO:0016021,GO:0016123,GO:0031969	abscisic acid biosynthetic process|chloroplast envelope|integral component of membrane|xanthophyll biosynthetic process|chloroplast membrane
Os01g0128400	1747.15252594823	1818.15372622638	1676.15132567009	0.92189747296505	-0.117321781835382	0.469698742625756	1	39.6892351552477	36.7942478310408	42.0812624514983	35.3548783163907	37.4093203183255	37.4608117032203
Os01g0128700	5.28245288427788	4.35388920895024	6.21101655960552	1.42654446668914	0.512524717737761	0.646697691326246	1	0.192178128215876	0.200934411068657	0.240731903561721	0.141855578636956	0.410455554872033	0.355612933194308
Os01g0128800	1571.75027923176	1542.80146556019	1600.69909290334	1.03752759420806	0.0531497070597807	0.731525718461445	1	21.5421861352326	25.5041165451046	22.2871149426496	22.034586262601	26.861169556686	23.6890225287465	SYT4	Synaptotagmin-4		GO:0005783,GO:0006869,GO:0008289,GO:0016021,GO:0046872	endoplasmic reticulum|lipid transport|lipid binding|integral component of membrane|metal ion binding
Os01g0129200	0.158163708950343	0	0.316327417900686	Inf	Inf	1	1	0	0	0	0.0611961145214139	0	0	SL1	Zinc finger protein STAMENLESS 1		GO:0003676,GO:0005634,GO:0008285,GO:0010094,GO:0010097,GO:0030154,GO:0046872,GO:0048437	nucleic acid binding|nucleus|negative regulation of cell proliferation|specification of carpel identity|specification of stamen identity|cell differentiation|metal ion binding|floral organ development
Os01g0129500	159.979281707708	180.598535363383	139.360028052034	0.771656468706277	-0.373969373297112	0.114880073269465	0.811190334904301	3.19184738414099	4.24538175061561	4.43889250747406	3.63291219539822	2.20540432003675	3.42094893059339
Os01g0129550	1.46908169682871	1.00648976302463	1.9316736306328	1.91921835829495	0.94051886291823	0.729501118421959	1	0.0393335825521711	0.041125753064172	0.0394169650400581	0.193559595451118	0	0.041590969480165
Os01g0129600	10.1765027248454	9.3609200356584	10.9920854140325	1.1742526773181	0.231742882971165	0.794308027186474	1	0.869040800387968	0.353358921425886	0.145147177147508	0.380135864321253	0.77910545137747	0.459457886374999	LBD41	LOB domain-containing protein 41	LBD	GO:0006355	regulation of transcription, DNA-templated
Os01g0129800	0	0	0					0	0	0	0	0	0
Os01g0130000	1157.00486303482	977.70274951844	1336.3069765512	1.36678246758474	0.450783646813991	0.00713620674712998	0.213232814224742	30.3657124772555	30.5575328405598	25.5682997750287	40.4996975447783	43.0565576452641	35.8477132317111	MTP7	Metal tolerance protein 7		GO:0005774,GO:0008324,GO:0016021	vacuolar membrane|cation transmembrane transporter activity|integral component of membrane
Os01g0130100	4.63807738657819	4.06590838343993	5.21024638971645	1.2814470711975	0.357773890882431	0.779898113856603	1	0.178642002498131	0.373563067736469	0.179020702165004	0.35163716590781	0.282625919483967	0.314824025327488	MTP7	Metal tolerance protein 7		GO:0005774,GO:0008324,GO:0016021	vacuolar membrane|cation transmembrane transporter activity|integral component of membrane
Os01g0130200	145.207375934298	143.581039498932	146.833712369664	1.0226539164369	0.0323179950193693	0.86565878672256	1	18.4671170082443	19.0403668821895	18.2492336267753	19.1849819024633	22.52101695388	15.8656551388867	NRR	Protein NEGATIVE REGULATOR OF RESISTANCE		GO:0005634,GO:0010112,GO:0042742	nucleus|regulation of systemic acquired resistance|defense response to bacterium
Os01g0130400	878.129283435931	862.984525249105	893.274041622758	1.03509856259	0.049768148390894	0.856309908511878	1	14.045960253425	10.6968024715961	12.2065235806002	16.7167064236883	9.52364195944913	12.4315109419187	XYL1	Alpha-xylosidase 1		GO:0005618,GO:0009044,GO:0009505,GO:0009506,GO:0009507,GO:0010411,GO:0030246,GO:0045493,GO:0046556,GO:0046686,GO:0048046,GO:0061634,GO:0071555,GO:0080176	cell wall|xylan 1,4-beta-xylosidase activity|plant-type cell wall|plasmodesma|chloroplast|xyloglucan metabolic process|carbohydrate binding|xylan catabolic process|alpha-L-arabinofuranosidase activity|response to cadmium ion|apoplast|alpha-D-xyloside xylohydrolase|cell wall organization|xyloglucan 1,6-alpha-xylosidase activity
Os01g0130500	20.2652410117323	19.1877705391446	21.34271148432	1.11230804229075	0.153556382973315	0.758732541470556	1	0.494931109098675	0.569230021306308	0.371985227865473	0.755018594839073	0.44632171586448	0.418668492777218	XYL1	Alpha-xylosidase 1		GO:0005618,GO:0009044,GO:0009505,GO:0009506,GO:0009507,GO:0010411,GO:0030246,GO:0045493,GO:0046556,GO:0046686,GO:0048046,GO:0061634,GO:0071555,GO:0080176	cell wall|xylan 1,4-beta-xylosidase activity|plant-type cell wall|plasmodesma|chloroplast|xyloglucan metabolic process|carbohydrate binding|xylan catabolic process|alpha-L-arabinofuranosidase activity|response to cadmium ion|apoplast|alpha-D-xyloside xylohydrolase|cell wall organization|xyloglucan 1,6-alpha-xylosidase activity
Os01g0130900	693.843910248628	930.909080451389	456.778740045867	0.49068029267088	-1.02714476568	0.00888618376194061	0.244354652788268	55.0142474622913	72.5042462627671	43.3866568237965	30.6581215112113	14.2948077885287	39.8083528351211
Os01g0131250	0	0	0					0	0	0	0	0	0
Os01g0131300	949.65290820494	980.073935555016	919.231880854864	0.937920954233217	-0.0924617539602213	0.589909334563972	1	53.2245694816135	52.5700187615552	47.5376043350265	48.6707532264623	46.893482362027	49.6130950268239
Os01g0131450	52.5772100224268	47.2596202772186	57.8947997676351	1.22503734537078	0.292825730582934	0.358646091231889	1	1.29897657736771	1.35816232569487	1.47529428589554	2.30120348111239	1.47966099792673	1.34300312234662	ESR1	Ethylene-responsive transcription factor ESR1		GO:0003677,GO:0003700,GO:0005634,GO:0005829,GO:0009734,GO:0009735,GO:0009736,GO:0009873,GO:0009880,GO:0048825,GO:0090708,GO:1905392	DNA binding|DNA-binding transcription factor activity|nucleus|cytosol|auxin-activated signaling pathway|response to cytokinin|cytokinin-activated signaling pathway|ethylene-activated signaling pathway|embryonic pattern specification|cotyledon development|specification of plant organ axis polarity|plant organ morphogenesis
Os01g0131600	11704.1392563461	11476.6748035162	11931.6037091759	1.03963943506706	0.0560832635251498	0.735401412753517	1	329.396782555851	328.472185102156	315.638141267257	399.648640428392	275.957555440116	347.264438443793	ESR1	Ethylene-responsive transcription factor ESR1	ERF	GO:0003677,GO:0003700,GO:0005634,GO:0005829,GO:0009734,GO:0009735,GO:0009736,GO:0009873,GO:0009880,GO:0048825,GO:0090708,GO:1905392	DNA binding|DNA-binding transcription factor activity|nucleus|cytosol|auxin-activated signaling pathway|response to cytokinin|cytokinin-activated signaling pathway|ethylene-activated signaling pathway|embryonic pattern specification|cotyledon development|specification of plant organ axis polarity|plant organ morphogenesis
Os01g0131800	201.186454007264	212.969817359552	189.403090654975	0.889342410127582	-0.169189109709275	0.427057895087813	1	14.3856165100454	14.5513642798362	14.2149572402071	13.1046157846345	12.2582080529227	13.3717227257506	Os01g0131800	Probable signal peptidase complex subunit 3		GO:0005787,GO:0006465,GO:0008233,GO:0016021,GO:0031090,GO:0045047	signal peptidase complex|signal peptide processing|peptidase activity|integral component of membrane|organelle membrane|protein targeting to ER	path:dosa03060	Protein export
Os01g0131900	13.9951437132525	18.2776828944661	9.71260453203899	0.531391456352472	-0.912153062348756	0.119656050827379	0.821212884161395	2.89680266795989	1.68266153059946	4.35441531442525	1.58389943467189	1.83318929735875	1.36135670037037	WIP1	Bowman-Birk type wound-induced proteinase inhibitor WIP1		GO:0004867,GO:0005576	serine-type endopeptidase inhibitor activity|extracellular region
Os01g0132000	5647.24392513147	5319.00896812586	5975.47888213707	1.12341959149629	0.167896867641131	0.669150566535296	1	434.91588566461	447.793824667135	524.475427552369	760.094803705655	298.629461841811	541.215321617188	WIP1	Bowman-Birk type wound-induced proteinase inhibitor WIP1		GO:0004867,GO:0005576	serine-type endopeptidase inhibitor activity|extracellular region
Os01g0132050	1.16331143552818	1.6641664945939	0.662456376462465	0.398070973435937	-1.3289024181498	0.660126391811685	1	0.0227830882976258	0.0119105812714188	0.0228313857183219	0	0.0108133997415332	0.0120453143162541	RLP35	Receptor-like protein 35		GO:0005886,GO:0016021	plasma membrane|integral component of membrane
Os01g0132100	0.314373626616894	0	0.628747253233788	Inf	Inf	0.756026641796899	1	0	0	0	0.0147004315137882	0.014178443155186	0	RLP35	Receptor-like protein 35		GO:0005886,GO:0016021	plasma membrane|integral component of membrane
Os01g0132200	17.7175243205736	16.9922943952602	18.442754245887	1.08535985882115	0.118173457840714	0.896724721442208	1	1.13146449941103	0.619676007877217	1.02587610981718	1.11358181260411	0.613737335877219	1.31034306034008
Os01g0132400	1.46645614633206	1.68323295133171	1.2496793413324	0.74242804024464	-0.429676895254382	0.980134568611617	1	0.031608244772348	0.0660968457462687	0.063350500937295	0	0.12001624411463	0
Os01g0132500	225.491684222273	227.472135697163	223.511232747382	0.982587304868611	-0.0253424954497791	0.910833245627737	1	9.33547416090055	9.63295867633575	9.1101481550696	11.835976984092	6.50114482606366	9.56950365992961
Os01g0132700	198.995041007855	211.897057998691	186.093024017019	0.878223727005066	-0.187339582547559	0.373783648088225	1	14.779982961047	13.283355623169	12.290239904061	10.1515209744028	12.537329102626	13.0345992115921	MED22A	Mediator of RNA polymerase II transcription subunit 22a		GO:0003712,GO:0006357,GO:0016592	transcription coregulator activity|regulation of transcription by RNA polymerase II|mediator complex
Os01g0132766	170.571883833386	177.018538044295	164.125229622477	0.927164078043669	-0.109103423098829	0.66338142428009	1	5.27360917133222	7.49730716184044	7.56599230030848	6.57184036623184	7.09478153719699	5.37568086883537	GIS3	Zinc finger protein GIS3		GO:0003700,GO:0005634,GO:0006355,GO:0007275,GO:0009736,GO:0009740,GO:0010026,GO:0010090,GO:0019760,GO:0043565,GO:0044212,GO:0046872	DNA-binding transcription factor activity|nucleus|regulation of transcription, DNA-templated|multicellular organism development|cytokinin-activated signaling pathway|gibberellic acid mediated signaling pathway|trichome differentiation|trichome morphogenesis|glucosinolate metabolic process|sequence-specific DNA binding|transcription regulatory region DNA binding|metal ion binding
Os01g0132800	405.465330094709	424.152686531138	386.777973658281	0.911883823774594	-0.133078061660251	0.644203720989236	1	14.2284131043912	19.2862705433708	21.2171020712681	12.11683067524	21.1490735849697	16.9819238395465	Os01g0132800	Chloroplastic group IIB intron splicing facilitator CRS2, chloroplastic		GO:0004045,GO:0006397,GO:0008380,GO:0009570	aminoacyl-tRNA hydrolase activity|mRNA processing|RNA splicing|chloroplast stroma
Os01g0133100	387.347112647894	380.375071901904	394.319153393885	1.03665876794254	0.0519410871972283	0.833729708836551	1	9.49340431906134	8.60094530449076	7.50833569190135	12.5161664040402	7.93526816391681	6.44139905112037
Os01g0133200	54.6612018369823	56.7578059023506	52.564597771614	0.926121031916722	-0.110727347691501	0.820730326940123	1	3.93749409741317	2.36862716224142	2.97289398976824	4.35303445945094	0.921614334597665	3.42203025996713
Os01g0133400	1367.12718943549	1391.18172555186	1343.07265331912	0.965418556505509	-0.0507735375049056	0.776334716783368	1	33.6014479166843	37.4988770555591	33.6477547023769	34.5635654816946	34.0681565556876	33.4785458553581	At5g16150	Plastidic glucose transporter 4		GO:0005351,GO:0005355,GO:0005887,GO:0008645,GO:0009706,GO:0009941	carbohydrate:proton symporter activity|glucose transmembrane transporter activity|integral component of plasma membrane|hexose transmembrane transport|chloroplast inner membrane|chloroplast envelope
Os01g0133500	615.912662084816	620.87682620723	610.948497962402	0.984009182134437	-0.0232563169671457	0.908020375445276	1	15.2088876818285	13.028026466498	14.8509190832134	14.2020526984208	15.5676140424075	13.00586370455
Os01g0133600	19.4128580935605	22.8385844315867	15.9871317555343	0.700005370447717	-0.514562104417519	0.310368919143766	1	0.772336484288037	0.922887698336251	0.847685530465657	0.361966562367138	0.768050183583466	0.6611069413113
Os01g0133650	0	0	0					0	0	0	0	0	0
Os01g0133700	2.80723567924737	2.3617925575046	3.25267880099014	1.37720765977297	0.461746110044394	0.80974844042322	1	0.147884820886841	0.231934427190736	0.148198319009468	0.291095031236996	0.21056904091283	0.234558080131381
Os01g0133799	0	0	0					0	0	0	0	0	0
Os01g0133832	1.17722662788369	1.33805275560797	1.01640050015942	0.759611678911413	-0.396666008017577	0.982885797637415	1	0.220502889650678	0.0768499146811095	0	0.0723392876133729	0	0.155438488922885	At5g67200	Probable inactive receptor kinase At5g67200
Os01g0133866	2.97362893037605	2.3445425186326	3.60271534211951	1.53663894490628	0.619778223204396	0.713307611846597	1	0.336147749865653	0.175731886813458	0.0842150857169843	0.330834967242047	0.239315667658609	0.355439548048918	At1g68400	Probable leucine-rich repeat receptor-like protein kinase At1g68400
Os01g0133900	100.820007729341	98.6310501925481	103.008965266134	1.04438678352344	0.0626561059021935	0.935523317742724	1	10.8402363989694	3.80503744230839	8.53538431653586	11.6595917818347	4.77753342825807	8.02365659015459	At1g68400	Probable leucine-rich repeat receptor-like protein kinase At1g68400
Os01g0134200	77.7739073155914	66.3502421148083	89.1975725163745	1.34434434108066	0.426902718132577	0.140378066882174	0.867500914580726	1.1368181764861	1.06803126659528	1.10620699077291	1.11885087533163	1.53266646172617	1.82922343521662
Os01g0134500	843.36210488121	861.513950346192	825.210259416228	0.957860588426483	-0.0621124003263606	0.710420023182368	1	33.6302130821063	33.1884827227868	35.8300212214128	32.8664193075997	32.2221088437104	34.1045949737353		Delta(7)-sterol-C5(6)-desaturase		GO:0005506,GO:0005789,GO:0016021,GO:0016126,GO:0016491	iron ion binding|endoplasmic reticulum membrane|integral component of membrane|sterol biosynthetic process|oxidoreductase activity	path:dosa00100	Steroid biosynthesis
Os01g0134700	1116.93898702082	680.860543580828	1553.01743046081	2.28096259227048	1.18964278668144	1.67069504533677e-05	0.00239892153274533	20.3372534156086	23.994144603087	18.96420759936	53.3956905114754	57.0404340447036	35.5700085459372	CBP60B	Calmodulin-binding protein 60 B		GO:0003700,GO:0005516,GO:0005634,GO:0043565,GO:0080142	DNA-binding transcription factor activity|calmodulin binding|nucleus|sequence-specific DNA binding|regulation of salicylic acid biosynthetic process
Os01g0134800	11.8924620936094	11.0959031036061	12.6890210836127	1.14357713519406	0.193553679968045	0.802077544601521	1	0.452433490896916	0.436659585891251	0.279010828156341	0.137010099508014	0.72679801824612	0.478399024211424	XYN3	Endo-1,4-beta-xylanase 3		GO:0031176,GO:0045493	endo-1,4-beta-xylanase activity|xylan catabolic process
Os01g0134850	0.174406515727675	0.34881303145535	0	0	-Inf	0.995408521175869	1	0	0.031530583488269	0	0	0	0	XYN3	Endo-1,4-beta-xylanase 3		GO:0031176,GO:0045493	endo-1,4-beta-xylanase activity|xylan catabolic process
Os01g0134900	159.922968873205	185.67581559852	134.17012214789	0.722604189002197	-0.468722476658414	0.150625504555235	0.877074243046165	4.79425903359313	4.08727978581058	4.95225066712966	1.69381557117683	4.55094047983844	3.7955549142378	XYN1	Endo-1,4-beta-xylanase 1		GO:0005576,GO:0005618,GO:0031176,GO:0045493	extracellular region|cell wall|endo-1,4-beta-xylanase activity|xylan catabolic process
Os01g0135000	0.825809700051326	0.676743188307085	0.974876211795567	1.44054085602883	0.526610578202967	1	1	0	0.0357565575252384	0.0342708612709394	0	0.0649254542814558	0.0361610373535879		Putative Pol polyprotein from transposon element Bs1		GO:0008553	proton-exporting ATPase activity, phosphorylative mechanism
Os01g0135600	189.113194578361	158.084260114623	220.142129042099	1.39256197221963	0.477741532250757	0.0853026959806173	0.731795201825609	3.71046123384509	4.24900066460855	4.12304282804454	4.02445221812173	7.02033512825009	5.89845644664572
Os01g0135700	5139.2721277101	5761.01311833418	4517.53113708601	0.784155676144733	-0.350787998063973	0.0318797013181362	0.4848926968709	302.785936459133	357.008915234219	306.147887367033	303.506845305111	216.274064444243	246.243241270704	CML16	Probable calcium-binding protein CML16		GO:0005509	calcium ion binding	path:dosa04626	Plant-pathogen interaction
Os01g0135800	1.30762216014779	0.657676731569276	1.9575675887263	2.97648904813064	1.57361158603857	0.566863284765714	1	0.0609475808852948	0	0.0610767824630604	0.11996862054693	0.115708730402595	0.128890826210808	HSP16.6	16.6 kDa heat shock protein		GO:0000302,GO:0005737,GO:0006457,GO:0009408,GO:0009651,GO:0042542,GO:0043621,GO:0051082,GO:0051259	response to reactive oxygen species|cytoplasm|protein folding|response to heat|response to salt stress|response to hydrogen peroxide|protein self-association|unfolded protein binding|protein complex oligomerization	path:dosa04141	Protein processing in endoplasmic reticulum
Os01g0135900	1780.4462169487	1942.25402473684	1618.63840916057	0.833381415893775	-0.262951166069397	0.138404417097226	0.865492981145572	117.896420011363	126.700807550859	99.9925815139525	78.2401066458351	105.234886325343	106.065488420552	HSP17.9B	17.9 kDa heat shock protein 2		GO:0000302,GO:0005737,GO:0006457,GO:0009408,GO:0009651,GO:0042542,GO:0043621,GO:0051082,GO:0051259	response to reactive oxygen species|cytoplasm|protein folding|response to heat|response to salt stress|response to hydrogen peroxide|protein self-association|unfolded protein binding|protein complex oligomerization	path:dosa04141	Protein processing in endoplasmic reticulum
Os01g0136000	0.825809700051326	0.676743188307085	0.974876211795567	1.44054085602883	0.526610578202967	1	1	0	0.0765073444819366	0.0733284401636743	0	0.138919248388256	0.0773727990923723	HSP16.9C	16.9 kDa class I heat shock protein 3		GO:0000302,GO:0005737,GO:0006457,GO:0009408,GO:0009651,GO:0042542,GO:0043621,GO:0051082,GO:0051259	response to reactive oxygen species|cytoplasm|protein folding|response to heat|response to salt stress|response to hydrogen peroxide|protein self-association|unfolded protein binding|protein complex oligomerization	path:dosa04141	Protein processing in endoplasmic reticulum
Os01g0136050	0.329746574717541	0.659493149435082	0	0	-Inf	0.735546029894482	1	0.181383592468944	0	0	0	0	0	HSP16.9C	16.9 kDa class I heat shock protein 3		GO:0000302,GO:0005737,GO:0006457,GO:0009408,GO:0009651,GO:0042542,GO:0043621,GO:0051082,GO:0051259	response to reactive oxygen species|cytoplasm|protein folding|response to heat|response to salt stress|response to hydrogen peroxide|protein self-association|unfolded protein binding|protein complex oligomerization
Os01g0136100	6.38890543359779	5.6710590899546	7.10675177724098	1.25316129924117	0.325572121474201	0.755249121184331	1	0.422968733113162	0.252708921896164	0.363313179608487	0.118938215217079	0.803004391603773	0.383351365319017	HSP16.9A	16.9 kDa class I heat shock protein 1		GO:0000302,GO:0005737,GO:0006457,GO:0009408,GO:0009651,GO:0042542,GO:0043621,GO:0051082,GO:0051259	response to reactive oxygen species|cytoplasm|protein folding|response to heat|response to salt stress|response to hydrogen peroxide|protein self-association|unfolded protein binding|protein complex oligomerization	path:dosa04141	Protein processing in endoplasmic reticulum
Os01g0136200	35.9061985192989	40.7819856375239	31.0304114010739	0.760885251563685	-0.394249196325944	0.310154078918543	1	3.07785283470739	2.25951012446719	2.75625224689683	1.61128067489893	2.85948277367263	1.73111349033133	HSP16.9B	16.9 kDa class I heat shock protein 2		GO:0000302,GO:0005737,GO:0006457,GO:0009408,GO:0009651,GO:0042542,GO:0043621,GO:0051082,GO:0051259	response to reactive oxygen species|cytoplasm|protein folding|response to heat|response to salt stress|response to hydrogen peroxide|protein self-association|unfolded protein binding|protein complex oligomerization	path:dosa04141	Protein processing in endoplasmic reticulum
Os01g0136300	17.5208059400459	18.1885464475831	16.8530654325086	0.92657571516651	-0.110019223942865	0.889400799408926	1	1.54311967734648	1.473131198315	0.672343872345406	0.726349522766428	1.65586444706928	1.06413951885218
Os01g0136400	1169.76256579149	1218.78884175269	1120.73628983029	0.919549188043602	-0.121001346298463	0.485137205949678	1	23.7780229037812	26.8003627148164	25.4596651061834	24.3350574230761	23.2362496126302	23.0292852448322	LRK10L-1.2	LEAF RUST 10 DISEASE-RESISTANCE LOCUS RECEPTOR-LIKE PROTEIN KINASE-like 1.2
Os01g0136450	133.589934525626	148.330801047271	118.84906800398	0.801243350436058	-0.31968761611415	0.184250739452	0.919312691042504	11.2987844321726	12.1850918111981	8.40303715318619	9.44168624044672	7.82478202249234	8.56593923804471
Os01g0136500	149.230990826223	164.019554626374	134.442427026073	0.819673162339236	-0.286879332801227	0.272025369397107	1	12.9733151742505	12.0418858246287	7.82702250962101	10.1625031469754	7.53973017462068	9.51851821952506
Os01g0136502	1.30219461381029	1.00467334515882	1.59971588246177	1.59227463351173	0.671089191556417	0.864663048271138	1	0	0.0612969557575516	0.117500095786078	0	0.22260155753642	0.0619903497490078
Os01g0136600	93.0788282469346	87.4502106427156	98.7074458511536	1.12872736527108	0.174697057173616	0.487026615487811	1	6.43236659837723	5.85764728896603	6.03013132025743	6.94335240940717	8.66645389734489	5.26569712474718
Os01g0136700	6.99014041033609	6.03348932455034	7.94679149612183	1.31711370794778	0.397379900500296	0.664830015801787	1	0.0348600604214145	0.0728968043931241	0.104801878733217	0.0686182010867765	0.176484481671159	0.0368607082037517	LRK10L-1.2	LEAF RUST 10 DISEASE-RESISTANCE LOCUS RECEPTOR-LIKE PROTEIN KINASE-like 1.2
Os01g0136800	150.176196210908	143.91821930169	156.434173120125	1.0869657356738	0.120306463131904	0.593325729177243	1	3.41925734050473	2.72488584019598	2.94595921780336	3.98080465875792	3.20614097687934	2.79980123252504	LRK10L-1.2	LEAF RUST 10 DISEASE-RESISTANCE LOCUS RECEPTOR-LIKE PROTEIN KINASE-like 1.2
Os01g0136850	1.62108757783178	0.65586031370347	2.58631484196009	3.94339280472065	1.97943742568716	0.373101042588658	1	0	0	0.0532075905446391	0.0783838102980482	0.0756005289746332	0.0561422035462712	LRK10L-1.2	LEAF RUST 10 DISEASE-RESISTANCE LOCUS RECEPTOR-LIKE PROTEIN KINASE-like 1.2
Os01g0136900	13.0183309471921	15.487925226032	10.5487366683523	0.68109424047464	-0.554073662496092	0.403217487849019	1	0.469006146241125	0.588450775272495	0.407333665391737	0.400047742928557	0.44520311507284	0.165307599330687	LRK10L-2.5	LEAF RUST 10 DISEASE-RESISTANCE LOCUS RECEPTOR-LIKE PROTEIN KINASE-like 2.5		GO:0004674,GO:0005524,GO:0016021	protein serine/threonine kinase activity|ATP binding|integral component of membrane
Os01g0137125	0.502948427416417	0.65586031370347	0.350036541129364	0.533705933741897	-0.905883043590324	0.989689080369388	1	0	0	0.0582989252571208	0	0	0.0307571729410316	LRK10L-2.6	Protein SUPPRESSOR OF NPR1-1 CONSTITUTIVE 4
Os01g0137200	3.78542436176981	2.66520700402111	4.90564171951852	1.84062315314239	0.880194281362166	0.496546643677142	1	0	0.134087090719644	0.385547189298069	0.504867944801665	0.12173522677773	0.339009725189886
Os01g0137250	13.3255837001598	11.0541373543989	15.5970300459207	1.41096763554453	0.496684896103207	0.422067391031269	1	0.555723428488833	0.44695696906548	0.428385765886743	0.799374245935969	0.608676133888648	0.632818153687788	LRK10L-2.6	Protein SUPPRESSOR OF NPR1-1 CONSTITUTIVE 4
Os01g0137266	3.14683078307493	2.34090968290099	3.95275188324887	1.68855377553499	0.755788125725169	0.624764687887749	1	0.168073874932827	0.175731886813458	0.252645257150953	0.330834967242047	0.239315667658609	0.444299435061148
Os01g0137282	9.33995681531451	10.7924886570896	7.8874249735394	0.730825412390694	-0.452401294402243	0.578657042822157	1	0.943403167726402	0.854869421293057	0.252107485211508	0.804693735775834	0.119403134310723	0.598527514818006
Os01g0137300	69.5254520038076	65.9950775516758	73.0558264559395	1.10698902351823	0.146640916975541	0.605807087265298	1	1.18868799133527	0.96845347027605	0.928213922824191	1.18509441086986	1.33351591364294	0.930438227580718	LRK10L-2.1	LEAF RUST 10 DISEASE-RESISTANCE LOCUS RECEPTOR-LIKE PROTEIN KINASE-like 2.1
Os01g0137400	20.9022349244078	18.7763088838784	23.0281609649373	1.22644770638118	0.294485721174024	0.583118676468946	1	0.50926210295055	0.479219219779824	0.45930750989801	0.676637907407402	0.362561999089826	0.753884708426403	LRK10L-2.1	LEAF RUST 10 DISEASE-RESISTANCE LOCUS RECEPTOR-LIKE PROTEIN KINASE-like 2.1
Os01g0137500	1.15646448370177	1.33805275560797	0.974876211795567	0.72857830732736	-0.456844053933951	0.982796505872927	1	0.0427232319450418	0.0148899487670166	0	0	0.0270366264214275	0.0150583845544148	LRK10L-2.8	LEAF RUST 10 DISEASE-RESISTANCE LOCUS RECEPTOR-LIKE PROTEIN KINASE-like 2.8
Os01g0137550	5.57075247496951	7.05269401263561	4.08881093730341	0.579751642418897	-0.786493092898807	0.461042224158801	1	0.766198159700848	0.509796463726171	0.209406111301921	0.479874482187721	0.39671564709461	0
Os01g0137700	57.7542870259488	75.5648263333703	39.9437477185273	0.528602388925066	-0.919745149887907	0.0157311199932338	0.333864063441588	2.11881173403769	1.79560104094132	1.18457977001725	1.18534213127347	0.529283594685781	1.01408126491583
Os01g0137950	358.596617601546	397.832526458371	319.360708744721	0.802751629153528	-0.3169744070393	0.208727460506411	0.950200262390074	20.9132707895401	21.1916156651762	22.6816232935528	24.49822097221	13.3196412320646	14.8370789071752	LRK10L-2.6	Protein SUPPRESSOR OF NPR1-1 CONSTITUTIVE 4
Os01g0138000	0	0	0					0	0	0	0	0	0	LRK10L-1.2	LEAF RUST 10 DISEASE-RESISTANCE LOCUS RECEPTOR-LIKE PROTEIN KINASE-like 1.2
Os01g0138100	7.32681171548507	8.70959483576629	5.94402859520385	0.682469013460244	-0.551164550894563	0.508775733876541	1	0.45179491151668	0.419893519562433	0.452752662661952	0.247030187058919	0.238258547821856	0.424643374427454
Os01g0138232	0.837946824797249	0.659493149435082	1.01640050015942	1.54118431863933	0.624039411940387	1	1	0.122501605361488	0	0	0.0602827396778107	0	0.129532074102404
Os01g0138300	19.9865975891567	19.6791308570936	20.2940643212199	1.03124799914142	0.0443913202005798	0.992304724130242	1	0.394491151043937	0.687442494477214	0.219626347263697	0.388256256616501	0.249646606582901	0.7183928382128	LRK10L-2.1	LEAF RUST 10 DISEASE-RESISTANCE LOCUS RECEPTOR-LIKE PROTEIN KINASE-like 2.1
Os01g0138400	57.3789117914368	47.8052937128581	66.9525298700154	1.40052543703977	0.485968186595476	0.163248296049241	0.893130988016398	0.752662701937177	1.61888204550948	0.732708020884365	1.4180395724735	1.57181973159996	1.40980673140975	LRK10L-2.7	LEAF RUST 10 DISEASE-RESISTANCE LOCUS RECEPTOR-LIKE PROTEIN KINASE-like 2.7
Os01g0138451	0.175018270564682	0	0.350036541129364	Inf	Inf	1	1	0	0	0	0	0	0.0888598870122296
Os01g0138500	103.043944425351	115.342861485531	90.7450273651698	0.786741599752602	-0.346038225316586	0.205856923653991	0.947790242956139	3.20268882380741	4.64485183628552	4.17577263485908	2.33863305340296	3.98814818467348	3.20442423317948
Os01g0138600	51.3220882192314	48.6750086944349	53.9691677440279	1.10876544640861	0.148954203107507	0.678539789997951	1	1.42741001029908	1.05715039639835	1.90724793160011	1.69752700281139	1.63725058622802	1.57221901537339
Os01g0138800	504.158080245001	363.619690303554	644.696470186448	1.77299658785872	0.826189759765065	0.0389635094629887	0.529746806250652	15.6175448185664	9.34974537437436	9.71855012205055	29.0060192123391	15.8710356015896	17.3794939628804	GAT1_2.1	Putative glutamine amidotransferase GAT1_2.1		GO:0006541,GO:0016740,GO:0016787,GO:2000032	glutamine metabolic process|transferase activity|hydrolase activity|regulation of secondary shoot formation
Os01g0138900	1901.66223326829	2231.07701107722	1572.24745545936	0.70470335521957	-0.50491201186887	0.0123724034887692	0.291472516636314	51.5576474846758	70.5260326173858	73.1851828999977	43.5181946786787	41.8632013662683	53.385914583142	POPTR_0012s05040g	L-Ala-D/L-amino acid epimerase		GO:0000287,GO:0006518,GO:0016854	magnesium ion binding|peptide metabolic process|racemase and epimerase activity
Os01g0139000	216.036662898226	219.76664704163	212.306678754821	0.966055047991897	-0.0498226954720849	0.796507427992348	1	20.0204259154798	14.7570988814442	16.2962749669663	16.8352226827321	15.5821090275494	17.3572979297222	RTNLB8	Reticulon-like protein B8		GO:0005739,GO:0005789,GO:0016021	mitochondrion|endoplasmic reticulum membrane|integral component of membrane
Os01g0139200	2031.39436022271	2082.46126447248	1980.32745597295	0.950955242125284	-0.0725506544150339	0.667127227271802	1	40.1855036264747	40.1416353887015	38.7007214683375	43.2657702455099	34.3833659147573	36.723757980861
Os01g0139600	1.00735962170131	1.70229940806952	0.312419835333101	0.183528134858132	-2.44592684975392	0.476027047562063	1	0	0.0980751292120825	0.062666717752575	0	0.0296802076715227	0	LPP3	Putative lipid phosphate phosphatase 3, chloroplastic		GO:0005886,GO:0005887,GO:0006644,GO:0008195,GO:0031969	plasma membrane|integral component of plasma membrane|phospholipid metabolic process|phosphatidate phosphatase activity|chloroplast membrane	path:dosa00561,path:dosa00564	Glycerolipid metabolism|Glycerophospholipid metabolism
Os01g0139700	3.79926070310425	3.71709535198458	3.88142605422393	1.04420943954306	0.0624111056682412	1	1	0.263815957260633	0.459727168181637	0.264375215518676	0.432743952687141	0.33390233630463	0.278956573870535
Os01g0139900	2.34082002502011	1.3952521258214	3.28638792421882	2.35540793194211	1.23597694112218	0.457137293009251	1	0	0.287249332420325	0	0.2027921451923	0.195591326705641	0.290498710120873
Os01g0140100	1077.18356411434	1270.90190251686	883.465225711816	0.695148243906335	-0.5246074221701	0.00966510683115893	0.254314125267966	33.6547751009052	28.9487587999092	40.9723860207764	19.6567798945487	27.4302956407461	25.3822058699376	ASPG1	Protein ASPARTIC PROTEASE IN GUARD CELL 1		GO:0003677,GO:0004190,GO:0005783,GO:0006508,GO:0009414,GO:0009627,GO:0009737,GO:0030163,GO:0070001	DNA binding|aspartic-type endopeptidase activity|endoplasmic reticulum|proteolysis|response to water deprivation|systemic acquired resistance|response to abscisic acid|protein catabolic process|aspartic-type peptidase activity
Os01g0140400	523.720144824593	478.664515425929	568.775774223258	1.18825556500077	0.248845158282553	0.172769233005536	0.90574691408635	6.17432342095823	6.03093281503499	7.43574980646789	7.68920681838158	8.31588496631108	7.53088153233478	RLP4	Receptor-like protein 4		GO:0005768,GO:0005794,GO:0005802,GO:0005886,GO:0016020,GO:0016021	endosome|Golgi apparatus|trans-Golgi network|plasma membrane|membrane|integral component of membrane
Os01g0140500	1614.39480231964	1582.19400644916	1646.59559819012	1.04070397908124	0.0575597625432155	0.750198379549717	1	156.816293526254	140.951059948788	175.444832401385	204.650599059965	142.112581531818	150.893704246763	RPL26B	60S ribosomal protein L26-2		GO:0002181,GO:0003723,GO:0003735,GO:0022625,GO:0022626,GO:0042273,GO:0042788	cytoplasmic translation|RNA binding|structural constituent of ribosome|cytosolic large ribosomal subunit|cytosolic ribosome|ribosomal large subunit biogenesis|polysomal ribosome	path:dosa03010	Ribosome
Os01g0140700	78.0194447173396	69.8485243533479	86.1903650813313	1.23396114491	0.30329696747907	0.307140927038529	1	4.02637351961721	3.02244108892581	3.87972014387994	4.87721486298967	3.43002399977503	5.29452169554419	Os01g0140700	Putative AP2/ERF and B3 domain-containing protein Os01g0140700	RAV	GO:0003677,GO:0003700,GO:0005634	DNA binding|DNA-binding transcription factor activity|nucleus
Os01g0141000	3290.39694555611	3707.19681905285	2873.59707205936	0.77514014289469	-0.3674709262024	0.0821438642497356	0.718685206572059	129.506263381436	128.962299872219	107.491577693359	107.141670977354	66.8689182109405	112.59253855737	Os01g0141000	AP2/ERF and B3 domain-containing protein Os01g0141000	RAV	GO:0003677,GO:0003700,GO:0005634	DNA binding|DNA-binding transcription factor activity|nucleus
Os01g0141100	4532.33180295036	4443.96051874535	4620.70308715537	1.03977140833373	0.0562663896045633	0.736645446920501	1	130.099995367911	120.987224661335	119.798810586683	138.485814052099	119.67792188199	131.214178921442	SKD1	Protein SUPPRESSOR OF K(+) TRANSPORT GROWTH DEFECT 1		GO:0005524,GO:0005634,GO:0005737,GO:0005771,GO:0007032,GO:0007033,GO:0007049,GO:0009506,GO:0010091,GO:0015031,GO:0016192,GO:0016787,GO:0032585,GO:0055075,GO:0055078	ATP binding|nucleus|cytoplasm|multivesicular body|endosome organization|vacuole organization|cell cycle|plasmodesma|trichome branching|protein transport|vesicle-mediated transport|hydrolase activity|multivesicular body membrane|potassium ion homeostasis|sodium ion homeostasis	path:dosa04144	Endocytosis
Os01g0141150	24.5530454606014	23.5734411298932	25.5326497913095	1.08311084710207	0.115180897961041	0.795963985217841	1	1.32618434529582	1.24794879405859	0.575898135540383	1.52276148521867	1.04906479090324	0.888120271089914	SKD1	Protein SUPPRESSOR OF K(+) TRANSPORT GROWTH DEFECT 1		GO:0005524,GO:0005634,GO:0005737,GO:0005771,GO:0007032,GO:0007033,GO:0007049,GO:0009506,GO:0010091,GO:0015031,GO:0016192,GO:0016787,GO:0032585,GO:0055075,GO:0055078	ATP binding|nucleus|cytoplasm|multivesicular body|endosome organization|vacuole organization|cell cycle|plasmodesma|trichome branching|protein transport|vesicle-mediated transport|hydrolase activity|multivesicular body membrane|potassium ion homeostasis|sodium ion homeostasis
Os01g0141300	0.478338705042761	0.327930156851735	0.628747253233788	1.91732062482457	0.939091612523022	1	1	0	0	0.0343424079541773	0.0337281299241196	0.0325304990136731	0	SKD1	Protein SUPPRESSOR OF K(+) TRANSPORT GROWTH DEFECT 1		GO:0005524,GO:0005634,GO:0005737,GO:0005771,GO:0007032,GO:0007033,GO:0007049,GO:0009506,GO:0010091,GO:0015031,GO:0016192,GO:0016787,GO:0032585,GO:0055075,GO:0055078	ATP binding|nucleus|cytoplasm|multivesicular body|endosome organization|vacuole organization|cell cycle|plasmodesma|trichome branching|protein transport|vesicle-mediated transport|hydrolase activity|multivesicular body membrane|potassium ion homeostasis|sodium ion homeostasis	path:dosa04144	Endocytosis
Os01g0141450	0	0	0					0	0	0	0	0	0	SKD1	Protein SUPPRESSOR OF K(+) TRANSPORT GROWTH DEFECT 1		GO:0005524,GO:0005634,GO:0005737,GO:0005771,GO:0007032,GO:0007033,GO:0007049,GO:0009506,GO:0010091,GO:0015031,GO:0016192,GO:0016787,GO:0032585,GO:0055075,GO:0055078	ATP binding|nucleus|cytoplasm|multivesicular body|endosome organization|vacuole organization|cell cycle|plasmodesma|trichome branching|protein transport|vesicle-mediated transport|hydrolase activity|multivesicular body membrane|potassium ion homeostasis|sodium ion homeostasis
Os01g0141600	667.502630857009	668.213523389802	666.791738324215	0.997872259366476	-0.003072951242472	0.980203511692855	1	18.5992136964292	21.9406270823167	20.5448665335829	14.7987288197903	23.5021386926864	23.0827585589009	RUS5	Protein root UVB sensitive 5		GO:0005739,GO:0009941,GO:0010224,GO:0032502	mitochondrion|chloroplast envelope|response to UV-B|developmental process
Os01g0141700	57.3632745587446	68.2933073455835	46.4332417719058	0.679909109350063	-0.556586195956939	0.0669609036874332	0.668829196321472	1.57793316059604	1.50208321999854	1.79368869320498	0.741728515748787	1.09544238500706	1.49417198821138	DDB2	DNA damage-binding protein 2		GO:0000209,GO:0003684,GO:0005654,GO:0006290,GO:0009411,GO:0010224,GO:0031465,GO:0032991,GO:0035518,GO:0044877,GO:0046872,GO:0051865,GO:0070914	protein polyubiquitination|damaged DNA binding|nucleoplasm|pyrimidine dimer repair|response to UV|response to UV-B|Cul4B-RING E3 ubiquitin ligase complex|protein-containing complex|histone H2A monoubiquitination|protein-containing complex binding|metal ion binding|protein autoubiquitination|UV-damage excision repair	path:dosa03420,path:dosa04120	Nucleotide excision repair|Ubiquitin mediated proteolysis
Os01g0141900	461.332206461632	501.455896716417	421.208516206847	0.839971209761341	-0.251588214908288	0.167952257492393	0.900252845150868	9.57554215242298	8.98446459507399	10.715677749505	8.13477364581837	8.22998716243807	8.43417997993542
Os01g0142100	1651.64306883691	1767.7917605452	1535.49437712862	0.868594599996926	-0.203245111220438	0.279792645742164	1	41.1179560780772	42.6154103319297	44.6408835188042	27.5135824096004	43.4235599190325	41.3228757917923	EGY2	Probable zinc metalloprotease EGY2, chloroplastic		GO:0008237,GO:0016021,GO:0031969	metallopeptidase activity|integral component of membrane|chloroplast membrane
Os01g0142200	111.210720119788	122.628476622778	99.7929636167981	0.813782951277906	-0.297284038565762	0.223999590090048	0.965722256696051	5.57860826290714	4.97798324296679	7.32539659666331	4.3071546540892	5.1585302347063	5.18684879540526	CGI121	EKC/KEOPS complex subunit CGI121		GO:0000781,GO:0005634,GO:0008033	chromosome, telomeric region|nucleus|tRNA processing
Os01g0142300	302.398427219345	317.267691056279	287.52916338241	0.906266763013718	-0.141992319417975	0.53512560377699	1	8.64598321415422	6.262597489349	10.1518591483498	6.38200071525066	7.26780547979829	9.1972567559924	SQD2	Sulfoquinovosyl transferase SQD2		GO:0008194,GO:0009247,GO:0009507,GO:0009536,GO:0009941,GO:0016021,GO:0016036,GO:0031969,GO:0046506,GO:0046510	UDP-glycosyltransferase activity|glycolipid biosynthetic process|chloroplast|plastid|chloroplast envelope|integral component of membrane|cellular response to phosphate starvation|chloroplast membrane|sulfolipid biosynthetic process|UDP-sulfoquinovose:DAG sulfoquinovosyltransferase activity	path:dosa00561	Glycerolipid metabolism
Os01g0142500	294.809385635057	289.609207609943	300.00956366017	1.03591168988051	0.0509010203972139	0.795990220204481	1	7.3566515915414	8.40936831162129	8.30753185591201	9.07749187710284	7.89528266780513	8.21423965570464	DIVARICATA	Transcription factor DIVARICATA	MYB	GO:0003677,GO:0005634,GO:0009908,GO:0048262	DNA binding|nucleus|flower development|determination of dorsal/ventral asymmetry
Os01g0142600	3.80393631371234	3.31289936818161	4.29497325924306	1.29643939701087	0.374554767953358	0.843607818696343	1	0.163995964551488	0.0244954532998779	0.0469553189630379	0.0461154354909228	0.111194878883559	0.148635281986203
Os01g0142800	1310.70169736681	1222.29573011531	1399.10766461832	1.14465561005137	0.194913603207329	0.245859441566521	0.981004557445747	18.499458719292	16.5619865749125	18.1641566638128	20.2442319863028	21.8586152908355	19.3635705450666	NPF8.1	Protein NRT1/ PTR FAMILY 8.1		GO:0005886,GO:0006807,GO:0009506,GO:0015031,GO:0015333,GO:0016021,GO:0035673,GO:0042937,GO:0042938,GO:0042939,GO:1904680	plasma membrane|nitrogen compound metabolic process|plasmodesma|protein transport|peptide:proton symporter activity|integral component of membrane|oligopeptide transmembrane transporter activity|tripeptide transmembrane transporter activity|dipeptide transport|tripeptide transport|peptide transmembrane transporter activity
Os01g0142875	9.7178312778371	12.0306621534909	7.40500040218333	0.615510626739249	-0.700144329953959	0.339372998769884	1	0.258884817872584	0.300756091333781	0.490041287332125	0.226482816359625	0.273050975950048	0.152079129057145	NPF8.1	Protein NRT1/ PTR FAMILY 8.1		GO:0005886,GO:0006807,GO:0009506,GO:0015031,GO:0015333,GO:0016021,GO:0035673,GO:0042937,GO:0042938,GO:0042939,GO:1904680	plasma membrane|nitrogen compound metabolic process|plasmodesma|protein transport|peptide:proton symporter activity|integral component of membrane|oligopeptide transmembrane transporter activity|tripeptide transmembrane transporter activity|dipeptide transport|tripeptide transport|peptide transmembrane transporter activity
Os01g0142950	0.158163708950343	0	0.316327417900686	Inf	Inf	1	1	0	0	0	0.0124819270411949	0	0
Os01g0143100	262.896310928012	251.906788745935	273.885833110089	1.08725070282374	0.120684641393378	0.555329517552046	1	9.08981889805354	9.46581306405719	9.29200164452099	8.01201850430989	11.955139246489	10.5378999291642	ADNT1	Mitochondrial adenine nucleotide transporter ADNT1		GO:0005743,GO:0016021,GO:0022857	mitochondrial inner membrane|integral component of membrane|transmembrane transporter activity
Os01g0143300	138.975265860363	190.582053026235	87.3684786944907	0.458429727811063	-1.1252274932555	2.29508743449979e-06	0.000436685964688327	8.61226169934866	7.61564782416613	10.2372641593712	5.27504814512772	3.69622121118614	3.29385002573332	At2g39795	Uncharacterized protein At2g39795, mitochondrial		GO:0003729,GO:0005739,GO:0005759,GO:0008494,GO:0070131,GO:0097177	mRNA binding|mitochondrion|mitochondrial matrix|translation activator activity|positive regulation of mitochondrial translation|mitochondrial ribosome binding
Os01g0143350	1.62881888082254	2.6288905084113	0.628747253233788	0.239168292183365	-2.06390195845332	0.345854935348408	1	0.182842742655884	0	0.305383912315302	0.0599843102734651	0.0578543652012973	0	At2g39795	Uncharacterized protein At2g39795, mitochondrial		GO:0003729,GO:0005739,GO:0005759,GO:0008494,GO:0070131,GO:0097177	mRNA binding|mitochondrion|mitochondrial matrix|translation activator activity|positive regulation of mitochondrial translation|mitochondrial ribosome binding
Os01g0143400	0	0	0					0	0	0	0	0	0
Os01g0143700	0.514001619555232	0.327930156851735	0.700073082258729	2.13482373496759	1.09411695640968	1	1	0	0	0.0632692823463497	0	0	0.133517676382478	At2g39795	Uncharacterized protein At2g39795, mitochondrial		GO:0003729,GO:0005739,GO:0005759,GO:0008494,GO:0070131,GO:0097177	mRNA binding|mitochondrion|mitochondrial matrix|translation activator activity|positive regulation of mitochondrial translation|mitochondrial ribosome binding
Os01g0143750	0	0	0					0	0	0	0	0	0	At2g39795	Uncharacterized protein At2g39795, mitochondrial		GO:0003729,GO:0005739,GO:0005759,GO:0008494,GO:0070131,GO:0097177	mRNA binding|mitochondrion|mitochondrial matrix|translation activator activity|positive regulation of mitochondrial translation|mitochondrial ribosome binding
Os01g0143800	2130.66361171904	2461.38221009236	1799.94501334571	0.731274080866201	-0.451515866552879	0.135790227461112	0.860320684626724	94.4694140482238	107.931590700502	130.898518686694	48.0714915718231	104.436894081198	92.4725010393819	At2g39795	Uncharacterized protein At2g39795, mitochondrial		GO:0003729,GO:0005739,GO:0005759,GO:0008494,GO:0070131,GO:0097177	mRNA binding|mitochondrion|mitochondrial matrix|translation activator activity|positive regulation of mitochondrial translation|mitochondrial ribosome binding
Os01g0143900	169.550664974111	165.451099524392	173.65023042383	1.04955621886471	0.0697794458154608	0.770287201936752	1	11.7518017325191	15.379963444622	12.8983059692445	11.4873849258768	14.7220575552496	16.1456683664461
Os01g0144000	807.425273599686	785.589580030749	829.260967168622	1.0555905885821	0.0780503930764948	0.647276550003449	1	27.0886275237766	26.2235216734452	30.5348961366825	32.6582389015051	29.6260699536669	27.0788746671846	CGR2	Probable pectin methylesterase CGR2		GO:0000139,GO:0005768,GO:0005774,GO:0005794,GO:0005802,GO:0005886,GO:0008168,GO:0009535,GO:0009664,GO:0009832,GO:0009965,GO:0015976,GO:0016020,GO:0016021,GO:0045488,GO:0045489,GO:0048639,GO:0051512,GO:1903942,GO:1905157	Golgi membrane|endosome|vacuolar membrane|Golgi apparatus|trans-Golgi network|plasma membrane|methyltransferase activity|chloroplast thylakoid membrane|plant-type cell wall organization|plant-type cell wall biogenesis|leaf morphogenesis|carbon utilization|membrane|integral component of membrane|pectin metabolic process|pectin biosynthetic process|positive regulation of developmental growth|positi…
Os01g0144100	1082.35424937674	1185.51999575691	979.18850299656	0.825956969516473	-0.275861472422149	0.272846319177828	1	58.1019641649229	72.6632228801546	71.7356254891912	37.7523246697052	68.3256739489795	62.2715430880754	At2g44920	Thylakoid lumenal 15 kDa protein 1, chloroplastic		GO:0009507,GO:0009534,GO:0009535,GO:0009543,GO:0009579,GO:0031977	chloroplast|chloroplast thylakoid|chloroplast thylakoid membrane|chloroplast thylakoid lumen|thylakoid|thylakoid lumen
Os01g0144200	713.852859611716	699.023272431648	728.682446791783	1.04242945196511	0.0599497503423281	0.726959036429272	1	34.9756003944021	34.8138846450276	28.8809894528735	35.1571677925523	34.3957349841076	34.320111815587	YGR066C	Uncharacterized protein YGR066C		GO:0005773,GO:0006623,GO:0007039,GO:0019898,GO:0034657,GO:0043161,GO:0045721	vacuole|protein targeting to vacuole|protein catabolic process in the vacuole|extrinsic component of membrane|GID complex|proteasome-mediated ubiquitin-dependent protein catabolic process|negative regulation of gluconeogenesis
Os01g0144300	1.78686907412345	0.987423306286817	2.58631484196009	2.61925642780893	1.38915730788194	0.509917611635841	1	0.0688750284689765	0	0.0345105176434635	0.101679697974042	0.0980692176559053	0.0728278234813518
Os01g0144340	252.877357803803	256.044415980809	249.710299626796	0.975261650093993	-0.0361387676642453	0.847360186122455	1	5.01020913614976	5.79815899765779	5.79326559223533	4.8678050190964	5.36566536948658	6.09014757795035	ARP5	Actin-related protein 5		GO:0005634	nucleus
Os01g0144380	0.321083205025321	0.329746574717541	0.312419835333101	0.947454376442631	-0.0778716212233719	1	1	0.0102381799075506	0	0	0	0.00971857111905368	0	ARP5	Actin-related protein 5		GO:0005634	nucleus
Os01g0144500	3.62290039609279	3.36828232052923	3.87751847165634	1.15118570911452	0.203120587602955	0.935054862654383	1	0.201002634103339	0.280214654891664	0.201428735633277	0.263767742590258	0.318002225052029	0.212538341996598	UFD1	Ubiquitin fusion degradation protein 1		GO:0000837,GO:0000839,GO:0005634,GO:0030433,GO:0030970,GO:0031593,GO:0034098,GO:0043130,GO:0043161,GO:0051974,GO:0070651,GO:0071629,GO:0071712,GO:0072665,GO:0072671,GO:1900182,GO:1990112,GO:1990116	Doa10p ubiquitin ligase complex|Hrd1p ubiquitin ligase ERAD-L complex|nucleus|ubiquitin-dependent ERAD pathway|retrograde protein transport, ER to cytosol|polyubiquitin modification-dependent protein binding|VCP-NPL4-UFD1 AAA ATPase complex|ubiquitin binding|proteasome-mediated ubiquitin-dependent protein catabolic process|negative regulation of telomerase activity|nonfunctional rRNA decay|cytopl…	path:dosa04141	Protein processing in endoplasmic reticulum
Os01g0144600	479.104341879352	451.113667718288	507.095016040416	1.12409588165501	0.16876509791522	0.343597704507937	1	21.3264610210151	23.1859154354325	23.7240558510065	29.3458333189381	25.5066166029054	22.6560268109051						path:dosa03018	RNA degradation
Os01g0144700	136.46463054216	115.99510082521	156.93416025911	1.35293783222441	0.436095548699417	0.168630975772405	0.900724399876749	9.29470789818919	10.8264225831384	8.49735792042366	17.5734166746858	9.05516600773152	12.5869147238714
Os01g0144800	0.164873287358771	0.329746574717541	0	0	-Inf	0.995408189099739	1	0.0614035478245862	0	0	0	0	0
Os01g0144900	26.1118246512246	22.8249672284463	29.3986820740028	1.28800544507963	0.365138692499711	0.417860876942485	1	0.563967537280327	0.542490694107145	0.452130464774648	0.865884372577844	0.449689816186721	0.715600922434721
Os01g0145000	2.14997112107234	2.03386240065287	2.26607984149182	1.11417559062226	0.155976614865914	1	1	0.293128841400703	0.459727168181637	0.146875119732598	0.144247984229047	0.55650389384105	0.309951748745039
Os01g0145200	82.9327248968225	77.4688445108838	88.3966052827612	1.14106007183755	0.190374745229413	0.502190231930311	1	3.64945407543876	3.44795376136228	3.21656512214389	4.24089073633398	3.50597453119862	4.13785584574627
Os01g0145600	82.0430451220157	77.4606646996345	86.6254255443969	1.11831502970314	0.161326653090943	0.568884035543883	1	3.67422966459501	4.35768113091547	4.83608412054949	4.47971913605753	5.10149226514424	4.92885408917501
Os01g0146101	192.56404680705	189.52985328853	195.59824032557	1.03201810655023	0.0454682827776995	0.838215606762383	1	11.6041907578182	11.2274752257443	10.2981326623297	11.0798686127634	11.9468925017788	11.4765721364165
Os01g0146200	0.174406515727675	0.34881303145535	0	0	-Inf	0.995408521175869	1	0	0.053136679913667	0	0	0	0
Os01g0146600	0	0	0					0	0	0	0	0	0
Os01g0146801	3.84689797605688	6.05255578128815	1.64124017082562	0.271164815349511	-1.88275809935496	0.12221221628085	0.825659967189083	0.198571150626283	0.726665523900007	0.895464439660031	0.0977163764132254	0.188493254365517	0.209967313665994
Os01g0147001	0.174406515727675	0.34881303145535	0	0	-Inf	0.995408521175869	1	0	0.0997857419308979	0	0	0	0	Os04g0650300	Probable glucuronosyltransferase Os04g0650300		GO:0000139,GO:0009834,GO:0010417,GO:0015018,GO:0016021,GO:0042285,GO:0071555	Golgi membrane|plant-type secondary cell wall biogenesis|glucuronoxylan biosynthetic process|galactosylgalactosylxylosylprotein 3-beta-glucuronosyltransferase activity|integral component of membrane|xylosyltransferase activity|cell wall organization
Os01g0147200	1458.08009915497	1422.37390545426	1493.78629285568	1.05020648025641	0.0706730028973776	0.676288842960203	1	23.166808196063	23.2412925286254	23.2807679929367	24.9501625073601	24.2331485336461	24.6845409782416	IWS1	Protein IWS1 homolog 1		GO:0005634,GO:0009742,GO:0032784	nucleus|brassinosteroid mediated signaling pathway|regulation of DNA-templated transcription, elongation
Os01g0147250	1.33314009145435	0.987423306286817	1.67885687662188	1.70024027783503	0.765738642331075	0.863171646150167	1	0.0308460039807818	0	0.015455696908911	0.0151792429379768	0.0146402527662537	0.048924422601785	RBL1	RHOMBOID-like protein 1		GO:0000139,GO:0004252,GO:0005794,GO:0016021	Golgi membrane|serine-type endopeptidase activity|Golgi apparatus|integral component of membrane
Os01g0147300	78.580700651591	75.0654537607494	82.0959475424327	1.09365818002101	0.129161898052181	0.662794161095872	1	3.65346364305297	2.10891844692905	2.89845676776786	3.67063185834162	3.03453746131565	2.85711318317683	RBL1	RHOMBOID-like protein 1		GO:0000139,GO:0004252,GO:0005794,GO:0016021	Golgi membrane|serine-type endopeptidase activity|Golgi apparatus|integral component of membrane
Os01g0147400	2.1631299704006	3.65989598177115	0.666363959030051	0.182071830005282	-2.45742036782504	0.168606682882089	0.900724399876749	0.408677554815918	0.14243276026651	0.20477195116246	0.0670364076085198	0	0.0720219831108804	FDM2	Factor of DNA methylation 2		GO:0010569,GO:0080188	regulation of double-strand break repair via homologous recombination|RNA-directed DNA methylation
Os01g0147600	10.9200884982399	11.3820675112506	10.4581094852292	0.918823357434124	-0.122140562914603	0.890380353938014	1	0.820760755921969	0.660121062004402	0.695962105809847	0.745651118476305	0.539380697107479	0.73434722010363
Os01g0147700	506.25004182908	534.512836433645	477.987247224516	0.894248397126856	-0.16125246758714	0.375055994886734	1	10.7013833877062	9.77775245717561	10.7433916867521	9.90600722392366	9.06007513935429	9.21554267529494	FDM2	Factor of DNA methylation 2		GO:0010569,GO:0080188	regulation of double-strand break repair via homologous recombination|RNA-directed DNA methylation
Os01g0147800	63.3264561017645	58.0677101118918	68.5852020916372	1.18112462088619	0.240161192041852	0.457491775722255	1	1.97421295411075	1.20409610196349	1.64866504109642	2.37479086730761	1.35345713156888	2.02952815436618
Os01g0147850	0.163965078425868	0.327930156851735	0	0	-Inf	0.995408157461495	1	0	0	0.131600107280407	0	0	0
Os01g0147900	7193.95103301013	7846.96186149854	6540.94020452172	0.83356339943681	-0.26263616253276	0.0979849063796886	0.769768928691141	351.039063231493	374.473124658615	387.013148192738	271.315649606419	325.180248660475	338.21981964009	TPI	Triosephosphate isomerase, cytosolic		GO:0004807,GO:0005829,GO:0006094,GO:0006096,GO:0019563,GO:0046166	triose-phosphate isomerase activity|cytosol|gluconeogenesis|glycolytic process|glycerol catabolic process|glyceraldehyde-3-phosphate biosynthetic process	path:dosa00010,path:dosa00051,path:dosa00562,path:dosa00710	Glycolysis / Gluconeogenesis|Fructose and mannose metabolism|Inositol phosphate metabolism|Carbon fixation in photosynthetic organisms
Os01g0148000	539.402057371736	474.812841289269	603.991273454203	1.27206179136641	0.347168752330355	0.0502184536134246	0.595286585175496	9.17014790689364	10.6691674339967	8.19241951522743	10.9454730346859	13.890548855779	11.1612101980741	PRT6	E3 ubiquitin-protein ligase PRT6		GO:0000151,GO:0004842,GO:0005737,GO:0006511,GO:0008270,GO:0009737,GO:0010029,GO:0016567,GO:0050832,GO:0050994,GO:0061630,GO:0071596	ubiquitin ligase complex|ubiquitin-protein transferase activity|cytoplasm|ubiquitin-dependent protein catabolic process|zinc ion binding|response to abscisic acid|regulation of seed germination|protein ubiquitination|defense response to fungus|regulation of lipid catabolic process|ubiquitin protein ligase activity|ubiquitin-dependent protein catabolic process via the N-end rule pathway
Os01g0148050	2448.67801114067	2305.08353619096	2592.27248609038	1.12458938923055	0.169398339883326	0.290346039389585	1	35.3393727153728	37.5253907716873	33.896532758269	41.6165517071926	41.634582089454	37.9984089812837	PRT6	E3 ubiquitin-protein ligase PRT6		GO:0000151,GO:0004842,GO:0005737,GO:0006511,GO:0008270,GO:0009737,GO:0010029,GO:0016567,GO:0050832,GO:0050994,GO:0061630,GO:0071596	ubiquitin ligase complex|ubiquitin-protein transferase activity|cytoplasm|ubiquitin-dependent protein catabolic process|zinc ion binding|response to abscisic acid|regulation of seed germination|protein ubiquitination|defense response to fungus|regulation of lipid catabolic process|ubiquitin protein ligase activity|ubiquitin-dependent protein catabolic process via the N-end rule pathway
Os01g0148100	472.486987102742	451.538937856684	493.4350363488	1.09278512876649	0.128009755870195	0.490581556961871	1	10.527779307409	9.73386993549247	9.48200861312565	11.2391097252667	10.7161412349357	10.8559778571054
Os01g0148200	0	0	0					0	0	0	0	0	0
Os01g0148400	910.815570344897	949.524932932399	872.106207757395	0.918465832238956	-0.122702042115016	0.465763770888547	1	19.5384958555734	21.4445290199589	21.09438370206	16.0424500829569	20.3708238141834	21.0479114746215	BRIX1-2	Ribosome biogenesis protein BRX1 homolog 2		GO:0000027,GO:0005730,GO:0005829,GO:0006364	ribosomal large subunit assembly|nucleolus|cytosol|rRNA processing
Os01g0148500	469.068244839962	475.103117478965	463.03337220096	0.974595524984027	-0.0371244967139719	0.845869210466026	1	15.061492832698	15.8480492885888	15.0934213950662	15.767616021546	14.388155218945	15.1143743660763
Os01g0148700	290.028875646061	313.379097673966	266.678653618157	0.850977795256799	-0.232806607031166	0.250468700281694	0.985737497167922	10.6954344783878	10.3118234638414	10.6179382903847	9.90333657353847	9.14051997759495	8.13843536217691
Os01g0149200	1.31117108059471	1.63965078425868	0.982691376930737	0.599329678224766	-0.738578278350026	0.844629814711116	1	0	0	0.0635462789468875	0.0249638540823898	0	0.0134102224540733	At1g65750	Putative ribonuclease H protein At1g65750		GO:0003676,GO:0004523,GO:0046872	nucleic acid binding|RNA-DNA hybrid ribonuclease activity|metal ion binding
Os01g0149350	19.6065950591424	19.5520171916061	19.6611729266787	1.00558283751507	0.00803193231418939	1	1	0.187539420035934	0.276824961485717	0.187936981163216	0.141145877041326	0.251324339154023	0.268291567462103	RGA1	Putative disease resistance protein RGA1		GO:0005524,GO:0006952,GO:0043531	ATP binding|defense response|ADP binding
Os01g0149400	150.689891707804	184.630458200517	116.749325215092	0.632340548536669	-0.661226360276432	0.0132228518160853	0.301654030682844	40.4908639588172	26.3168263385755	35.2761398682203	21.1820151063454	16.2746472065516	27.5788178216697
Os01g0149500	35.8902234028298	31.3393505213168	40.4410962843427	1.29042547505364	0.367846824984657	0.353766830050988	1	0.299244350953928	0.229444549807485	0.419830198433546	0.304331983741089	0.482897038933575	0.442985525449665	RGA1	Putative disease resistance protein RGA1		GO:0005524,GO:0006952,GO:0043531	ATP binding|defense response|ADP binding
Os01g0149600	347.987013801299	379.701103024102	316.272924578497	0.832952346094241	-0.26369413473484	0.301010520663207	1	28.8168199469307	19.4499955769154	29.6235818414516	21.1711656853094	16.6309048274806	27.5380207538861	H2B.10	Histone H2B.10		GO:0000786,GO:0003677,GO:0005634,GO:0046982	nucleosome|DNA binding|nucleus|protein heterodimerization activity
Os01g0149700	2.12891252279452	1.68323295133171	2.57459209425734	1.52955186162463	0.613109024346394	0.777875565682671	1	0.014471244594569	0.0302612064862435	0.029003843802617	0	0.0824207941510107	0.0306035226501126	At3g47110	Putative receptor-like protein kinase At3g47110		GO:0004674,GO:0005524,GO:0005886,GO:0016021	protein serine/threonine kinase activity|ATP binding|plasma membrane|integral component of membrane
Os01g0149750	20.7889054144767	19.7165171873605	21.8612936415928	1.10878069558893	0.148974044784234	0.801130864618441	1	0.295909949952892	0.260541140221851	0.374573360380666	0.398529535175508	0.280891908466261	0.362296541227598	At3g47110	Putative receptor-like protein kinase At3g47110		GO:0004674,GO:0005524,GO:0005886,GO:0016021	protein serine/threonine kinase activity|ATP binding|plasma membrane|integral component of membrane
Os01g0149800	1722.57191483205	2250.69304398715	1194.45078567695	0.530703548788221	-0.914021898875634	0.00481914291396996	0.165325256312442	123.189412540215	217.924736652903	171.59325914888	94.9337008867424	77.3387246229746	102.630995556935	MT2A	Metallothionein-like protein 2A		GO:0046872	metal ion binding
Os01g0149900	903.142409265513	904.542092409559	901.742726121466	0.996905211695969	-0.00447175888701434	0.968002292943764	1	15.7099427180768	16.038601957615	16.5560285340684	16.4681307709312	15.180422006431	16.9471362170972
Os01g0150000	3764.12304402357	3878.01511396422	3650.23097408293	0.941262699296587	-0.0873306704668167	0.779221528359263	1	51.7649281557188	56.6987205625695	56.8251820769607	31.304986940317	69.6452137987554	55.5542667947867	ECR	Very-long-chain enoyl-CoA reductase		GO:0005783,GO:0005789,GO:0005886,GO:0006665,GO:0009922,GO:0009923,GO:0010025,GO:0010091,GO:0016021,GO:0016491,GO:0042335,GO:0042761,GO:0102758,GO:1905499	endoplasmic reticulum|endoplasmic reticulum membrane|plasma membrane|sphingolipid metabolic process|fatty acid elongase activity|fatty acid elongase complex|wax biosynthetic process|trichome branching|integral component of membrane|oxidoreductase activity|cuticle development|very long-chain fatty acid biosynthetic process|very-long-chain enoyl-CoA reductase activity|trichome papilla formation	path:dosa00062,path:dosa01040	Fatty acid elongation|Biosynthesis of unsaturated fatty acids
Os01g0150100	262.850008611803	241.969004781176	283.731012442429	1.17259238512395	0.229701592940677	0.260659156226746	0.99556944691919	5.8509677649883	6.21951685745929	5.79007897749812	7.63000426678476	6.20198794957907	7.32099892877391	GGB	Geranylgeranyl transferase type-1 subunit beta		GO:0004662,GO:0005953,GO:0009414,GO:0009733,GO:0009737,GO:0009788,GO:0018342,GO:0018344,GO:0046872	CAAX-protein geranylgeranyltransferase activity|CAAX-protein geranylgeranyltransferase complex|response to water deprivation|response to auxin|response to abscisic acid|negative regulation of abscisic acid-activated signaling pathway|protein prenylation|protein geranylgeranylation|metal ion binding
Os01g0150200	892.115043519159	906.947478995843	877.282608042475	0.967291522783422	-0.0479773395280486	0.837175552245215	1	35.0335584102613	34.8722138061503	35.0312543138788	22.7484330753147	41.6691464840673	37.7309145066575	PAS2B	Very-long-chain (3R)-3-hydroxyacyl-CoA dehydratase PASTICCINO 2B		GO:0005789,GO:0006633,GO:0007275,GO:0016021,GO:0102158,GO:0102343,GO:0102344,GO:0102345	endoplasmic reticulum membrane|fatty acid biosynthetic process|multicellular organism development|integral component of membrane|very-long-chain 3-hydroxyacyl-CoA dehydratase activity|3-hydroxy-arachidoyl-CoA dehydratase activity|3-hydroxy-behenoyl-CoA dehydratase activity|3-hydroxy-lignoceroyl-CoA dehydratase activity	path:dosa00062,path:dosa01040	Fatty acid elongation|Biosynthesis of unsaturated fatty acids
Os01g0150400	15.1132008948264	13.0426011701129	17.1838006195398	1.31751330853515	0.397817534963579	0.529754892131773	1	1.0065933799043	0.89054067798707	1.16391604316398	0.685858340107922	1.39650977133697	1.96497712411949	PAS2A	Very-long-chain (3R)-3-hydroxyacyl-CoA dehydratase PASTICCINO 2A		GO:0005789,GO:0006633,GO:0007275,GO:0016021,GO:0102158,GO:0102343,GO:0102344,GO:0102345	endoplasmic reticulum membrane|fatty acid biosynthetic process|multicellular organism development|integral component of membrane|very-long-chain 3-hydroxyacyl-CoA dehydratase activity|3-hydroxy-arachidoyl-CoA dehydratase activity|3-hydroxy-behenoyl-CoA dehydratase activity|3-hydroxy-lignoceroyl-CoA dehydratase activity	path:dosa00062,path:dosa01040	Fatty acid elongation|Biosynthesis of unsaturated fatty acids
Os01g0150500	0	0	0					0	0	0	0	0	0	PAS2A	Very-long-chain (3R)-3-hydroxyacyl-CoA dehydratase PASTICCINO 2A		GO:0005789,GO:0006633,GO:0007275,GO:0016021,GO:0102158,GO:0102343,GO:0102344,GO:0102345	endoplasmic reticulum membrane|fatty acid biosynthetic process|multicellular organism development|integral component of membrane|very-long-chain 3-hydroxyacyl-CoA dehydratase activity|3-hydroxy-arachidoyl-CoA dehydratase activity|3-hydroxy-behenoyl-CoA dehydratase activity|3-hydroxy-lignoceroyl-CoA dehydratase activity	path:dosa00062,path:dosa01040	Fatty acid elongation|Biosynthesis of unsaturated fatty acids
Os01g0150700	0.156209917666551	0	0.312419835333101	Inf	Inf	1	1	0	0	0	0	0.0307541625543738	0
Os01g0150800	113.170779842474	119.973844874503	106.367714810444	0.886590864214682	-0.173659598411796	0.532155698259806	1	4.4804186834348	5.25485611225339	4.41183112817031	3.14424087142303	5.58441090939864	3.91363125788831	PAS2A	Very-long-chain (3R)-3-hydroxyacyl-CoA dehydratase PASTICCINO 2A		GO:0005789,GO:0006633,GO:0007275,GO:0016021,GO:0102158,GO:0102343,GO:0102344,GO:0102345	endoplasmic reticulum membrane|fatty acid biosynthetic process|multicellular organism development|integral component of membrane|very-long-chain 3-hydroxyacyl-CoA dehydratase activity|3-hydroxy-arachidoyl-CoA dehydratase activity|3-hydroxy-behenoyl-CoA dehydratase activity|3-hydroxy-lignoceroyl-CoA dehydratase activity	path:dosa00062,path:dosa01040	Fatty acid elongation|Biosynthesis of unsaturated fatty acids
Os01g0150900	20.7580241445591	24.3464188799691	17.1696294091491	0.705221966885459	-0.503850681172075	0.334615902587109	1	1.40129885157409	3.5582135293408	2.40731903561721	1.47766227746829	1.33018003893714	2.43425519746104
Os01g0150950	30.787635853097	27.9245997811916	33.6506719250025	1.20505476134586	0.269098708386345	0.521099394962248	1	0.668061080401603	1.06438124726291	0.956396128491333	0.939289199631004	1.11732177135529	1.21097427416666
Os01g0151100	664.315011002932	601.539666041889	727.090355963974	1.20871556276281	0.273474786794935	0.121850121459321	0.824954541033405	12.4244502453338	11.5722779708029	11.8203689174019	13.7565933893742	15.8620271537928	14.0521358089727
Os01g0151200	4175.55898061077	4421.5017977038	3929.61616351774	0.888751456701544	-0.170148075514667	0.288672370538978	1	82.8699261594002	93.883824253644	93.4819204687566	64.6562030293542	90.4273212418441	86.900307995691	ALB3	Inner membrane protein ALBINO3, chloroplastic		GO:0009507,GO:0009534,GO:0009535,GO:0010027,GO:0016021,GO:0019904,GO:0032977,GO:0032991,GO:0042802,GO:0045038,GO:0070208,GO:0072598,GO:0090342	chloroplast|chloroplast thylakoid|chloroplast thylakoid membrane|thylakoid membrane organization|integral component of membrane|protein domain specific binding|membrane insertase activity|protein-containing complex|identical protein binding|protein import into chloroplast thylakoid membrane|protein heterotrimerization|protein localization to chloroplast|regulation of cell aging	path:dosa03060	Protein export
Os01g0151400	159.243941411492	182.909336249187	135.578546573797	0.741233604331119	-0.431999806475657	0.0638409154053986	0.659890478358148	3.60133219272072	4.32485499795445	3.46460792255147	2.97730732847517	3.18414179459743	2.37184973799379	GGT3	Glutathione hydrolase 3		GO:0000048,GO:0005773,GO:0005774,GO:0006520,GO:0006536,GO:0006749,GO:0006751,GO:0006805,GO:0009636,GO:0016021,GO:0016756,GO:0019344,GO:0036374,GO:0102953,GO:0103068	peptidyltransferase activity|vacuole|vacuolar membrane|cellular amino acid metabolic process|glutamate metabolic process|glutathione metabolic process|glutathione catabolic process|xenobiotic metabolic process|response to toxic substance|integral component of membrane|glutathione gamma-glutamylcysteinyltransferase activity|cysteine biosynthetic process|glutathione hydrolase activity|hypoglycin A …	path:dosa00430,path:dosa00460,path:dosa00480,path:dosa00590	Taurine and hypotaurine metabolism|Cyanoamino acid metabolism|Glutathione metabolism|Arachidonic acid metabolism
Os01g0151500	161.101905196628	261.284946958759	60.9188634344968	0.233151064167934	-2.10066308032302	1.15686088804936e-18	1.31109523430251e-15	6.63185652531274	7.39247426364863	7.6620262794728	1.13279218332794	2.15912362151352	1.79658175566407	GGT3	Glutathione hydrolase 3		GO:0000048,GO:0005773,GO:0005774,GO:0006520,GO:0006536,GO:0006749,GO:0006751,GO:0006805,GO:0009636,GO:0016021,GO:0016756,GO:0019344,GO:0036374,GO:0102953,GO:0103068	peptidyltransferase activity|vacuole|vacuolar membrane|cellular amino acid metabolic process|glutamate metabolic process|glutathione metabolic process|glutathione catabolic process|xenobiotic metabolic process|response to toxic substance|integral component of membrane|glutathione gamma-glutamylcysteinyltransferase activity|cysteine biosynthetic process|glutathione hydrolase activity|hypoglycin A …	path:dosa00430,path:dosa00460,path:dosa00480	Taurine and hypotaurine metabolism|Cyanoamino acid metabolism|Glutathione metabolism
Os01g0151600	527.024510393573	515.704578611391	538.344442175756	1.04390083878124	0.0619846753244456	0.782906487161072	1	15.4437228265	15.1735209822781	16.3195374037479	21.7348884595518	12.8060407932331	15.0274592814373
Os01g0151700	1417.25425869815	1420.54074539737	1413.96777199893	0.995372907521497	-0.00669097521853055	0.942494699405569	1	60.0741696141206	36.3454890609482	52.1147483662958	55.3912259439541	42.7525932562595	51.0144113522717	TIC32	Short-chain dehydrogenase TIC 32, chloroplastic		GO:0005886,GO:0009507,GO:0009706,GO:0009941,GO:0015031,GO:0016491	plasma membrane|chloroplast|chloroplast inner membrane|chloroplast envelope|protein transport|oxidoreductase activity
Os01g0151750	3.10524576866524	1.97121377684202	4.23927776048846	2.15059259948963	1.10473425169565	0.449307889548226	1	0.327213590400785	0	0.655814488108343	1.1271470395572	0.310606824469423	0.691985299523808	TIC32	Short-chain dehydrogenase TIC 32, chloroplastic		GO:0005886,GO:0009507,GO:0009706,GO:0009941,GO:0015031,GO:0016491	plasma membrane|chloroplast|chloroplast inner membrane|chloroplast envelope|protein transport|oxidoreductase activity
Os01g0151900	24.3471720560437	27.9972327724112	20.6971113396761	0.739255608149646	-0.435854811910051	0.339562217357421	1	0.313001983190582	0.785432178859475	0.669153087866479	0.390203021745015	0.376347548546744	0.551609044376764	At3g15200	Putative pentatricopeptide repeat-containing protein At3g15200
Os01g0152000	62.9070192245292	71.5348993323855	54.279139116673	0.758778437143891	-0.398249413854885	0.447347228208637	1	0.647824543135735	1.22839919364297	0.495150905319259	0.724038042578441	0.531563585555197	0.568901403716647	At3g47570	Probable LRR receptor-like serine/threonine-protein kinase At3g47570
Os01g0152050	0.156209917666551	0	0.312419835333101	Inf	Inf	1	1	0	0	0	0	0.0152965729982488	0	At3g47570	Probable LRR receptor-like serine/threonine-protein kinase At3g47570
Os01g0152100	1.9910749268633	2.34090968290099	1.64124017082562	0.701112128679693	-0.512282902357984	0.848357228462541	1	0.0700009173494217	0.0731903949343899	0.105223966375592	0.0344472798158918	0.0664482261302746	0.0740183280585167
Os01g0152200	2.64858094588171	2.75237133816718	2.54479055359624	0.924581112405723	-0.113128203778921	1	1	0.0789193034540355	0.247545398251651	0	0.0776719915079484	0.18728496427343	0.0417242738695245
Os01g0152300	407.601695071782	471.590718348626	343.612671794939	0.728624755377229	-0.456752082714642	0.0475743885081703	0.581912403135764	39.5579774165671	26.6271783371254	38.7592715369456	27.3034992264721	20.0639973171426	29.7221092716107	H2B.3	Histone H2B.3		GO:0000786,GO:0003677,GO:0005634,GO:0046982	nucleosome|DNA binding|nucleus|protein heterodimerization activity
Os01g0152500	15.1123399271635	10.0993977079903	20.1252821463367	1.99272102438488	0.994739750865392	0.0775360284748273	0.70865518191005	0.128746785242662	0.269225844895913	0.258039426040015	0.422373182579171	0.488850479295668	0.40840701011111	FAR1	Protein FAR-RED IMPAIRED RESPONSE 1		GO:0003700,GO:0005634,GO:0008270,GO:0009639,GO:0010017,GO:0010018,GO:0010218,GO:0042753,GO:0045893	DNA-binding transcription factor activity|nucleus|zinc ion binding|response to red or far red light|red or far-red light signaling pathway|far-red light signaling pathway|response to far red light|positive regulation of circadian rhythm|positive regulation of transcription, DNA-templated
Os01g0152600	2.82608238240172	2.67428909335014	2.9778756714533	1.1135204787164	0.155128090924015	1	1	0.0780933164530894	0.0326606043998372	0.0156517729876793	0.0614872473212303	0.0148259838511412	0.0660601253272014	At3g47570	Probable LRR receptor-like serine/threonine-protein kinase At3g47570
Os01g0152687	0.820733601062241	1.64146720212448	0	0	-Inf	0.273942844975661	1	0.0606473464966973	0	0.243103646453955	0	0	0	At3g47570	Probable LRR receptor-like serine/threonine-protein kinase At3g47570
Os01g0152700	484.60813608405	503.020375231794	466.195896936306	0.92679326701524	-0.109680531564006	0.527474049024193	1	96.9083949670725	77.6019459890603	93.5888262936112	88.2797663481768	74.6271721640848	87.778335244595		Histone H2B.5		GO:0000786,GO:0003677,GO:0005634,GO:0046982	nucleosome|DNA binding|nucleus|protein heterodimerization activity
Os01g0152800	26.6880453508536	17.5045375878128	35.8715531138943	2.0492716779259	1.03511125931958	0.0287632542011835	0.461169523102769	0.27294844275118	0.300405150737126	0.1871500942217	0.777626239367792	0.409098545064016	0.394944351959839	At3g47110	Putative receptor-like protein kinase At3g47110		GO:0004674,GO:0005524,GO:0005886,GO:0016021	protein serine/threonine kinase activity|ATP binding|plasma membrane|integral component of membrane
Os01g0152850	43.5490525924075	44.227280368213	42.870824816602	0.969329890051617	-0.0449403562376648	0.926258097935424	1	0.681765212581675	0.944912505367537	0.492547085362117	0.702198815693236	0.586962896401571	0.787952030937162	At3g47110	Putative receptor-like protein kinase At3g47110		GO:0004674,GO:0005524,GO:0005886,GO:0016021	protein serine/threonine kinase activity|ATP binding|plasma membrane|integral component of membrane
Os01g0152900	413.232738185888	458.953806328733	367.511670043043	0.800759607993767	-0.320558891463674	0.128956395797676	0.842793079571655	35.7897929624566	26.977567232563	33.7109429741185	23.3462314982088	21.529646416938	32.929972269487	H2B.3	Histone H2B.3		GO:0000786,GO:0003677,GO:0005634,GO:0046982	nucleosome|DNA binding|nucleus|protein heterodimerization activity
Os01g0152950	109.432254644506	108.013264572864	110.851244716148	1.02627436689842	0.037416476411055	0.913190933066795	1	4.74977289306695	4.17159837794448	3.50324359658492	3.36578629867777	4.58085149652494	4.9018295079308
Os01g0152951	0	0	0					0	0	0	0	0	0
Os01g0153000	0.158163708950343	0	0.316327417900686	Inf	Inf	1	1	0	0	0	0.0154897164272802	0	0	At3g47110	Putative receptor-like protein kinase At3g47110		GO:0004674,GO:0005524,GO:0005886,GO:0016021	protein serine/threonine kinase activity|ATP binding|plasma membrane|integral component of membrane
Os01g0153050	1.95902815194586	1.3952521258214	2.52280417807032	1.80813498247503	0.854502383106115	0.686287420551555	1	0	0.0667826755335192	0	0.0942944021419452	0.0303153872131311	0	At3g47110	Putative receptor-like protein kinase At3g47110		GO:0004674,GO:0005524,GO:0005886,GO:0016021	protein serine/threonine kinase activity|ATP binding|plasma membrane|integral component of membrane
Os01g0153100	1286.86940194681	1498.60907009788	1075.12973379574	0.717418408341491	-0.479113330798707	0.0938639973759908	0.75910916268779	109.171069221428	75.4764925111057	114.951900937705	65.8558668560565	53.4422534519164	97.0335691492902	H2B.6	Histone H2B.6		GO:0000786,GO:0003677,GO:0005634,GO:0046982	nucleosome|DNA binding|nucleus|protein heterodimerization activity
Os01g0153150	0	0	0					0	0	0	0	0	0	SAP18	Zinc finger A20 domain-containing stress-associated protein 18		GO:0003677,GO:0008270	DNA binding|zinc ion binding
Os01g0153200	18.6769774554587	23.4435969067539	13.9103580041636	0.593354256153251	-0.753034386412064	0.145393342154457	0.874185882015014	2.28385601647852	3.28338476057842	4.57739503584026	2.24775989337785	2.16794560383296	1.66026328023429	RPS15A	40S ribosomal protein S15a		GO:0003735,GO:0005840,GO:0006412	structural constituent of ribosome|ribosome|translation	path:dosa03010	Ribosome
Os01g0153250	32.7523291895999	32.7382354828698	32.76642289633	1.00086099366824	0.00124161685995105	1	1	0.513979338346439	0.436635849231874	0.643836141293579	0.490047946421968	0.625113962944741	0.492526066498966
Os01g0153275	0.679429464849576	1.04643909436605	0.312419835333101	0.298555202128004	-1.74393038794248	0.780958048608811	1	0	0.0575086852230194	0	0	0.0174036958610008	0
Os01g0153300	729.100721021044	817.879082451177	640.322359590912	0.782905900554237	-0.353089178126989	0.163847759810786	0.893875688606202	63.9086745903286	46.4995951457426	61.0637435993885	43.702276929798	32.3022372537401	59.2390926534057	H2B.5	Histone H2B.5		GO:0000786,GO:0003677,GO:0005634,GO:0046982	nucleosome|DNA binding|nucleus|protein heterodimerization activity
Os01g0153400	908.408213472852	981.539186500744	835.277240444959	0.85098715561503	-0.232790738146916	0.362278743836875	1	32.8550962250357	37.7950305417787	39.3391380046522	21.0474173712658	39.8976916347771	33.2540268375594	At4g33760	Aspartate--tRNA ligase, chloroplastic/mitochondrial		GO:0003677,GO:0004815,GO:0005524,GO:0005739,GO:0006418,GO:0009507,GO:0016020,GO:0046872	DNA binding|aspartate-tRNA ligase activity|ATP binding|mitochondrion|tRNA aminoacylation for protein translation|chloroplast|membrane|metal ion binding	path:dosa00970	Aminoacyl-tRNA biosynthesis
Os01g0153500	0	0	0					0	0	0	0	0	0
Os01g0153550	0	0	0					0	0	0	0	0	0
Os01g0153600	0	0	0					0	0	0	0	0	0
Os01g0153625	0	0	0					0	0	0	0	0	0
Os01g0153700	90.788137782616	94.6692210689715	86.9070544962605	0.91800749509647	-0.123422162278382	0.643646424194809	1	2.94702687529029	2.30377820296838	2.64966658953841	2.819128389765	2.11770273696561	2.38808461449198
Os01g0153800	0.97834776320035	0.657676731569276	1.29901879483142	1.97516307401031	0.981971770430828	0.841714987783142	1	0.0446065628218462	0	0.0447011233968775	0.131704681252608	0	0.0471665704612016	CXE15	Probable carboxylesterase 15		GO:0052689	carboxylic ester hydrolase activity
Os01g0153900	0	0	0					0	0	0	0	0	0
Os01g0153950	0	0	0					0	0	0	0	0	0
Os01g0154000	0.820733601062241	1.64146720212448	0	0	-Inf	0.273942844975661	1	0.0545960591522374	0	0.21884718505611	0	0	0
Os01g0154100	0	0	0					0	0	0	0	0	0
Os01g0154200	0	0	0					0	0	0	0	0	0
Os01g0154250	0	0	0					0	0	0	0	0	0
Os01g0154300	0.329746574717541	0.659493149435082	0	0	-Inf	0.735546029894482	1	0.33162050744322	0	0	0	0	0
Os01g0154500	0.486826351060776	0.34881303145535	0.624839670666202	1.79133121276802	0.841032112778674	1	1	0	0.0378877430731003	0	0	0.068795183344589	0
Os01g0154600	21.0198027260679	19.8399980171164	22.1996074350194	1.1189319381921	0.162122283482246	0.764541821528285	1	0.856446006179446	1.09446158685947	0.905942767510051	1.07705161557689	0.993641735090107	1.15715319531481
Os01g0154950	0	0	0					0	0	0	0	0	0	CXE15	Probable carboxylesterase 15		GO:0052689	carboxylic ester hydrolase activity
Os01g0155000	9.03847444714532	5.69375838242402	12.3831905118666	2.17487109219318	1.12092989283952	0.20848492130984	0.949871070771738	0.309234821697445	0.202077876123796	0.154945181256367	0.83695533706524	0.513695902007123	0.122618274228807	CXE15	Probable carboxylesterase 15		GO:0052689	carboxylic ester hydrolase activity
Os01g0155200	2.96394163245258	1.37618566908359	4.55169759582157	3.30747347402082	1.72572958611784	0.22007286500159	0.961147300810568	0.019304447414864	0.0605520691920933	0	0.132995397454613	0.0549741204421578	0.0816493826564744	At2g19130	G-type lectin S-receptor-like serine/threonine-protein kinase At2g19130
Os01g0155300	0	0	0					0	0	0	0	0	0	DIR25	Dirigent protein 25		GO:0048046	apoplast
Os01g0155400	603.847728954671	584.545543367057	623.149914542285	1.06604168248869	0.0922638489264186	0.594907381881211	1	18.3188807500455	18.0767752416567	18.858095221028	21.4386509792585	19.9960524593077	18.0502699003004
Os01g0155500	653.765494041397	636.973185434731	670.557802648063	1.05272532342223	0.0741290581775084	0.66467460348505	1	10.9452784375501	11.3592119527	8.9535305126158	10.8680430554342	11.421065095596	10.9390412372368	HERK1	Receptor-like protein kinase HERK 1
Os01g0155600	1800.90580005972	1820.56689301556	1781.24470710387	0.978401130954019	-0.0315020233801871	0.848979760412682	1	69.5022116860668	59.3101503601775	68.609467267647	77.8435924194195	57.0400313748302	60.2838130858592	RS2Z33	Serine/arginine-rich splicing factor RS2Z33		GO:0000245,GO:0000381,GO:0000398,GO:0003723,GO:0003729,GO:0005681,GO:0008270,GO:0008380,GO:0016607,GO:0045292	spliceosomal complex assembly|regulation of alternative mRNA splicing, via spliceosome|mRNA splicing, via spliceosome|RNA binding|mRNA binding|spliceosomal complex|zinc ion binding|RNA splicing|nuclear speck|mRNA cis splicing, via spliceosome	path:dosa03040	Spliceosome
Os01g0155800	139.922105198596	221.723190829043	58.1210195681499	0.262133245290356	-1.93162775848949	0.0133522011110359	0.303296634113459	6.09298377758667	21.9598351543648	20.0417193947782	2.32812467122514	6.1920171244847	4.16878334556646
Os01g0156000	16.4661647937576	10.762523693157	22.1698058943583	2.05990774342772	1.04257972523384	0.0556847394931869	0.62219853462581	0.416982602500577	0.523178081317629	0.417866555716789	1.0259805821541	0.831221734746497	0.970009875835448	RVE8	Protein REVEILLE 8	MYB_related	GO:0003700,GO:0005634,GO:0006355,GO:0009651,GO:0009723,GO:0009733,GO:0009737,GO:0009739,GO:0009751,GO:0009753,GO:0010628,GO:0032922,GO:0042752,GO:0042753,GO:0043565,GO:0043966,GO:0046686,GO:0048573	DNA-binding transcription factor activity|nucleus|regulation of transcription, DNA-templated|response to salt stress|response to ethylene|response to auxin|response to abscisic acid|response to gibberellin|response to salicylic acid|response to jasmonic acid|positive regulation of gene expression|circadian regulation of gene expression|regulation of circadian rhythm|positive regulation of circadi…
Os01g0156300	21.0805081753185	24.60641871599	17.554597634647	0.713415383086182	-0.487185770499969	0.307650051792359	1	1.5297333085284	0.861233213511119	2.00466113240764	1.21602601758681	0.949447503470752	0.995400598120268
Os01g0157200	0	0	0					0	0	0	0	0	0
Os01g0157400	0.323036996309114	0.329746574717541	0.316327417900686	0.959304636209339	-0.0599390655064433	1	1	0.0748414063150732	0	0	0.0736585451382368	0	0
Os01g0157500	1.00173617954891	0.678559606172891	1.32491275292493	1.95253702235166	0.96534990378685	0.839998964706547	1	0.0695559962645737	0.0727252017462476	0	0	0.13205177141991	0.147095745167137
Os01g0157600	0.680041219686583	0.6976260629107	0.662456376462465	0.949586621948302	-0.0746284848704702	1	1	0	0.100959691835967	0	0	0.0458297324339688	0.0510508762638888
Os01g0157700	0.158163708950343	0	0.316327417900686	Inf	Inf	1	1	0	0	0	0.0693380868397136	0	0	Os01g0157700	Probable glucuronosyltransferase Os01g0157700		GO:0000139,GO:0009834,GO:0010417,GO:0015018,GO:0016021,GO:0042285,GO:0071555	Golgi membrane|plant-type secondary cell wall biogenesis|glucuronoxylan biosynthetic process|galactosylgalactosylxylosylprotein 3-beta-glucuronosyltransferase activity|integral component of membrane|xylosyltransferase activity|cell wall organization
Os01g0157800	30.3587381918503	33.4776272949878	27.2398490887129	0.813673228651757	-0.297478570732969	0.481874647414634	1	2.22265254071958	2.17867882241227	2.64499510401383	1.64064279946832	2.37357937232064	1.76265931021156	TIM14-1	Mitochondrial import inner membrane translocase subunit TIM14-1		GO:0001405,GO:0001671,GO:0016021,GO:0030150	PAM complex, Tim23 associated import motor|ATPase activator activity|integral component of membrane|protein import into mitochondrial matrix
Os01g0157900	1625.92665014511	1549.91294330914	1701.94035698109	1.09808771152486	0.134993296536168	0.41113548642339	1	66.5446452241766	71.9852404702276	65.4225599520649	81.5346134757541	71.1303335308786	73.580849034824	CNR8	Cell number regulator 8		GO:0016021	integral component of membrane
Os01g0158000	537.491709730419	516.136958726379	558.846460734459	1.08274838932959	0.1146980262887	0.525493860326862	1	15.4024738423554	13.3143301754922	12.5757881487782	16.3811230158823	14.4201384509242	14.3588805834933	Os01g0158000	Importin subunit alpha-2		GO:0005643,GO:0005654,GO:0005829,GO:0006607,GO:0008139,GO:0008565,GO:0048471,GO:0061608	nuclear pore|nucleoplasm|cytosol|NLS-bearing protein import into nucleus|nuclear localization sequence binding|protein transporter activity|perinuclear region of cytoplasm|nuclear import signal receptor activity
Os01g0158100	172.865003165776	182.957788643226	162.772217688327	0.889670884718323	-0.16865635521005	0.431981785914324	1	10.6491680954969	9.60834827901028	9.69665993545264	7.71433786129437	9.08243676578346	10.0599926530113	THA8	Protein THYLAKOID ASSEMBLY 8, chloroplastic
Os01g0158200	516.165719597425	526.032953218518	506.298485976332	0.962484351747468	-0.0551650096104812	0.76639986220281	1	15.3734261658112	14.3664082928162	15.1238545245065	14.132838523436	15.2881069704258	14.1418808175266	CBP2	Serine carboxypeptidase 2		GO:0004185	serine-type carboxypeptidase activity
Os01g0158400	25.267619399799	32.8045169424123	17.7307218571858	0.540496355679059	-0.88764320433072	0.048294943252588	0.584708977866144	1.77555879329885	1.58345052200844	1.83165578796962	0.770954231722585	1.33844202675663	0.717852194336336	PP2A1	Protein PHLOEM PROTEIN 2-LIKE A1		GO:0009625,GO:0030246,GO:0043394	response to insect|carbohydrate binding|proteoglycan binding
Os01g0158500	1106.36817706341	972.61536111217	1240.12099301466	1.27503743267698	0.350539602491752	0.0410751313781185	0.542524386274943	22.3801806121822	22.9889484212969	22.7288213454366	30.2408788120073	26.9943578927969	30.4119417247527	EMB1027	Arginine--tRNA ligase, chloroplastic/mitochondrial		GO:0004814,GO:0005524,GO:0005739,GO:0006420,GO:0009507,GO:0009570,GO:0009793	arginine-tRNA ligase activity|ATP binding|mitochondrion|arginyl-tRNA aminoacylation|chloroplast|chloroplast stroma|embryo development ending in seed dormancy	path:dosa00970	Aminoacyl-tRNA biosynthesis
Os01g0158533	1.94345281492803	1.6623500767281	2.22455555312797	1.33819920621439	0.420292893577006	0.895142033525493	1	0.0283673072323261	0.0296598173020411	0.0852823275866696	0	0.161565646599015	0.0299953305237134	At1g66530	Arginine--tRNA ligase, cytoplasmic		GO:0004814,GO:0005524,GO:0005829,GO:0006420	arginine-tRNA ligase activity|ATP binding|cytosol|arginyl-tRNA aminoacylation
Os01g0158566	11.5625893030797	11.3384853441776	11.7866932619819	1.03952978763909	0.0559310990942924	0.950337960436035	1	0.927704465092336	0.646649203596149	1.08461626879457	0.760868488241128	1.61447283487953	0.408727580762689
Os01g0158600	36.7724235288389	39.7063281624338	33.838518895244	0.852219796220257	-0.2307025306077	0.562521280851535	1	0.58411805622184	0.70469127969448	0.510310634983332	0.397998087872845	0.625559121543954	0.522619371971562	RLP6	Receptor-like protein 6		GO:0005886,GO:0016020,GO:0016021	plasma membrane|membrane|integral component of membrane
Os01g0158800	0.802421283702765	0.65586031370347	0.948982253702059	1.44692739273003	0.532992528796744	1	1	0	0	0.1367037125489	0.201387767455512	0	0	Os03g0818300	PHD finger protein ALFIN-LIKE 3		GO:0005634,GO:0006325,GO:0006355,GO:0042393,GO:0046872	nucleus|chromatin organization|regulation of transcription, DNA-templated|histone binding|metal ion binding
Os01g0158900	643.981148986564	561.823185955469	726.139112017658	1.29246910802149	0.370129798345385	0.0372146002490696	0.521510444502317	9.04669924111539	8.64906023108126	8.6622593420652	12.1511343795738	11.1902972349466	11.0564732015374	NFXL2	NF-X1-type zinc finger protein NFXL2	NF-X1	GO:0000977,GO:0001078,GO:0005634,GO:0008270,GO:0009651,GO:0010310,GO:0016021,GO:0016567,GO:0016740,GO:0048511	RNA polymerase II regulatory region sequence-specific DNA binding|proximal promoter DNA-binding transcription repressor activity, RNA polymerase II-specific|nucleus|zinc ion binding|response to salt stress|regulation of hydrogen peroxide metabolic process|integral component of membrane|protein ubiquitination|transferase activity|rhythmic process
Os01g0159000	200.286979418674	76.2589752554205	324.314983581928	4.25281066911368	2.08841662905001	8.84774798846579e-09	3.42397057217055e-06	3.31161380949529	2.60706039677688	3.08437751438455	16.9482251849875	10.9839075502741	10.7933830480709	DOGL3	Protein DOG1-like 3		GO:0006351,GO:0043565	transcription, DNA-templated|sequence-specific DNA binding
Os01g0159200	1665.55733549644	1619.6264203674	1711.48825062549	1.05671791291059	0.0795903058036857	0.683416346160759	1	110.505643867028	86.3448967671119	127.344272711855	122.922485992247	101.074833222938	121.454551197252	FLA11	Fasciclin-like arabinogalactan protein 11		GO:0005886,GO:0009834,GO:0031225	plasma membrane|plant-type secondary cell wall biogenesis|anchored component of membrane
Os01g0159250	55.8203351901241	60.3848388059599	51.2558315742883	0.848819547883423	-0.236470213717464	0.474559407850604	1	5.80846073421701	8.0534769564537	9.23731522256706	7.58078637117577	6.35270598815476	5.87477776082904
Os01g0159300	6712.60225443313	5423.34531055782	8001.85919830844	1.47544711614268	0.561152211758739	0.061445780870196	0.650027195099901	143.945021373595	127.642328791295	132.899658339801	274.082709873928	156.109359292504	173.868053362027	RHG1A	Probable E3 ubiquitin-protein ligase RHG1A		GO:0046872,GO:0061630	metal ion binding|ubiquitin protein ligase activity
Os01g0159400	1517.47123319944	1379.83773832059	1655.10472807828	1.19949228964611	0.262423883996439	0.116558047088177	0.81494685823746	35.975711596782	35.0378109493014	33.0081411650618	48.0017619672297	36.9385789839126	41.1467997939673	ACX4	Acyl-coenzyme A oxidase 4, peroxisomal		GO:0003995,GO:0003997,GO:0005777,GO:0006635,GO:0009514,GO:0009793,GO:0046459,GO:0050660	acyl-CoA dehydrogenase activity|acyl-CoA oxidase activity|peroxisome|fatty acid beta-oxidation|glyoxysome|embryo development ending in seed dormancy|short-chain fatty acid metabolic process|flavin adenine dinucleotide binding	path:dosa00071,path:dosa00592,path:dosa01040,path:dosa04146	Fatty acid degradation|alpha-Linolenic acid metabolism|Biosynthesis of unsaturated fatty acids|Peroxisome
Os01g0159500	0	0	0					0	0	0	0	0	0
Os01g0159600	1.00220835731901	1.33805275560797	0.666363959030051	0.498010228847273	-1.00575272015288	0.809441810000874	1	0.173603920171509	0.0605046331801919	0	0.0569533756768036	0	0.0611890643820993	EMP1	Embryonic abundant protein 1		GO:0005829,GO:0009737	cytosol|response to abscisic acid
Os01g0159800	97.43201473907	86.5900685584937	108.273960919646	1.25042008537624	0.322412857506493	0.261698962342173	0.996573597905815	3.16093824416259	2.16212417429156	2.42753647202911	4.12859017608656	3.39310472525521	2.28029288938762	BHLH51	Transcription factor bHLH51	bHLH	GO:0003677,GO:0003700,GO:0005634,GO:0006355,GO:0046983	DNA binding|DNA-binding transcription factor activity|nucleus|regulation of transcription, DNA-templated|protein dimerization activity
Os01g0160100	232.319160582194	213.756077199614	250.882243964774	1.17368473098657	0.231044931340033	0.456923650776241	1	3.87853531438067	6.14432492080469	5.18234312679409	7.86581848130135	4.26183697985003	5.94042129623427	PDC1	Pyruvate decarboxylase 1		GO:0000287,GO:0004737,GO:0005622,GO:0005829,GO:0016831,GO:0030976	magnesium ion binding|pyruvate decarboxylase activity|intracellular|cytosol|carboxy-lyase activity|thiamine pyrophosphate binding	path:dosa00010	Glycolysis / Gluconeogenesis
Os01g0160150	0.644120201334435	0.659493149435082	0.628747253233788	0.953379506325985	-0.0688774810590091	1	1	0.0514852538999667	0	0	0.0253357672247568	0.0244361354326441	0	PDC2	Pyruvate decarboxylase 2		GO:0000287,GO:0004737,GO:0005622,GO:0005829,GO:0016831,GO:0030976	magnesium ion binding|pyruvate decarboxylase activity|intracellular|cytosol|carboxy-lyase activity|thiamine pyrophosphate binding
Os01g0160200	0.174406515727675	0.34881303145535	0	0	-Inf	0.995408521175869	1	0	0.0160303371221492	0	0	0	0	RLP32	Receptor-like protein 32		GO:0005886,GO:0016021	plasma membrane|integral component of membrane
Os01g0160700	5.39561634616175	5.7055591676986	5.0856735246249	0.891354094339584	-0.165929432314632	0.96099430110467	1	0.0481384607578868	0.100663622358442	0.12864135609033	0.0473776370488366	0.167549559436015	0.0339341112995546	RLP6	Receptor-like protein 6		GO:0005886,GO:0016020,GO:0016021	plasma membrane|membrane|integral component of membrane
Os01g0160800	376.706990593685	374.424664039523	378.989317147846	1.0121911122496	0.0174817116369788	0.949393487747561	1	10.9524911416276	21.5034164069407	13.4554063559972	7.86496093252808	24.8363928898749	14.1117405738351	RIP30	Protein synthesis inhibitor I		GO:0005737,GO:0017148,GO:0030598,GO:0031640,GO:0050832,GO:0090729	cytoplasm|negative regulation of translation|rRNA N-glycosylase activity|killing of cells of other organism|defense response to fungus|toxin activity
Os01g0161000	0	0	0					0	0	0	0	0	0	RLP35	Receptor-like protein 35		GO:0005886,GO:0016021	plasma membrane|integral component of membrane
Os01g0161200	10.7556323953987	11.4447161350615	10.0665486557359	0.879580457648623	-0.185112543862532	0.835169853544736	1	0.206380847717323	0.215784254310917	0.127272831025539	0.171869938655886	0.165767117314355	0.151078995519826	RLP6	Receptor-like protein 6		GO:0005886,GO:0016020,GO:0016021	plasma membrane|membrane|integral component of membrane
Os01g0161300	18.7462842322089	21.6412625446066	15.8513059198112	0.732457539717876	-0.44918296540565	0.585495834417041	1	0.242589385986789	0.507285151096979	0.307931285508343	0.525261625330599	0.0767591577711793	0.18810864751423	RLP6	Receptor-like protein 6		GO:0005886,GO:0016020,GO:0016021	plasma membrane|membrane|integral component of membrane
Os01g0162001	11.6775342707982	8.62787975521763	14.7271887863787	1.70693023132046	0.771404091180512	0.251055458620118	0.986412106790219	0.672754717968827	0.281363075608433	0.809017052953324	1.12560722119715	0.766333230863085	1.13818347080145
Os01g0162101	0	0	0					0	0	0	0	0	0
Os01g0162200	394.224565924638	293.607429586028	494.841702263247	1.68538549232541	0.753078611738556	0.0285256075301852	0.45949396129714	8.90895046843708	13.7146629879714	11.0553207905885	18.2825158764206	14.1066668332549	24.8934919500173
Os01g0162300	1382.26154086109	1211.74249259668	1552.78058912551	1.28144436512909	0.357770844298867	0.12128860899172	0.82476439337288	41.5396138136063	63.694347804958	62.0531061412477	84.9524461786268	58.2597743085597	73.4792279024905	RLP43	Receptor-like protein 43		GO:0005886,GO:0016021	plasma membrane|integral component of membrane
Os01g0162400	1058.81481083342	973.695032494588	1143.93458917225	1.17483868254058	0.232462673491355	0.352774542088565	1	35.1382776055389	59.3815878799689	58.9487795561022	72.3423463570352	51.4901404018176	58.4570308711362
Os01g0162500	18.6744338067342	24.1737509346717	13.1751166787966	0.545017474301016	-0.875625608698215	0.35397738041253	1	0.297414895661489	0.671032153938359	0.172552588217317	0.107842103911862	0.371474309302672	0.148966002575492	RLP35	Receptor-like protein 35		GO:0005886,GO:0016021	plasma membrane|integral component of membrane
Os01g0162701	45.9048322417496	43.4889583907522	48.320706092747	1.11110286106605	0.151992381336088	0.689540384548763	1	1.45844066269688	1.20044699744468	1.43043594870008	1.28268906959062	1.62006804634257	1.67338789114524	EIX1	Receptor-like protein EIX1		GO:0005886,GO:0016021,GO:0050832	plasma membrane|integral component of membrane|defense response to fungus
Os01g0162800	2.61932614455843	3.326516571322	1.91213571779487	0.574816230972499	-0.798827295421744	0.646073390568295	1	0.0476724543613922	0.0332297146410735	0.0796225237659774	0	0.0754216313046922	0.0168028053530708	RLP32	Receptor-like protein 32		GO:0005886,GO:0016021	plasma membrane|integral component of membrane
Os01g0162900	25.3846829191322	29.5524497801757	21.2169160580887	0.717941024040631	-0.478062757550297	0.283076855686416	1	0.663756754400349	0.827461237909094	0.793079962226406	0.527638038735177	0.533135923182095	0.593873335076031	RLP6	Receptor-like protein 6		GO:0005886,GO:0016020,GO:0016021	plasma membrane|membrane|integral component of membrane
Os01g0163000	12.0781779016058	16.3417157785768	7.81464002463487	0.478201929988252	-1.06430814221369	0.238415373876565	0.977793824073078	0.143341141073048	0.4662692106784	0.175566119835602	0.0627002880995599	0.181421709247018	0.134726762714532	RLP35	Receptor-like protein 35		GO:0005886,GO:0016021	plasma membrane|integral component of membrane
Os01g0163450	0	0	0					0	0	0	0	0	0
Os01g0163616	0	0	0					0	0	0	0	0	0
Os01g0164075	0	0	0					0	0	0	0	0	0
Os01g0164300	0.163965078425868	0.327930156851735	0	0	-Inf	0.995408157461495	1	0	0	0.0843590431284663	0	0	0	AGP31	Non-classical arabinogalactan protein 31		GO:0005576,GO:0005886,GO:0009505,GO:0009506,GO:0009753	extracellular region|plasma membrane|plant-type cell wall|plasmodesma|response to jasmonic acid
Os01g0164400	455.823966936213	461.930827780584	449.717106091842	0.973559414193194	-0.038659068744793	0.851338172209656	1	20.6254576127942	21.9114535797311	23.6557829729551	22.1152529135023	22.7669431612898	20.1584756935966	TAF15B	Transcription initiation factor TFIID subunit 15b		GO:0003723,GO:0005634,GO:0009507,GO:0046872	RNA binding|nucleus|chloroplast|metal ion binding
Os01g0164500	330.177964635366	342.077756901597	318.278172369135	0.930426389754106	-0.104036078227297	0.587040553113025	1	8.12323028524641	7.62717447622469	8.09432902840357	7.36069153168782	7.4051424677653	7.61612278318183	Os01g0164500	DEAD-box ATP-dependent RNA helicase 18		GO:0003723,GO:0004386,GO:0005524	RNA binding|helicase activity|ATP binding
Os01g0164600	1520.08451954569	1551.37404170103	1488.79499739035	0.95966218163476	-0.0594014543155466	0.702541629485364	1	55.0797505077878	58.53656304794	56.612739307438	45.6142058385045	57.4783756844041	61.5360275389267	Os01g0164600	Probable protein phosphatase 2C 1		GO:0004721,GO:0046872	phosphoprotein phosphatase activity|metal ion binding
Os01g0164700	484.698916081002	493.264573353432	476.133258808572	0.965269521732741	-0.0509962681784332	0.77763458690369	1	10.4527710510838	11.1378695635173	11.5646781972418	10.5933535421206	10.5963959092258	11.0995970086867
Os01g0164800	52.3273728523978	47.9463478329345	56.708397871861	1.1827469752119	0.242141471268208	0.468643895295753	1	1.42054746217264	1.78994364889655	2.08058601562035	1.86412779619076	2.24741957128116	2.19533871744267	BRCA2A	Protein BREAST CANCER SUSCEPTIBILITY 2 homolog A		GO:0000722,GO:0000724,GO:0000784,GO:0000800,GO:0002020,GO:0003697,GO:0005634,GO:0005654,GO:0005829,GO:0006289,GO:0008022,GO:0010778,GO:0030141,GO:0031619,GO:0032465,GO:0033593,GO:0042802,GO:0043966,GO:0043967,GO:0045893,GO:0045931,GO:0051598,GO:1990426	telomere maintenance via recombination|double-strand break repair via homologous recombination|nuclear chromosome, telomeric region|lateral element|protease binding|single-stranded DNA binding|nucleus|nucleoplasm|cytosol|nucleotide-excision repair|protein C-terminus binding|meiotic DNA repair synthesis involved in reciprocal meiotic recombination|secretory granule|homologous chromosome orientatio…
Os01g0164900	16.2515295047518	21.2735506129908	11.2295083965128	0.527862442936793	-0.921766072024019	0.0918037023008709	0.754325967144882	0.999093590323863	0.370670072774723	0.710537228444608	0.348913972323664	0.24474516797198	0.511176967825588
Os01g0165000	766.609984970639	706.16180516859	827.058164772689	1.17120206547455	0.227990003003089	0.186706624386356	0.924212419679229	10.3898239931565	9.36675547830142	8.57915123484357	11.8951018038954	11.2840299766242	10.3415117374609	DREB2A	Dehydration-responsive element-binding protein 2A	ERF	GO:0003700,GO:0005634,GO:0043565,GO:0044212,GO:0045893	DNA-binding transcription factor activity|nucleus|sequence-specific DNA binding|transcription regulatory region DNA binding|positive regulation of transcription, DNA-templated
Os01g0165100	75.6182221460699	71.8604221830338	79.376022109106	1.10458608087397	0.143505852926626	0.615941189824384	1	1.53983433854387	2.30867118322247	2.47478077850324	2.37332612635968	2.37179004667124	2.30406609686578
Os01g0165200	237.315250809183	209.884980750722	264.745520867644	1.26138382994675	0.335007344104817	0.100429452066761	0.7729633282645	3.9467629129533	3.73623754877437	3.6166274970112	5.02170455421497	5.0290272457145	4.34245756869945		B2 protein
Os01g0165600	16.6480481007239	19.3105047856917	13.9855914157561	0.724247841833677	-0.465444614432748	0.389007365412488	1	1.74461223480998	0.994965078963156	1.90724793160011	1.24875549632103	1.05386244630769	1.09007185065888
Os01g0165800	173.279782410362	178.701203830701	167.858360990023	0.939324175728827	-0.0903049540434525	0.664880924790874	1	3.59558766006962	3.24015856493326	3.92172566572816	3.46055511015324	3.05482250398911	3.67591021101418	PAIR2	Meiosis-specific protein PAIR2		GO:0000228,GO:0000775,GO:0005634,GO:0007129,GO:0009554,GO:0009556	nuclear chromosome|chromosome, centromeric region|nucleus|synapsis|megasporogenesis|microsporogenesis
Os01g0166100	585.05538327286	636.754671849322	533.356094696399	0.837616303854319	-0.255638570884097	0.154325229616269	0.8819761086283	23.1786688549225	23.8195296405665	22.6127383752533	18.7615442713393	19.9117419611573	20.1568621119354	Os01g0166100	Probable staphylococcal-like nuclease CAN1		GO:0003676,GO:0004518,GO:0004519,GO:0005634,GO:0005737,GO:0005886,GO:0006401,GO:0046872	nucleic acid binding|nuclease activity|endonuclease activity|nucleus|cytoplasm|plasma membrane|RNA catabolic process|metal ion binding
Os01g0166200	0.164873287358771	0.329746574717541	0	0	-Inf	0.995408189099739	1	0.0582099826895014	0	0	0	0	0
Os01g0166300	78.3586028656561	68.2807718388065	88.4364338925057	1.29518796450165	0.373161484611631	0.226853257654544	0.969124272547947	7.21386135249803	3.23252107492738	4.79484695808659	6.23047795557929	7.19711762259008	6.46033958819256	Os01g0166100	Probable staphylococcal-like nuclease CAN1		GO:0003676,GO:0004518,GO:0004519,GO:0005634,GO:0005737,GO:0005886,GO:0006401,GO:0046872	nucleic acid binding|nuclease activity|endonuclease activity|nucleus|cytoplasm|plasma membrane|RNA catabolic process|metal ion binding
Os01g0166400	33.1258912326929	41.678611773933	24.5731706914528	0.589587072255166	-0.76222320376143	0.0473424737030476	0.581167782599152	0.842926603647515	0.567970270922007	0.957341974795661	0.239663444318173	0.586773980116923	0.574395176829908
Os01g0166500	406.60497010653	393.352940393451	419.856999819609	1.06737984314963	0.0940736722355278	0.629577313101563	1	20.1459458271756	15.0456164132172	19.2730676594567	19.0182537128998	20.9014189738742	18.6937132619735
Os01g0166700	427.015599584954	481.605279690701	372.425919479207	0.773301155914212	-0.370897725327972	0.0450091226701745	0.565205575659932	18.7133452350209	19.2095229043281	17.3104756499613	12.0049830074685	15.0667008058689	15.9820658629826
Os01g0166800	232.186718879161	232.733872801166	231.639564957156	0.995298029329215	-0.00679950786923455	0.960912326288221	1	5.92501847470297	4.92551869341746	6.27825955590701	5.4728880170216	5.83176565676035	5.87991305607452	ETG1	Mini-chromosome maintenance complex-binding protein		GO:0000790,GO:0003682,GO:0005634,GO:0006260,GO:0006261,GO:0006301,GO:0007062,GO:0009941,GO:0042555,GO:0051301	nuclear chromatin|chromatin binding|nucleus|DNA replication|DNA-dependent DNA replication|postreplication repair|sister chromatid cohesion|chloroplast envelope|MCM complex|cell division
Os01g0167100	63.0365390623161	73.2939866406145	52.7790914840177	0.720101251181924	-0.47372832123794	0.115190820408808	0.812119596541367	3.02266374939539	2.23712751633768	2.28031220373809	1.80498994886333	1.80537539077814	1.86740584623218	HCR9-0	Receptor-like protein Cf-9 homolog		GO:0005886,GO:0016021	plasma membrane|integral component of membrane
Os01g0167400	152.627034310577	159.364957805146	145.889110816009	0.915440337858877	-0.127462230798046	0.602979229331309	1	6.24787147533981	7.06001816668537	5.40555996216804	5.95815787340404	5.89394194895486	5.45749556655567	RIP30A	Protein synthesis inhibitor II		GO:0005737,GO:0017148,GO:0030598,GO:0031640,GO:0050832,GO:0090729	cytoplasm|negative regulation of translation|rRNA N-glycosylase activity|killing of cells of other organism|defense response to fungus|toxin activity
Os01g0167500	2028.96631624806	1939.56664412059	2118.36598837552	1.09218520270851	0.127217515940875	0.454729698174537	1	61.4988467114582	52.9805673629277	56.5250460792176	58.5790040918811	64.8425707227987	64.9052151308228	UXT3	UDP-xylose transporter 3		GO:0000139,GO:0005464,GO:0005768,GO:0005794,GO:0005802,GO:0008643,GO:0015297,GO:0015790,GO:0016021	Golgi membrane|UDP-xylose transmembrane transporter activity|endosome|Golgi apparatus|trans-Golgi network|carbohydrate transport|antiporter activity|UDP-xylose transmembrane transport|integral component of membrane
Os01g0167600	10.0647215905495	9.48348672562822	10.6459564554707	1.1225783051608	0.166816083297793	0.822431233205897	1	0.231200212935766	0.676856525548175	0.417042593494249	0.409583008740506	0.702292237861382	0.391150375881063
Os01g0167700	71.7277824237646	77.0094212696043	66.4461435779249	0.862831358585359	-0.212849484391009	0.459933473657325	1	1.08562777277328	0.724818186009614	1.24522013860943	1.0427232772318	0.620801156476072	0.995797172063742
Os01g0167750	11.2751670775555	8.81219279091856	13.7381413641924	1.55899237455975	0.640613871453438	0.406949487254735	1	0.204444817250932	0.347360019134646	0.128048884873256	0.578489061817372	0.12129301266904	0.378311631057774	At5g66631	Pentatricopeptide repeat-containing protein At5g66631
Os01g0167800	148.795086651202	146.232629299813	151.357544002592	1.03504631440546	0.0496953243121804	0.847879002832601	1	2.37251156008694	2.39680674661364	2.32934760200917	2.42967698435801	2.37383692216573	2.61037488396212	MAIL3	Serine/threonine-protein phosphatase 7 long form homolog		GO:0004721,GO:0005634,GO:0046872	phosphoprotein phosphatase activity|nucleus|metal ion binding
Os01g0167900	128.759482321418	123.370598992548	134.148365650287	1.08736090077985	0.120830857889855	0.614715516547165	1	3.43017724127216	2.83581164649407	3.67727081628568	3.21894205843308	4.44241553269227	3.23340593183269	NET4A	Protein NETWORKED 4A		GO:0005774,GO:0051015	vacuolar membrane|actin filament binding
Os01g0168000	1.54664492649198	0.676743188307085	2.41654666467687	3.57084741513544	1.83626648784989	0.52247232597027	1	0	0.116491952118424	0.111651674728852	0.109654576246515	0	0.706858286730767
Os01g0168100	10261.1086627103	8577.63577029629	11944.5815551243	1.39252608469195	0.477704352271417	0.00264718646781485	0.109379125238501	204.183280130991	187.10084094492	187.86079144199	324.87806574609	257.81371790308	232.638080491301	NET4A	Protein NETWORKED 4A		GO:0005774,GO:0051015	vacuolar membrane|actin filament binding
Os01g0168200	170.47987970484	190.569749571229	150.390009838452	0.789159927936206	-0.341610394319397	0.132355422712111	0.85247711494018	7.77010182578581	11.4725944059656	11.0485164694372	7.75063795857566	8.77116584919625	7.6053832080126	Os01g0168200	Thioredoxin H4-1		GO:0005737,GO:0006662,GO:0015035,GO:0045454	cytoplasm|glycerol ether metabolic process|protein disulfide oxidoreductase activity|cell redox homeostasis
Os01g0168300	263.691999636931	291.211048732174	236.172950541688	0.811002712877476	-0.302221354491257	0.128206646060888	0.840547713706886	10.6570654401743	10.4185669489163	12.8772761225555	8.14099560992684	9.71447109686283	9.88552358653708
Os01g0168400	816.540112884905	857.416336937853	775.663888831957	0.904652565406132	-0.144564267780009	0.407229577998415	1	19.999657838804	23.608230014174	22.7040900851377	17.2953931629981	22.0638784466856	21.1204465472657	HRD1B	ERAD-associated E3 ubiquitin-protein ligase HRD1B		GO:0005886,GO:0006511,GO:0016021,GO:0030433,GO:0030968,GO:0030970,GO:0036513,GO:0046872,GO:0051082,GO:0061630,GO:0070936,GO:1990381	plasma membrane|ubiquitin-dependent protein catabolic process|integral component of membrane|ubiquitin-dependent ERAD pathway|endoplasmic reticulum unfolded protein response|retrograde protein transport, ER to cytosol|Derlin-1 retrotranslocation complex|metal ion binding|unfolded protein binding|ubiquitin protein ligase activity|protein K48-linked ubiquitination|ubiquitin-specific protease binding
Os01g0168450	7.97764256764397	6.63033385017458	9.32495128511337	1.40640750463385	0.492014673879756	0.554772597493115	1	0.146042839132023	0.0916182256874436	0.351245837937031	0.287469292413759	0.360440244409506	0.185309230566429
Os01g0168500	293.652097552577	301.969795756435	285.334399348718	0.944910396200241	-0.0817505667034994	0.677998586151344	1	9.0003608630888	8.45749089966542	8.59130255018854	8.85811103152302	7.65136527726399	8.34234504314582	ATG18D	Autophagy-related protein 18d		GO:0000045,GO:0000422,GO:0005774,GO:0005829,GO:0006497,GO:0015031,GO:0019898,GO:0032266,GO:0034045,GO:0034497,GO:0080025	autophagosome assembly|autophagy of mitochondrion|vacuolar membrane|cytosol|protein lipidation|protein transport|extrinsic component of membrane|phosphatidylinositol-3-phosphate binding|phagophore assembly site membrane|protein localization to phagophore assembly site|phosphatidylinositol-3,5-bisphosphate binding
Os01g0168600	485.840792117698	511.954787737822	459.726796497575	0.897983195994656	-0.155239646894221	0.464136386713404	1	11.1983870664999	11.3523771567215	12.6789540628206	7.55625233990979	12.6568699250528	11.6249061780243	OFUT34	O-fucosyltransferase 34
Os01g0168800	237.661732639567	275.262642291912	200.060822987223	0.726799762297789	-0.460370147153331	0.132492189254708	0.85247711494018	10.5392432177033	9.13712123447677	11.6139850960527	4.097389809449	9.86194409892883	8.88355232960647
Os01g0168850	2.28115192819873	2.31821039043157	2.2440934659659	0.968028387426962	-0.0468787397432751	1	1	0.061250802680744	0.0640415955675912	0.306903235262144	0.301413698389054	0.0581421978639903	0.0647660370512022
Os01g0169000	0	0	0					0	0	0	0	0	0	MYB74	Transcription factor MYB74		GO:0003700,GO:0005634,GO:0009651,GO:0009723,GO:0009737,GO:0009753,GO:0030154,GO:0043565,GO:0044212	DNA-binding transcription factor activity|nucleus|response to salt stress|response to ethylene|response to abscisic acid|response to jasmonic acid|cell differentiation|sequence-specific DNA binding|transcription regulatory region DNA binding
Os01g0169400	9.92502916179203	11.5400484187505	8.31000990483354	0.720101823085184	-0.473727175452304	0.673313896991645	1	0.297556769518539	0.700007531007689	0.298187554260742	0.695528044802293	0.141227574267819	0.117987674748867	LOB	Protein LATERAL ORGAN BOUNDARIES	LBD	GO:0007275,GO:0010199	multicellular organism development|organ boundary specification between lateral organs and the meristem
Os01g0169500	1408.16137662064	1307.21704145084	1509.10571179045	1.15444158386701	0.207195172854261	0.20821562120913	0.94979162761743	11.857799400554	11.2669339539828	10.5939110751807	15.9880962447207	11.6683878187617	11.7096457232168	RST1	Protein RST1		GO:0005886,GO:0006629,GO:0006723,GO:0006952,GO:0009793,GO:0016021,GO:0043447,GO:0048316	plasma membrane|lipid metabolic process|cuticle hydrocarbon biosynthetic process|defense response|embryo development ending in seed dormancy|integral component of membrane|alkane biosynthetic process|seed development
Os01g0169800	254.966119386118	243.080232168668	266.852006603569	1.09779394327058	0.134607284835377	0.692063224886912	1	5.98672551378378	5.50230320506022	6.28971100972536	8.64809091330852	3.9642718555383	7.12159723881248	TAR2	Tryptophan aminotransferase-related protein 2		GO:0009851,GO:0016846,GO:0050362	auxin biosynthetic process|carbon-sulfur lyase activity|L-tryptophan:2-oxoglutarate aminotransferase activity	path:dosa00380	Tryptophan metabolism
Os01g0169900	1068.61228624731	1097.58487938931	1039.6396931053	0.947206646727637	-0.0782488902218557	0.657922674941691	1	22.7796978963193	24.0253294453758	26.5884125309922	23.4841666695372	24.7246373633012	21.9397490640146
Os01g0170000	1473.45197446623	1563.05972310652	1383.84422582593	0.885343154435324	-0.175691350147143	0.429892731904085	1	61.0112305756774	61.1278607071859	69.3250565137861	75.4068772728398	43.5992016140299	52.4566614772638	RFS	Galactinol--sucrose galactosyltransferase		GO:0010325,GO:0047274	raffinose family oligosaccharide biosynthetic process|galactinol-sucrose galactosyltransferase activity	path:dosa00052	Galactose metabolism
Os01g0170051	27.6453910876035	25.3710728216518	29.9197093535552	1.17928435915495	0.23791163526253	0.642085059244566	1	0.515121813340148	0.754029497603354	0.309728285963302	0.973402296923042	0.528096582105231	0.392173258663179	RFS	Galactinol--sucrose galactosyltransferase		GO:0010325,GO:0047274	raffinose family oligosaccharide biosynthetic process|galactinol-sucrose galactosyltransferase activity
Os01g0170100	84.9099907584836	85.7706105271155	84.0493709898516	0.979932059167053	-0.0292463673948088	0.95531240005061	1	4.03582446678283	3.54635220930351	3.5711014290346	4.05655011272201	4.03477452587809	2.9508919758464	SPAC57A7.13	Uncharacterized RNA-binding protein C57A7.13		GO:0003723,GO:0005634,GO:0008270,GO:0045292	RNA binding|nucleus|zinc ion binding|mRNA cis splicing, via spliceosome
Os01g0170300	122.73172746951	101.51383291878	143.949622020241	1.41802962100164	0.503887669125973	0.0377384028583438	0.524948853390763	1.41298633130279	1.19474006581336	1.16972400745123	1.80180416228618	1.88944735214297	1.71494260982285	RGI3	LRR receptor-like serine/threonine-protein kinase
Os01g0170500	266.222679751917	289.353510835963	243.091848667871	0.840120612207404	-0.251331631112353	0.21495384668029	0.954794855106827	8.05976079412824	6.49249279202476	7.67046430751732	6.63525879488179	6.47182809327451	5.73514424646507
Os01g0170600	158.569566706812	186.770360112064	130.36877330156	0.698016394160924	-0.518667173786375	0.0218613142175118	0.39869257704845	2.87822018470142	3.06441088869185	3.99232328305228	2.53909352709946	2.23236202034029	2.22688070374198	PHOS34	Universal stress protein PHOS34		GO:0002238,GO:0005524,GO:0009507	response to molecule of fungal origin|ATP binding|chloroplast
Os01g0170700	13.9231598328893	15.057397114028	12.7889225517506	0.849344840605684	-0.23557767677024	0.748996595391652	1	0.339625140381505	0.288518429686407	0.340345105035536	0.355148485308757	0.342537741553888	0.134668690834051
Os01g0170800	24.388877940118	23.1737802599016	25.6039756203344	1.10486831812408	0.143874434675572	0.760230811241526	1	0.686637553755133	0.689206150625901	0.550474514558313	0.919068026677431	0.6257177077432	0.609877172098437
Os01g0170900	7.0479842059897	7.00729542769677	7.08867298428264	1.01161326183911	0.0166578553839668	1	1	0.441885152739645	0.256677182633815	0.344417030519511	0.338256489438403	0.466065075599683	0.259580726765536
Os01g0171000	650.675826475409	702.831764009582	598.519888941237	0.851583436591914	-0.231780205429582	0.187350455107175	0.924837085505325	13.8172699158103	14.1915117239012	15.3148265342334	10.2942991191295	13.7727814917059	13.1040426932241	NIK3	Protein NSP-INTERACTING KINASE 3
Os01g0171100	4.39965916029875	5.29773034816402	3.50158797243347	0.660960022936422	-0.597365079516751	0.629356927907278	1	0.194955048912582	0.0815351430504249	0.351662994514153	0.268623324550054	0.111036406372086	0.0412287361751121	nuc-2	Ankyrin repeat protein nuc-2		GO:0004190,GO:0006629,GO:0008081	aspartic-type endopeptidase activity|lipid metabolic process|phosphoric diester hydrolase activity
Os01g0171200	25.2051141439372	22.4725213612593	27.937706926615	1.24319414263756	0.314051611554808	0.700928865297598	1	0.375920956910826	0.375960087089132	0.360338826771776	0.949078008415742	0.217208290460363	0.241953704961278
Os01g0171800	463.224389275328	465.913072694151	460.535705856506	0.988458433229722	-0.0167477960388199	0.934713592352554	1	15.4048877919872	14.8979606176222	13.7779300134944	16.5145636360504	13.1399891482317	14.3726356588118
Os01g0172000	592.277844405244	592.51212541668	592.043563393807	0.999209194204181	-0.00114134294974791	0.990987625471542	1	18.4820943943013	17.4137045115614	17.8608722244166	18.8975388389995	19.0226841960412	16.3120591857791	ALG3	Dol-P-Man:Man(5)GlcNAc(2)-PP-Dol alpha-1,3-mannosyltransferase		GO:0000033,GO:0005783,GO:0006486,GO:0030176,GO:0052925	alpha-1,3-mannosyltransferase activity|endoplasmic reticulum|protein glycosylation|integral component of endoplasmic reticulum membrane|dol-P-Man:Man(5)GlcNAc(2)-PP-Dol alpha-1,3-mannosyltransferase activity	path:dosa00510	N-Glycan biosynthesis
Os01g0172100	356.584347022104	404.699270435724	308.469423608485	0.762218877430563	-0.391722755907831	0.181403340330211	0.916350607417282	13.0864638686348	11.0957879235704	12.3673829632465	6.98258038912133	13.3843902603466	7.69100610445317	PPT3	Phosphoenolpyruvate/phosphate translocator 3, chloroplastic		GO:0015120,GO:0015121,GO:0015714,GO:0016021,GO:0031969,GO:0035436,GO:0071917	phosphoglycerate transmembrane transporter activity|phosphoenolpyruvate:phosphate antiporter activity|phosphoenolpyruvate transport|integral component of membrane|chloroplast membrane|triose phosphate transmembrane transport|triose-phosphate transmembrane transporter activity
Os01g0172200	629.621613168177	642.427858746884	616.81536758947	0.96013172403922	-0.0586957467811012	0.753782118692429	1	10.9052529358267	10.8805843227341	11.6868065930994	9.70023608370589	12.4090843810034	10.2943387651653	Os01g0172200	DEAD-box ATP-dependent RNA helicase 14		GO:0000184,GO:0003723,GO:0004386,GO:0005524,GO:0005634,GO:0006364	nuclear-transcribed mRNA catabolic process, nonsense-mediated decay|RNA binding|helicase activity|ATP binding|nucleus|rRNA processing	path:dosa03040	Spliceosome
Os01g0172300	540.402910395717	534.123159931062	546.682660860372	1.02351424141752	0.0335311764985937	0.855950647971695	1	25.9338151725974	24.0749282574577	27.1353560994451	26.3684756611224	27.8305819514314	25.4562501099023
Os01g0172400	10006.2906449694	10425.1985945504	9587.38269538837	0.91963549743791	-0.120865940500205	0.459108383219706	1	178.308842188831	174.814273185804	163.499684630905	184.140389869516	144.045179365342	151.993168212114	PLD1	Phospholipase D alpha 1		GO:0004630,GO:0005509,GO:0016020,GO:0016042,GO:0046470,GO:0070290	phospholipase D activity|calcium ion binding|membrane|lipid catabolic process|phosphatidylcholine metabolic process|N-acylphosphatidylethanolamine-specific phospholipase D activity	path:dosa00564,path:dosa00565,path:dosa04144	Glycerophospholipid metabolism|Ether lipid metabolism|Endocytosis
Os01g0172600	198.999174384116	233.257593527544	164.740755240687	0.70626105992658	-0.501726539939368	0.0176778527666833	0.355789145395605	14.5772180588458	15.6390070905753	14.5446064513578	10.7289311513064	8.84389971833885	12.3310533554783	PER25	Peroxidase 25		GO:0004601,GO:0005576,GO:0006979,GO:0020037,GO:0042744,GO:0046872	peroxidase activity|extracellular region|response to oxidative stress|heme binding|hydrogen peroxide catabolic process|metal ion binding	path:dosa00940	Phenylpropanoid biosynthesis
Os01g0172701	25.1093503617835	28.6322102115111	21.5864905120559	0.753923303600833	-0.407510328877127	0.370067108025828	1	0.749933685613982	1.82957411093606	1.7535547289902	1.27934049769031	0.806789401426416	1.21589193619374	PER25	Peroxidase 25		GO:0004601,GO:0005576,GO:0006979,GO:0020037,GO:0042744,GO:0046872	peroxidase activity|extracellular region|response to oxidative stress|heme binding|hydrogen peroxide catabolic process|metal ion binding
Os01g0172800	479.340352297747	533.198784856934	425.481919738561	0.797979912599997	-0.325575664676732	0.0984028776236437	0.769768928691141	29.1160384947502	33.6999029756116	33.9206480900685	33.2549513422644	20.1884989225549	24.6422952359924	ATS3A	Embryo-specific protein ATS3A		GO:0005576,GO:0009506	extracellular region|plasmodesma
Os01g0172900	1.33412346578047	2.31821039043157	0.350036541129364	0.150994293949394	-2.72743406352545	0.282763175197934	1	0.0554568078325655	0.0579836067976839	0.277871848142752	0	0	0.0586395200328452	ADPG2	Polygalacturonase ADPG2		GO:0004650,GO:0005576,GO:0005618,GO:0009830,GO:0009901,GO:0010047,GO:0010227,GO:0045490	polygalacturonase activity|extracellular region|cell wall|cell wall modification involved in abscission|anther dehiscence|fruit dehiscence|floral organ abscission|pectin catabolic process
Os01g0173000	104.224458973359	110.675573462656	97.7733444840616	0.883422976046763	-0.178823740438127	0.496751398765329	1	1.30836143507693	1.76285410970773	1.44630356193546	1.35405831703585	1.29317420853122	1.3834493830592	At1g52590	DCC family protein At1g52590, chloroplastic		GO:0010287	plastoglobule
Os01g0173100	567.000924194431	592.209948361398	541.791900027463	0.914864570456073	-0.128369901208978	0.468567466214419	1	44.6288661032571	38.3245284747783	42.5503898007141	38.347015261981	38.6454010825302	38.8320230672051	At2g34160	Uncharacterized protein At2g34160		GO:0003676,GO:0005829	nucleic acid binding|cytosol
Os01g0173600	17.9669869475557	8.06100019352604	27.8729737015854	3.45775623773968	1.78983616655108	0.115042341844175	0.811433348242102	0.628256515818583	0.404235076242146	0.145289617949419	2.61599877188694	0.45874707637535	1.07312048044406
Os01g0173900	1142.10448991101	1149.25665509927	1134.95232472275	0.987553406531901	-0.0180693241732598	0.957199449523557	1	9.46238830427082	12.9313729268074	11.7546936565742	11.1676749137551	12.5973757655452	10.2856780436643	ABCC3	ABC transporter C family member 3		GO:0000325,GO:0005524,GO:0005773,GO:0005774,GO:0008559,GO:0009506,GO:0010290,GO:0015431,GO:0016020,GO:0016021,GO:0042626,GO:0048046,GO:0055085	plant-type vacuole|ATP binding|vacuole|vacuolar membrane|xenobiotic transmembrane transporting ATPase activity|plasmodesma|chlorophyll catabolite transmembrane transporter activity|glutathione S-conjugate-exporting ATPase activity|membrane|integral component of membrane|ATPase activity, coupled to transmembrane movement of substances|apoplast|transmembrane transport	path:dosa02010	ABC transporters
Os01g0174000	175.495686116683	173.636083217406	177.355289015959	1.0214195444267	0.0305755697804574	0.890624338308699	1	9.59514006923105	7.22917678791067	7.91863109710188	9.25832334306778	8.75098386647474	7.50989108134111	HY5	Transcription factor HY5	bZIP	GO:0003700,GO:0005634,GO:0009585,GO:0010017,GO:0010099,GO:0010114,GO:0010218,GO:0043565	DNA-binding transcription factor activity|nucleus|red, far-red light phototransduction|red or far-red light signaling pathway|regulation of photomorphogenesis|response to red light|response to far red light|sequence-specific DNA binding	path:dosa04712	Circadian rhythm - plant
Os01g0174100	58.229896714228	57.1792519250256	59.2805415034304	1.03674916176168	0.0520668807883621	0.898980474203978	1	4.68673045284988	3.43750541663088	3.99567087090726	4.19958335903203	4.18326506563471	4.29001397694838	At1g15400	Uncharacterized protein At1g15400		GO:0005886	plasma membrane
Os01g0174200	15.3025554221546	10.4500271573114	20.1550836869978	1.92871112998938	0.947637081935798	0.090547028176722	0.750553973463664	0.503975902759104	0.978600521743368	0.793640997853334	1.27545586055157	1.7085645863541	1.44644149414351
Os01g0174300	397.903631023867	473.784945239569	322.022316808165	0.679680348739943	-0.557071683394227	0.00282005999810122	0.113853643663799	17.434575372047	14.4435053780749	18.5987303651111	11.0703378046446	11.2444769642059	12.2653283015167	CBR2	NADH-cytochrome b5 reductase-like protein		GO:0004128,GO:0005507,GO:0005739,GO:0005758,GO:0005794,GO:0009505,GO:0009651	cytochrome-b5 reductase activity, acting on NAD(P)H|copper ion binding|mitochondrion|mitochondrial intermembrane space|Golgi apparatus|plant-type cell wall|response to salt stress	path:dosa00520	Amino sugar and nucleotide sugar metabolism
Os01g0174400	0.982057967974095	0.989239724152623	0.974876211795567	0.985480251139975	-0.0211011346971425	1	1	0.0481541512600895	0	0	0	0.030473485712287	0.0169725859808235	P4H7	Probable prolyl 4-hydroxylase 7		GO:0004656,GO:0005506,GO:0005783,GO:0005789,GO:0016021,GO:0018401,GO:0031418	procollagen-proline 4-dioxygenase activity|iron ion binding|endoplasmic reticulum|endoplasmic reticulum membrane|integral component of membrane|peptidyl-proline hydroxylation to 4-hydroxy-L-proline|L-ascorbic acid binding
Os01g0174500	116.204879653429	110.842224989431	121.567534317427	1.09676194545011	0.133250419644387	0.609050841805567	1	5.41160937970529	3.6125306470131	4.96420523025206	5.73577783443311	4.86035353437509	4.88586661927091	P4H7	Probable prolyl 4-hydroxylase 7		GO:0004656,GO:0005506,GO:0005783,GO:0005789,GO:0016021,GO:0018401,GO:0031418	procollagen-proline 4-dioxygenase activity|iron ion binding|endoplasmic reticulum|endoplasmic reticulum membrane|integral component of membrane|peptidyl-proline hydroxylation to 4-hydroxy-L-proline|L-ascorbic acid binding	path:dosa00330	Arginine and proline metabolism
Os01g0174600	0	0	0					0	0	0	0	0	0	Os01g0174600	Zinc finger CCCH domain-containing protein 1	C3H	GO:0003677,GO:0003730,GO:0005829,GO:0046872,GO:0061158	DNA binding|mRNA 3'-UTR binding|cytosol|metal ion binding|3'-UTR-mediated mRNA destabilization
Os01g0174700	46.8756984095908	47.5584996099237	46.1928972092579	0.971285839295467	-0.0420321666489728	0.951012269402578	1	1.09857295515939	0.949826701828727	0.995045856206427	0.665360071398848	1.48401038357613	0.826537996653437	PID2	Protein kinase PINOID 2		GO:0004674,GO:0005524,GO:0005634,GO:0005737,GO:0005886,GO:0006468,GO:0009734,GO:0048825	protein serine/threonine kinase activity|ATP binding|nucleus|cytoplasm|plasma membrane|protein phosphorylation|auxin-activated signaling pathway|cotyledon development
Os01g0174900	452.221710516573	444.052059172901	460.391361860245	1.03679591694221	0.0521319417969606	0.787175581742008	1	23.4398267277827	24.1626435656583	26.4119209723388	27.2391768922713	24.4438894689155	25.7741329034645	GRXS1	Monothiol glutaredoxin-S1, mitochondrial		GO:0005739,GO:0005759,GO:0009055,GO:0015035,GO:0015038,GO:0045454,GO:0046872,GO:0051537	mitochondrion|mitochondrial matrix|electron transfer activity|protein disulfide oxidoreductase activity|glutathione disulfide oxidoreductase activity|cell redox homeostasis|metal ion binding|2 iron, 2 sulfur cluster binding
Os01g0175000	2297.72952137297	2360.73387063237	2234.72517211356	0.946623081878746	-0.0791379945879574	0.613306760247447	1	76.0868820889197	73.1051386468721	75.8067071650398	67.5135868933498	70.8214322766511	76.4608382923353	YALI0A18337g	Acyl-protein thioesterase 1		GO:0002084,GO:0005737,GO:0006631,GO:0008474,GO:0052689	protein depalmitoylation|cytoplasm|fatty acid metabolic process|palmitoyl-(protein) hydrolase activity|carboxylic ester hydrolase activity	path:dosa00564	Glycerophospholipid metabolism
Os01g0175100	3677.47767146209	3484.498853859	3870.45648906517	1.11076417338428	0.151552550297508	0.353616819360701	1	197.204658739673	208.802171231485	179.596313261481	220.971649382955	206.590306836506	229.186779428305
Os01g0175400	32.5744763761122	34.617582255177	30.5313704970474	0.881961376504897	-0.181212617273429	0.709903905402423	1	0.956940791657902	1.46233096246715	1.43845408742598	0.434684508528788	1.50231096005521	1.47887291777902
Os01g0175500	61.2744744526052	56.8148377159867	65.7341111892237	1.15698845287254	0.210374465943536	0.491973937349575	1	1.67813537456165	1.97790920437007	1.58996412141756	2.25219901026765	1.88259681559612	2.00028340454047
Os01g0175600	6.12462038873491	5.31861322276764	6.93062755470218	1.30308921976765	0.381935865571241	0.745571407019676	1	0.105632014919172	0.0662669791973531	0.169369507439392	0.166340017849712	0.0802167774906018	0.201049782969755	BOR4	Boron transporter 4		GO:0005452,GO:0005886,GO:0005887,GO:0015301,GO:0046713,GO:0051453,GO:0080029,GO:0080139	inorganic anion exchanger activity|plasma membrane|integral component of plasma membrane|anion:anion antiporter activity|borate transport|regulation of intracellular pH|cellular response to boron-containing substance levels|borate efflux transmembrane transporter activity
Os01g0175633	0.493711653143409	0.987423306286817	0	0	-Inf	0.532264390163547	1	0.0491473506540101	0	0.0246257685779206	0	0	0	BOR4	Boron transporter 4		GO:0005452,GO:0005886,GO:0005887,GO:0015301,GO:0046713,GO:0051453,GO:0080029,GO:0080139	inorganic anion exchanger activity|plasma membrane|integral component of plasma membrane|anion:anion antiporter activity|borate transport|regulation of intracellular pH|cellular response to boron-containing substance levels|borate efflux transmembrane transporter activity
Os01g0175700	164.411523073191	177.433065370367	151.389980776014	0.853223047575763	-0.229005158071789	0.498806791187447	1	4.43918150305493	4.02938680938199	4.64413454369937	5.35325060045272	1.94486947743559	4.02338555280336	BOR4	Boron transporter 4		GO:0005452,GO:0005886,GO:0005887,GO:0015301,GO:0046713,GO:0051453,GO:0080029,GO:0080139	inorganic anion exchanger activity|plasma membrane|integral component of plasma membrane|anion:anion antiporter activity|borate transport|regulation of intracellular pH|cellular response to boron-containing substance levels|borate efflux transmembrane transporter activity
Os01g0175733	0.477293122691872	0.329746574717541	0.624839670666202	1.89490875288526	0.922128378776628	1	1	0.0250231937781088	0	0	0	0.0475064299620409	0	BOR4	Boron transporter 4		GO:0005452,GO:0005886,GO:0005887,GO:0015301,GO:0046713,GO:0051453,GO:0080029,GO:0080139	inorganic anion exchanger activity|plasma membrane|integral component of plasma membrane|anion:anion antiporter activity|borate transport|regulation of intracellular pH|cellular response to boron-containing substance levels|borate efflux transmembrane transporter activity
Os01g0175850	19.056988729688	17.1330252638881	20.9809521954879	1.22459121330488	0.292300236606395	0.561867223709833	1	0.598933524591707	0.626222953414986	0.500169326656954	0.916949348396537	0.694877835012338	0.527755680295607	UGT73C5	UDP-glycosyltransferase 73C5		GO:0008194,GO:0016021,GO:0016131,GO:0043231,GO:0046527,GO:0050403,GO:0050502,GO:0080043,GO:0080044,GO:0080046,GO:0098754	UDP-glycosyltransferase activity|integral component of membrane|brassinosteroid metabolic process|intracellular membrane-bounded organelle|glucosyltransferase activity|trans-zeatin O-beta-D-glucosyltransferase activity|cis-zeatin O-beta-D-glucosyltransferase activity|quercetin 3-O-glucosyltransferase activity|quercetin 7-O-glucosyltransferase activity|quercetin 4'-O-glucosyltransferase activity|d…
Os01g0176000	100.310905997608	83.7984826104875	116.823329384728	1.3940983863365	0.479332380769456	0.11028210363968	0.799527283441735	2.18021672851436	2.27955474649002	2.45794334295172	4.21105128060359	2.19891411290819	3.34274470367643	UGT73C6	UDP-glycosyltransferase 73C6		GO:0008194,GO:0035251,GO:0043231,GO:0051555,GO:0080043,GO:0080044,GO:0080046	UDP-glycosyltransferase activity|UDP-glucosyltransferase activity|intracellular membrane-bounded organelle|flavonol biosynthetic process|quercetin 3-O-glucosyltransferase activity|quercetin 7-O-glucosyltransferase activity|quercetin 4'-O-glucosyltransferase activity
Os01g0176050	6.60464094569991	6.06345428848298	7.14582760291683	1.17850770582863	0.236961191871407	0.828234852740249	1	0.278814694156083	0.255078626931637	0.104777155478031	0.411612082386071	0.132332136115069	0.221112075537862	UGT73C6	UDP-glycosyltransferase 73C6		GO:0008194,GO:0035251,GO:0043231,GO:0051555,GO:0080043,GO:0080044,GO:0080046	UDP-glycosyltransferase activity|UDP-glucosyltransferase activity|intracellular membrane-bounded organelle|flavonol biosynthetic process|quercetin 3-O-glucosyltransferase activity|quercetin 7-O-glucosyltransferase activity|quercetin 4'-O-glucosyltransferase activity
Os01g0176100	23.9049701823499	20.6748896695008	27.135050695199	1.31246411124642	0.392277973457071	0.416143464587409	1	0.915589687881081	0.478653519062953	0.655379020320754	0.933301698756862	0.77600144559509	1.00271243020307	UGT73C6	UDP-glycosyltransferase 73C6		GO:0008194,GO:0035251,GO:0043231,GO:0051555,GO:0080043,GO:0080044,GO:0080046	UDP-glycosyltransferase activity|UDP-glucosyltransferase activity|intracellular membrane-bounded organelle|flavonol biosynthetic process|quercetin 3-O-glucosyltransferase activity|quercetin 7-O-glucosyltransferase activity|quercetin 4'-O-glucosyltransferase activity
Os01g0176150	2.52211184283042	2.38267543210822	2.66154825355262	1.1170418839622	0.159683281301714	1	1	0.239638176911524	0.501113798893852	0.120073090584313	0.353776078109196	0.113738022098901	0.506782421305757	UGT73D1	UDP-glycosyltransferase 73D1		GO:0008194,GO:0043231,GO:0080043,GO:0080044	UDP-glycosyltransferase activity|intracellular membrane-bounded organelle|quercetin 3-O-glucosyltransferase activity|quercetin 7-O-glucosyltransferase activity
Os01g0176200	41.0181673443658	40.0070120512985	42.0293226374332	1.05054890336578	0.0711433214599306	0.83475265518824	1	0.674983145932402	1.32325809687918	1.409195894636	1.49470898106901	1.17466498665707	0.951627984724917	UGT73C6	UDP-glycosyltransferase 73C6		GO:0008194,GO:0035251,GO:0043231,GO:0051555,GO:0080043,GO:0080044,GO:0080046	UDP-glycosyltransferase activity|UDP-glucosyltransferase activity|intracellular membrane-bounded organelle|flavonol biosynthetic process|quercetin 3-O-glucosyltransferase activity|quercetin 7-O-glucosyltransferase activity|quercetin 4'-O-glucosyltransferase activity	path:dosa00944	Flavone and flavonol biosynthesis
Os01g0176300	12.9891054890278	13.4731292821169	12.5050816959387	0.928149758982638	-0.107570488769379	0.890666265590112	1	0.233946058695098	0.3261405722017	0.234441996342769	0.153499042600031	0.259084948201534	0.329829889400896	PCMP-H33	Pentatricopeptide repeat-containing protein At2g29760, chloroplastic
Os01g0176400	227.656093295587	215.190108741807	240.122077849367	1.1158602003286	0.15815629157006	0.64276762487365	1	10.0536092593902	11.4025063720622	15.5962064856538	9.33568960906608	17.5231329894587	14.7146643348856	NPY5	BTB/POZ domain-containing protein NPY5		GO:0009908,GO:0009958,GO:0016567,GO:0071944	flower development|positive gravitropism|protein ubiquitination|cell periphery
Os01g0176500	229.434885386729	275.42732170595	183.442449067509	0.666028511373882	-0.586344157324639	0.0125957047370362	0.29346512365666	5.63158252905491	3.77870510305904	5.23915639066104	2.81445443543158	2.98097347623585	4.02550799866375
Os01g0176700	100.267643842172	101.013222954924	99.5220647294205	0.985237989820708	-0.0214558370573301	0.969615198291986	1	2.45342968642314	2.69744384658809	2.58536420312049	2.86273349286614	2.59301660242733	2.24655319891628	NHO1	Transcription factor NIGTH1	G2-like	GO:0003677,GO:0005634	DNA binding|nucleus
Os01g0176751	1.98918113995536	2.01297952604925	1.96538275386147	0.976355063937887	-0.0345221972752608	1	1	0.0998897471710308	0.104441060519966	0.10010150148104	0.196621998786855	0	0.105622502614942	NHO1	Transcription factor NIGTH1		GO:0003677,GO:0005634	DNA binding|nucleus
Os01g0176800	1.64629020839723	1.68504936919752	1.60753104759694	0.953996409234292	-0.0679442588343844	1	1	0.0273359119374511	0.0285814281633879	0.0136969303997094	0.026903870497341	0.0259485579143204	0.0144523712986862
Os01g0176900	0	0	0					0	0	0	0	0	0	BEH2	BES1/BZR1 homolog protein 2	BES1	GO:0003677,GO:0003700,GO:0006351,GO:0009742	DNA binding|DNA-binding transcription factor activity|transcription, DNA-templated|brassinosteroid mediated signaling pathway
Os01g0177100	102.242590171844	88.6958173671575	115.78936297653	1.30546587667397	0.384564747810357	0.240834031822179	0.979449617821516	1.42507191036411	0.857454549008174	1.33378487108521	2.10382318030374	1.53141120663876	1.13725129760669	LUG	Transcriptional corepressor LEUNIG		GO:0001077,GO:0001666,GO:0005634,GO:0006974,GO:0006979,GO:0009414,GO:0009611,GO:0009617,GO:0009620,GO:0009624,GO:0009733,GO:0009908,GO:0009909,GO:0009944,GO:0010073,GO:0010272,GO:0010393,GO:0030154,GO:0045892,GO:0045995,GO:0046898,GO:0048359,GO:0051512,GO:0071217,GO:0080001,GO:1902074,GO:1902183,GO:2000024	proximal promoter DNA-binding transcription activator activity, RNA polymerase II-specific|response to hypoxia|nucleus|cellular response to DNA damage stimulus|response to oxidative stress|response to water deprivation|response to wounding|response to bacterium|response to fungus|response to nematode|response to auxin|flower development|regulation of flower development|polarity specification of a…
Os01g0177200	1027.34375725079	1071.06785891236	983.619655589224	0.918354189610419	-0.122877417235958	0.467704973766705	1	18.5708054158763	16.9743470883648	19.3905451987159	15.9447328376826	18.062176569576	16.8620570468872	UBP14	Ubiquitin carboxyl-terminal hydrolase 14		GO:0004197,GO:0004843,GO:0005634,GO:0005829,GO:0006511,GO:0008270,GO:0009793,GO:0016579,GO:0048767	cysteine-type endopeptidase activity|thiol-dependent ubiquitin-specific protease activity|nucleus|cytosol|ubiquitin-dependent protein catabolic process|zinc ion binding|embryo development ending in seed dormancy|protein deubiquitination|root hair elongation
Os01g0177400	37.129876726128	26.8255082921298	47.4342451601263	1.76825149568714	0.822323481616747	0.0297727171241169	0.467671609358479	1.68134278841158	1.15654633504814	0.753774199382388	2.39506087021814	1.63801146111705	2.38604365071653	GA3OX2	Gibberellin 3-beta-dioxygenase 2		GO:0009685,GO:0009686,GO:0016707,GO:0046872	gibberellin metabolic process|gibberellin biosynthetic process|gibberellin 3-beta-dioxygenase activity|metal ion binding	path:dosa00904	Diterpenoid biosynthesis
Os01g0177500	0.338371594153543	0.676743188307085	0	0	-Inf	0.732368626740562	1	0	0.0611513572878187	0.0586104990856922	0	0	0	GA3OX2	Gibberellin 3-beta-dioxygenase 2		GO:0009685,GO:0009686,GO:0016707,GO:0046872	gibberellin metabolic process|gibberellin biosynthetic process|gibberellin 3-beta-dioxygenase activity|metal ion binding
Os01g0177900	3019.41447893233	2860.41843816226	3178.41051970239	1.11116977757437	0.152079265468186	0.35130410804686	1	32.5008637650434	25.3048286985105	33.3919110314233	34.0057998873672	37.480929489163	30.7070693617874	ABCG31	ABC transporter G family member 31		GO:0005524,GO:0005886,GO:0016021,GO:0042626,GO:0055085	ATP binding|plasma membrane|integral component of membrane|ATPase activity, coupled to transmembrane movement of substances|transmembrane transport
Os01g0178000	1049.0476156458	1022.76508909561	1075.33014219599	1.05139504042601	0.0723048346489437	0.672068253507582	1	19.1280454064341	18.6445982481075	15.7227496592908	20.3902876906845	17.3207443506233	19.1112985626204	ISS1	Aromatic aminotransferase ISS1		GO:0004838,GO:0005737,GO:0005829,GO:0006555,GO:0006558,GO:0006568,GO:0006569,GO:0006570,GO:0008483,GO:0009072,GO:0009641,GO:0009693,GO:0009698,GO:0009851,GO:0010252,GO:0010326,GO:0010366,GO:0030170,GO:0050362,GO:1901997	L-tyrosine:2-oxoglutarate aminotransferase activity|cytoplasm|cytosol|methionine metabolic process|L-phenylalanine metabolic process|tryptophan metabolic process|tryptophan catabolic process|tyrosine metabolic process|transaminase activity|aromatic amino acid family metabolic process|shade avoidance|ethylene biosynthetic process|phenylpropanoid metabolic process|auxin biosynthetic process|auxin h…	path:dosa00270,path:dosa00380	Cysteine and methionine metabolism|Tryptophan metabolism
Os01g0178100	242.741292958897	230.52810090013	254.954485017665	1.10595838000729	0.145297094354812	0.487621243505325	1	7.89704943535733	6.5560131419248	6.19468973459576	8.29620839025438	7.10319564679279	7.6622306176251
Os01g0178200	143.525416025455	153.003873436899	134.046958614012	0.876101732609371	-0.190829690118771	0.403116264956535	1	9.23970192295391	6.88581371264472	6.64895751603855	7.44906955683414	5.73832158798975	6.96370635503824	PGR	Protein PGR		GO:0005886,GO:0016021	plasma membrane|integral component of membrane
Os01g0178300	58.483534382479	67.0415166460418	49.9255521189162	0.744696042342052	-0.425276404463067	0.178923713205177	0.914367891219467	7.03509219361688	6.01824656528688	5.49351097181664	4.49604106687939	5.29040065313829	4.15415850266078
Os01g0178400	385.786114840194	361.305476772083	410.266752908305	1.13551213386978	0.183343122495901	0.32889043266968	1	21.6797397303886	20.7785798901693	21.3168812828471	25.8683580332933	24.4519249355391	22.8007108899309	B'GAMMA	Serine/threonine protein phosphatase 2A 59 kDa regulatory subunit B' gamma isoform		GO:0000159,GO:0005634,GO:0005737,GO:0005829,GO:0006555,GO:0006952,GO:0008266,GO:0009742,GO:0009759,GO:0009908,GO:0010090,GO:0031348,GO:0031952,GO:0033353,GO:0072542,GO:0090342,GO:2000377	protein phosphatase type 2A complex|nucleus|cytoplasm|cytosol|methionine metabolic process|defense response|poly(U) RNA binding|brassinosteroid mediated signaling pathway|indole glucosinolate biosynthetic process|flower development|trichome morphogenesis|negative regulation of defense response|regulation of protein autophosphorylation|S-adenosylmethionine cycle|protein phosphatase activator activ…	path:dosa03015	mRNA surveillance pathway
Os01g0178500	820.425367409598	787.951264340208	852.899470478988	1.08242667926063	0.114269303890004	0.514238980833213	1	38.3657934744921	33.2516795418961	33.503292070381	45.8228623389218	32.5300916550092	36.6552597603525	IAA1	Auxin-responsive protein IAA1		GO:0005634,GO:0006355,GO:0009733,GO:0009734	nucleus|regulation of transcription, DNA-templated|response to auxin|auxin-activated signaling pathway	path:dosa04075	Plant hormone signal transduction
Os01g0178600	0	0	0					0	0	0	0	0	0	At2g35615	Probable aspartic protease At2g35615		GO:0004190,GO:0005576,GO:0006508,GO:0030163	aspartic-type endopeptidase activity|extracellular region|proteolysis|protein catabolic process
Os01g0178700	134.921079735483	110.911069450048	158.931090020918	1.43295967489068	0.518998011097749	0.0298253258557071	0.468074710870006	3.03985465156285	2.4937906786833	2.31987368603282	3.61318597533271	3.68465826007579	4.05498128272712	At4g11680	E3 ubiquitin-protein ligase At4g11680		GO:0005774,GO:0016021,GO:0016567,GO:0016740,GO:0046872	vacuolar membrane|integral component of membrane|protein ubiquitination|transferase activity|metal ion binding
Os01g0178850	88.6185719522415	47.889148462721	129.347995441762	2.7009875847438	1.43348700842529	1.85494837636078e-07	4.94647704429048e-05	7.46684875423597	8.17882846497873	10.1550624300314	20.2967849578027	27.1702478711421	22.7462063122352
Os01g0178900	101.22855073757	86.8370302180055	115.620071257135	1.3314604491525	0.41300957412944	0.113725514523032	0.808434532338573	3.07602186930899	2.51168013835821	2.11374354346877	4.03654085552313	2.64182098325496	3.68623162457514	RPPL1	Putative disease resistance RPP13-like protein 1
Os01g0179000	806.108166583012	614.905453926685	997.310879239339	1.62189304529774	0.69767868508777	0.000297629008295139	0.0228131915947576	22.0106623588118	14.9244761844473	16.2497523772329	32.367742464641	30.486735053901	24.2700304965159	AT7	Acyl transferase 7		GO:0016747	transferase activity, transferring acyl groups other than amino-acyl groups
Os01g0179200	746.271705935291	756.236577379245	736.306834491338	0.97364615322235	-0.0385305379215535	0.837526650727139	1	28.5551242097628	27.6275443278588	27.9895750559076	27.1634024988215	29.2687824047327	26.2691046279676	SYP32	Syntaxin-32		GO:0000139,GO:0000149,GO:0005484,GO:0006886,GO:0006888,GO:0006906,GO:0012505,GO:0016021,GO:0031201,GO:0048278	Golgi membrane|SNARE binding|SNAP receptor activity|intracellular protein transport|ER to Golgi vesicle-mediated transport|vesicle fusion|endomembrane system|integral component of membrane|SNARE complex|vesicle docking	path:dosa04130	SNARE interactions in vesicular transport
Os01g0179300	2905.51515317834	2923.45218955783	2887.57811679885	0.987728866274223	-0.0178130216647284	0.910028042556551	1	95.0754077958166	89.9494441328541	95.0550871228184	94.9424111996965	92.1716275810726	92.0705996156554
Os01g0179400	734.367340683092	711.061499784638	757.673181581545	1.0655522508405	0.0916013394183312	0.599274021833348	1	5.21026556148624	5.23697971855837	5.04822857827078	5.98493170865279	5.2805656634352	5.41036336169771
Os01g0179500	594.711918912685	551.122217328053	638.301620497317	1.15818524535615	0.211866022915006	0.230782087584165	0.972822527272625	7.28535239022776	7.92257096154916	7.99743734955045	10.0848155930569	8.65770484647578	8.40912570508279
Os01g0179600	237.891729014412	217.025765098996	258.757692929829	1.19229020025248	0.253735426663618	0.643046892491178	1	8.3206034079699	6.73422625331399	5.18823952357051	14.0124549986505	5.79209809910159	4.72492152655141	UGT75C1	UDP-glycosyltransferase 75C1		GO:0008194,GO:0043231,GO:0080043,GO:0080044	UDP-glycosyltransferase activity|intracellular membrane-bounded organelle|quercetin 3-O-glucosyltransferase activity|quercetin 7-O-glucosyltransferase activity
Os01g0179700	1115.09229732372	1168.52633498003	1061.65825966742	0.908544572669439	-0.138370800910353	0.395805037017666	1	61.005799470021	59.3940054892574	65.4493070856184	51.5675778843901	56.0656907974192	62.5639917914613	YPTM2	GTP-binding protein YPTM2		GO:0000139,GO:0003924,GO:0005525,GO:0005789,GO:0005886,GO:0006886,GO:0006888,GO:0032482	Golgi membrane|GTPase activity|GTP binding|endoplasmic reticulum membrane|plasma membrane|intracellular protein transport|ER to Golgi vesicle-mediated transport|Rab protein signal transduction
Os01g0179800	311.68871856729	300.891587141976	322.485849992603	1.07176758597919	0.0999920896501639	0.786573604036591	1	9.37074280189769	8.17946577628768	8.09340659774506	13.7924152600446	5.90339330586586	8.1529707989895	SPAPB1A10.07c	Membrane protein PB1A10.07c		GO:0005886,GO:0006658,GO:0016021,GO:0030148	plasma membrane|phosphatidylserine metabolic process|integral component of membrane|sphingolipid biosynthetic process
Os01g0179901	2.69487986801541	2.03204598278706	3.35771375324376	1.65238079339055	0.724546196097491	0.691688314238338	1	0.0549616577626319	0.172397688068114	0.110156339799448	0.108185988171785	0.104344480095197	0.348695717338169
Os01g0180000	695.956824736409	676.77593055829	715.137718914527	1.05668314522443	0.0795428380803115	0.791666695705177	1	19.064270686057	12.1137900417326	14.6081488079283	22.1244759564218	15.5750455148443	11.2594258102595	LRX5	Leucine-rich repeat extensin-like protein 5		GO:0005199,GO:0005576,GO:0005618,GO:0009506,GO:0071555	structural constituent of cell wall|extracellular region|cell wall|plasmodesma|cell wall organization
Os01g0180050	2.12393477843751	2.63252334414291	1.61534621273211	0.613611353656592	-0.704602917599772	0.732185219528768	1	0.278223985058295	0	0.16728827196662	0.219061345541061	0	0.0588382980668548	LRX1	Leucine-rich repeat extensin-like protein 1		GO:0000904,GO:0005199,GO:0005576,GO:0009505,GO:0009506,GO:0009826,GO:0010054,GO:0071555	cell morphogenesis involved in differentiation|structural constituent of cell wall|extracellular region|plant-type cell wall|plasmodesma|unidimensional cell growth|trichoblast differentiation|cell wall organization
Os01g0180300	2185.96750661947	2501.27436370657	1870.66064953237	0.747883029816968	-0.419115447099155	0.0491867521508792	0.588553245099491	43.1852011590484	48.6436740723597	45.5860541109039	23.7693465419961	41.61353214137	38.0850070639261
Os01g0180400	85.6590045864714	88.3524535892996	82.9655555836432	0.939029446418126	-0.0907576957566513	0.728576108898052	1	4.92456453553182	2.83428125704642	4.34642556155474	3.29044209162479	4.33154039940135	3.82179036984708	FLZ10	FCS-Like Zinc finger 10		GO:0005634,GO:0005737,GO:0005783,GO:0019900,GO:0042594,GO:0046872,GO:0090351,GO:1902074	nucleus|cytoplasm|endoplasmic reticulum|kinase binding|response to starvation|metal ion binding|seedling development|response to salt
Os01g0180600	175.931061361255	190.690846818194	161.171275904317	0.845196707621624	-0.242640947476326	0.265278010596448	0.998905300626737	2.30223392036112	2.31702492763545	2.49217703162272	1.95080973871363	1.96334573747122	2.14796561880312	MSH7	DNA mismatch repair protein MSH7		GO:0000400,GO:0000710,GO:0003684,GO:0005524,GO:0006290,GO:0006298,GO:0007095,GO:0008094,GO:0009411,GO:0030983,GO:0032300,GO:0032301,GO:0032876,GO:0035064,GO:0036297,GO:0043111,GO:0043570,GO:0045910,GO:0051096	four-way junction DNA binding|meiotic mismatch repair|damaged DNA binding|ATP binding|pyrimidine dimer repair|mismatch repair|mitotic G2 DNA damage checkpoint|DNA-dependent ATPase activity|response to UV|mismatched DNA binding|mismatch repair complex|MutSalpha complex|negative regulation of DNA endoreduplication|methylated histone binding|interstrand cross-link repair|replication fork arrest|main…	path:dosa03430	Mismatch repair
Os01g0180700	46.0909538161407	45.7862859065801	46.3956217257012	1.01330826047704	0.0190731259744006	0.979597129006165	1	1.20233518670156	0.969028171385912	1.30529099286264	1.35590170323133	1.14131419123454	1.05944850028823	DDR4	DDT domain-containing protein DDR4		GO:0005634	nucleus
Os01g0180800	2134.742251174	2434.67628066468	1834.80822168331	0.753614858884813	-0.4081006843049	0.0131755476861481	0.300791118506861	37.4053339401683	36.4005404235246	42.0325119434752	26.1655539964046	32.346788829511	29.4730903940595	HSP70-14	Heat shock 70 kDa protein 14		GO:0005524,GO:0005634,GO:0005737,GO:0005829,GO:0005886,GO:0009408,GO:0046686	ATP binding|nucleus|cytoplasm|cytosol|plasma membrane|response to heat|response to cadmium ion
Os01g0180850	37.5046690785462	39.1250729526869	35.8842652044054	0.91716800752805	-0.124742062892347	0.773835441608446	1	0.503098930938417	0.687874678363722	1.10528577332759	0.742721251606064	0.808187973138122	0.572893134026194	HSP70-14	Heat shock 70 kDa protein 14		GO:0005524,GO:0005634,GO:0005737,GO:0005829,GO:0005886,GO:0009408,GO:0046686	ATP binding|nucleus|cytoplasm|cytosol|plasma membrane|response to heat|response to cadmium ion
Os01g0180900	0	0	0					0	0	0	0	0	0	At1g22950	Uncharacterized PKHD-type hydroxylase At1g22950		GO:0005506,GO:0016571,GO:0016705,GO:0031418,GO:0031936,GO:0051213	iron ion binding|histone methylation|oxidoreductase activity, acting on paired donors, with incorporation or reduction of molecular oxygen|L-ascorbic acid binding|negative regulation of chromatin silencing|dioxygenase activity
Os01g0181000	259.210136955926	282.601500712192	235.81877319966	0.834456903467838	-0.261090553099078	0.184205546167433	0.919312691042504	7.76443220505016	6.6168938418195	8.39377034152167	4.92000899988145	7.09272025390073	7.11349305003193	FRL4B	FRIGIDA-like protein 4b		GO:0009908,GO:0030154	flower development|cell differentiation
Os01g0181033	1.52469762289226	1.68686578706332	1.36252945872119	0.807728432914175	-0.308057770155818	0.980373402222293	1	0.403652830781296	0.281363075608433	0	0	0.127722205143848	0.426818801550545	ndhA	NAD(P)H-quinone oxidoreductase subunit 1, chloroplastic		GO:0009535,GO:0016021,GO:0016655,GO:0019684,GO:0048038	chloroplast thylakoid membrane|integral component of membrane|oxidoreductase activity, acting on NAD(P)H, quinone or similar compound as acceptor|photosynthesis, light reaction|quinone binding
Os01g0181166	37.817207602812	40.4912742543617	35.1431409512624	0.867918868902398	-0.204367905792109	0.566521041082353	1	2.90197552986696	3.31003561090779	4.58250373565705	3.80814678364684	1.83646284967547	3.81240650956398
Os01g0181300	62.2033884093249	65.1184201500842	59.2883566685655	0.91046982607868	-0.135316889314012	0.670265141277755	1	4.04841501694027	4.1696972112867	3.69368399268628	3.746553779338	3.49880484913072	3.7057298647505
Os01g0182100	48.1373647950248	43.2545440997237	53.0201854903258	1.22577145578248	0.293690014636099	0.38731118522966	1	1.19968595339753	1.28494153245777	1.34884245430008	1.58389943467189	1.61098453404254	1.54699625042087
Os01g0182200	611.681495218019	636.278345544031	587.084644892006	0.922685250886602	-0.116089499482147	0.49526453402342	1	29.7179349027331	25.4995335951415	26.9609310694601	23.8350123758833	24.8909014336179	27.7265927968289	SIP1-1	Aquaporin SIP1-1		GO:0015267,GO:0016021	channel activity|integral component of membrane
Os01g0182300	18.1462465684922	17.3338417552523	18.958651381732	1.09373626743693	0.12926490309352	0.858659916752105	1	1.12826950274988	0.832713361234663	1.52971822815838	1.43703652213088	1.00800705299511	1.40355508865678
Os01g0182400	69.8036547722615	72.6408450228566	66.9664645216664	0.921884437062857	-0.117342182113034	0.716224553285997	1	1.91268730731078	1.62012012857717	1.79542919224745	1.3820573828199	2.16035139909977	1.40804039252908	TKI1	TSL-kinase interacting protein 1		GO:0003677,GO:0003682,GO:0005634	DNA binding|chromatin binding|nucleus
Os01g0182500	365.133506230074	359.885153632708	370.38185882744	1.029166819161	0.0414768497440575	0.847470897792075	1	20.1059361093209	14.4829194807777	15.92386058226	17.8731801493662	17.2385326588881	17.3409693333631
Os01g0182600	19480.7410075091	18181.4405350927	20780.0414799255	1.14292602062071	0.19273202372933	0.21933604666528	0.960125781797291	180.83120274429	242.718810780126	207.677108501733	233.282154430453	249.23752168524	245.779823864403	GI	Protein GIGANTEA		GO:0005634,GO:0009908,GO:0030154,GO:0042752,GO:0048511,GO:0048586	nucleus|flower development|cell differentiation|regulation of circadian rhythm|rhythmic process|regulation of long-day photoperiodism, flowering	path:dosa04712	Circadian rhythm - plant
Os01g0182700	27.6489534089705	31.6373275759422	23.6605792419989	0.747869085503636	-0.419142346465014	0.354216638481477	1	1.96328154240471	0.812541041437312	1.1476753541896	1.04663653673169	1.0482980325843	0.86498162440476	WRKY13	Probable WRKY transcription factor 13	WRKY	GO:0000978,GO:0003700,GO:0005634,GO:0044212,GO:0045893,GO:1901141,GO:1904369	RNA polymerase II proximal promoter sequence-specific DNA binding|DNA-binding transcription factor activity|nucleus|transcription regulatory region DNA binding|positive regulation of transcription, DNA-templated|regulation of lignin biosynthetic process|positive regulation of sclerenchyma cell differentiation
Os01g0182832	114.149447387076	100.721609293682	127.577285480469	1.26663271541345	0.340998247865774	0.163418386894467	0.893130988016398	2.29959794505708	2.66015998757064	2.50059816367391	3.1300307755215	3.46011064844242	2.94892990162195
Os01g0182900	538.026364270405	540.304298820842	535.748429719968	0.991567956962739	-0.0122164441544272	0.970609407490144	1	18.0166995202384	20.2456641455541	21.301126012128	22.8186877756921	19.0025719848163	17.8576191560778
Os01g0183000	398.637075625072	337.571659290193	459.702491959952	1.36179231670858	0.445506698576973	0.0196706287044694	0.37648254564471	11.3094100374358	8.86852863995062	11.6136056819224	16.9406288809664	12.4460252548123	14.3238774082502	At1g74320	Probable choline kinase 2		GO:0004103,GO:0005524	choline kinase activity|ATP binding	path:dosa00564	Glycerophospholipid metabolism
Os01g0183100	231.330072695028	254.40781900565	208.252326384406	0.818576752862226	-0.288810399284736	0.164915766082038	0.895035403639695	6.10165557085406	5.67639711268956	6.74049329972819	5.1068008309304	5.35872529971821	4.82617552192275	utp7	Probable U3 small nucleolar RNA-associated protein 7		GO:0000462,GO:0005730,GO:0005732,GO:0030490,GO:0030515,GO:0032040	maturation of SSU-rRNA from tricistronic rRNA transcript (SSU-rRNA, 5.8S rRNA, LSU-rRNA)|nucleolus|small nucleolar ribonucleoprotein complex|maturation of SSU-rRNA|snoRNA binding|small-subunit processome
Os01g0183300	213.152339123269	220.308687641538	205.995990605	0.935033442440427	-0.0969101294805186	0.660542762590315	1	5.34998503205682	4.74008396093737	4.24169193950266	5.41345314635502	3.95671354888035	4.18029164799592	IP5P3	Type IV inositol polyphosphate 5-phosphatase 3		GO:0004439,GO:0034485,GO:0046856	phosphatidylinositol-4,5-bisphosphate 5-phosphatase activity|phosphatidylinositol-3,4,5-trisphosphate 5-phosphatase activity|phosphatidylinositol dephosphorylation
Os01g0183400	4.70689051222621	6.68481452444245	2.72896650000997	0.408233689959795	-1.29253284751843	0.231611580030674	0.973087550524741	0.770466420161432	0.335654777290374	0.193024929192253	0.0631907727522292	0.0609469714245739	0.407342063539764			NF-YC			path:dosa03020	RNA polymerase
Os01g0183500	1.00826783063421	1.70411582593533	0.312419835333101	0.183332512132282	-2.44746543921852	0.475882379271871	1	0.0613270801436092	0.192364045465791	0.061457086214387	0	0.0582146040879803	0	Cyp96T1	Noroxomaritidine synthase		GO:0004497,GO:0005506,GO:0009820,GO:0016021,GO:0016705,GO:0020037	monooxygenase activity|iron ion binding|alkaloid metabolic process|integral component of membrane|oxidoreductase activity, acting on paired donors, with incorporation or reduction of molecular oxygen|heme binding
Os01g0183600	32.8918098203677	29.7957786039559	35.9878410367795	1.20781676878219	0.272401607958064	0.537398422007917	1	0.605930759405481	1.23828078409551	0.634815953743576	0.731889101188991	1.35951286817545	0.931935459313942	CYP96A15	Alkane hydroxylase MAH1		GO:0005506,GO:0005783,GO:0005789,GO:0010025,GO:0016021,GO:0020037,GO:0080133	iron ion binding|endoplasmic reticulum|endoplasmic reticulum membrane|wax biosynthetic process|integral component of membrane|heme binding|midchain alkane hydroxylase activity
Os01g0183633	121.629766265904	128.069345145773	115.190187386035	0.899436061415952	-0.152907367225768	0.547434922177361	1	5.61771851339416	6.58420658164832	5.35722607834225	4.77093240938611	5.84866649792103	5.31736909898573
Os01g0183800	1199.28986972246	1118.17204125371	1280.4076981912	1.14509006749587	0.195461078513717	0.244556260690962	0.979449617821516	37.0187165646652	35.3648637322608	31.6172746826993	44.5669579920242	37.2104262991011	38.5585389443173	At5g14160	Putative F-box protein At5g14160
Os01g0183850	69.6325265256963	66.152311875967	73.1127411754256	1.10521823201749	0.144331266597334	0.718944577621594	1	7.37210259810152	5.34421362772426	6.99371827612944	9.96433979680411	8.86407399770774	3.22201338815202
Os01g0183950	0	0	0					0	0	0	0	0	0
Os01g0184000	196.301315890548	211.861799476032	180.740832305064	0.853107227221068	-0.229201009313575	0.270635369197038	1	6.02502588425401	5.35029964668149	6.28592691199712	5.19872958580128	4.41348004299863	5.58536514386591	At5g11010	Polynucleotide 5'-hydroxyl-kinase NOL9		GO:0000448,GO:0005524,GO:0005730,GO:0006364,GO:0051731	cleavage in ITS2 between 5.8S rRNA and LSU-rRNA of tricistronic rRNA transcript (SSU-rRNA, 5.8S rRNA, LSU-rRNA)|ATP binding|nucleolus|rRNA processing|polynucleotide 5'-hydroxyl-kinase activity
Os01g0184050	5.36869999495621	4.36297129827927	6.37442869163316	1.4610292518191	0.5469850631735	0.660906726479967	1	0.590160863113001	0.27424470219091	0	0.838981617992647	0.311227210936406	0.138673485457168	HSP18.0	18.0 kDa class II heat shock protein		GO:0000302,GO:0005737,GO:0006457,GO:0009408,GO:0009651,GO:0042542,GO:0043621,GO:0051082,GO:0051259	response to reactive oxygen species|cytoplasm|protein folding|response to heat|response to salt stress|response to hydrogen peroxide|protein self-association|unfolded protein binding|protein complex oligomerization
Os01g0184100	177.306152451842	178.890207675085	175.7220972286	0.98229019638549	-0.0257787943418963	0.935492644485025	1	9.88574293378134	9.63433193096387	13.5758474982576	13.6333113421535	10.3108379438803	8.90448741376082	HSP18.0	18.0 kDa class II heat shock protein		GO:0000302,GO:0005737,GO:0006457,GO:0009408,GO:0009651,GO:0042542,GO:0043621,GO:0051082,GO:0051259	response to reactive oxygen species|cytoplasm|protein folding|response to heat|response to salt stress|response to hydrogen peroxide|protein self-association|unfolded protein binding|protein complex oligomerization	path:dosa04141	Protein processing in endoplasmic reticulum
Os01g0184200	869.143861544174	747.918607435386	990.369115652962	1.32416696924942	0.405085048520044	0.228772254187758	0.970668530838364	8.60879810449338	8.70348877224007	9.55392062245193	17.0971894430306	10.535651853927	8.40071486605865	PEX1	Peroxisome biogenesis protein 1		GO:0005524,GO:0005778,GO:0005829,GO:0006635,GO:0007031,GO:0016558,GO:0016887,GO:0042623	ATP binding|peroxisomal membrane|cytosol|fatty acid beta-oxidation|peroxisome organization|protein import into peroxisome matrix|ATPase activity|ATPase activity, coupled
Os01g0184500	1218.8469277063	1263.39127544829	1174.30257996431	0.92948447783734	-0.105497322194544	0.623996175896099	1	25.6205802803402	29.1621623143891	33.007292860037	20.046102728669	31.7448276136475	30.340912496622	Os01g0184500	DEAD-box ATP-dependent RNA helicase 39		GO:0004386,GO:0005524,GO:0009507,GO:0016887,GO:0070180,GO:0110102,GO:1901259	helicase activity|ATP binding|chloroplast|ATPase activity|large ribosomal subunit rRNA binding|chloroplast ribulose bisphosphate carboxylase complex assembly|chloroplast rRNA processing
Os01g0184700	18.7552638986401	17.4382561282704	20.0722716690099	1.15104810488873	0.202948128200104	0.740762122696856	1	0.652514396757918	0.68224515059847	0.69236221679092	0.717754584036038	0.619397942638363	1.0146510870843
Os01g0184800	410.337212821043	389.210107818457	431.46431782363	1.10856400991744	0.148692075684969	0.426722135894165	1	18.6921146850083	17.9030771249141	17.8067155469624	24.8468842712512	16.9986643936903	19.1304427041736	SPBC2A9.09	Phosducin-like protein C2A9.09		GO:0005737,GO:0006457	cytoplasm|protein folding
Os01g0184900	2914.2961832066	2718.71870341849	3109.87366299471	1.14387474477753	0.193929084475022	0.228474820431887	0.970668530838364	54.4562028988801	53.4351457279315	53.3938382760603	74.3589752019101	55.3927240967419	56.7529789110248	SSRP1-A	FACT complex subunit SSRP1-A		GO:0003677,GO:0005634,GO:0005694,GO:0006260,GO:0006281	DNA binding|nucleus|chromosome|DNA replication|DNA repair
Os01g0185000	0	0	0					0	0	0	0	0	0
Os01g0185100	2.21432926784918	1.66598291245971	2.76267562323865	1.65828568983325	0.729692576073607	0.807929352907253	1	0.186066670108255	0.0648481647812888	0.0621537030606458	0	0.058874467358499	0.459072111491392
Os01g0185200	1577.57810743458	1532.67764334154	1622.47857152761	1.05859087759007	0.0821451267103365	0.630350559121001	1	24.0226512461318	25.249313052203	24.0260939927428	27.4513444162588	23.8229357711123	27.0713726209875		Glutamine--tRNA ligase		GO:0004819,GO:0005524,GO:0005737,GO:0006425	glutamine-tRNA ligase activity|ATP binding|cytoplasm|glutaminyl-tRNA aminoacylation	path:dosa00970	Aminoacyl-tRNA biosynthesis
Os01g0185250	38.3588830249159	36.7187959500295	39.9989700998023	1.08933229058591	0.12344410176435	0.743909696446543	1	1.69812570190752	1.46217484727953	2.40243603554496	2.11368648695869	2.46532353782729	1.53152628791666	AT9	Acyl transferase 9		GO:0016747	transferase activity, transferring acyl groups other than amino-acyl groups
Os01g0185300	5947.45633361309	5990.06131320451	5904.85135402166	0.985774776796522	-0.0206700279136422	0.893132636661627	1	194.232981398297	179.793123479979	186.502285035408	186.99751230295	185.431007618309	185.159030111039	AT9	Acyl transferase 9		GO:0016747	transferase activity, transferring acyl groups other than amino-acyl groups
Os01g0185400	840.375139364091	822.487363566607	858.262915161575	1.04349677962204	0.0614261481446254	0.715513173439488	1	21.1784444663797	22.0898545709741	20.5047749058201	25.2796280130331	20.4682305790899	21.5003035198119	nudF	Nuclear distribution protein nudF		GO:0000132,GO:0000922,GO:0005737,GO:0005874,GO:0005875,GO:0051012,GO:0051301,GO:0070840	establishment of mitotic spindle orientation|spindle pole|cytoplasm|microtubule|microtubule associated complex|microtubule sliding|cell division|dynein complex binding
Os01g0185500	195.743633924126	144.878240645119	246.609027203134	1.70218126686951	0.767384679144233	0.000433056396379999	0.0304704625860898	6.29425853014115	5.79463183045664	5.27616989598901	11.1038480464418	7.70337383596695	11.0506269777652	PCO2	Plant cysteine oxidase 2		GO:0001666,GO:0005634,GO:0005829,GO:0017172,GO:0018171,GO:0046872,GO:0070483	response to hypoxia|nucleus|cytosol|cysteine dioxygenase activity|peptidyl-cysteine oxidation|metal ion binding|detection of hypoxia	path:dosa00430	Taurine and hypotaurine metabolism
Os01g0185900	74.5013548016559	52.5755148040407	96.427194799271	1.83407038730242	0.8750490072337	0.00196271304276212	0.0897583705260527	1.59371020567373	1.30528792519317	1.33090723382289	2.79719715695939	3.10129354431808	1.93795073972626	WRKY72	Probable WRKY transcription factor 72	WRKY	GO:0003700,GO:0005634,GO:0006952,GO:0043565	DNA-binding transcription factor activity|nucleus|defense response|sequence-specific DNA binding
Os01g0186000	197.074144065827	123.080646054301	271.067642077353	2.20235797233111	1.13904898431236	3.7878735652806e-06	0.000653264086125268	9.40334105087405	8.66653988334492	7.88763019237237	24.2679380992076	16.9265342760367	16.6453295563672	WRKY50	Probable WRKY transcription factor 50	WRKY	GO:0003700,GO:0005634,GO:0009867,GO:0043565,GO:0050832	DNA-binding transcription factor activity|nucleus|jasmonic acid mediated signaling pathway|sequence-specific DNA binding|defense response to fungus
Os01g0186200	1155.67043952328	1108.81954494278	1202.52133410379	1.08450589601201	0.117037896370408	0.567787067559869	1	36.182392102667	37.9947542558259	30.9536511876149	45.6616443512223	29.3205333991674	40.3126556879235	TLP1	Protein TWIN LOV 1		GO:0000155,GO:0005634,GO:0009881,GO:0018298	phosphorelay sensor kinase activity|nucleus|photoreceptor activity|protein-chromophore linkage
Os01g0186400	5.55078324154894	5.07058172859875	6.03098475449914	1.18940687228915	0.250242316616925	0.882116567621316	1	0.0300644965539183	0.0733467846671557	0.0502137161478966	0.0789048802620428	0	0.105966409827364
Os01g0186600	1.54559934414109	0.678559606172891	2.41263908210929	3.55553006716195	1.83006465640151	0.523144492300316	1	0.0526691394174526	0.0550689228196185	0	0	0.0499960717461478	0.334151190090908
Os01g0186700	2389.94011884723	2438.79349061687	2341.08674707758	0.959936442378079	-0.0589892070759005	0.733566336759613	1	64.3813321122808	55.1473016268877	59.9650464168063	64.0572064705828	58.3464269951159	51.6094892069243	CBK1	Serine/threonine-protein kinase CBK1		GO:0004674,GO:0005524	protein serine/threonine kinase activity|ATP binding
Os01g0186900	8874.01488419786	7560.98681529694	10187.0429530988	1.34731658736515	0.430088889668889	0.0212255852713119	0.392741397909353	259.05472957391	208.809867766479	196.585899797191	347.582390848958	314.057086074998	243.2987895429	ALP1	Protein ANTAGONIST OF LIKE HETEROCHROMATIN PROTEIN 1		GO:0003682,GO:0004518,GO:0005634,GO:0031936,GO:0035098,GO:0035102,GO:0046872	chromatin binding|nuclease activity|nucleus|negative regulation of chromatin silencing|ESC/E(Z) complex|PRC1 complex|metal ion binding
Os01g0186950	58.8027761738159	43.1701103232295	74.4354420244023	1.72423562198657	0.785956936517621	0.107810613853592	0.793955490697617	2.38433292223142	1.7738448649392	1.83799032514536	5.1897040136037	3.35145920424945	1.93936289717566	ALP1	Protein ANTAGONIST OF LIKE HETEROCHROMATIN PROTEIN 1		GO:0003682,GO:0004518,GO:0005634,GO:0031936,GO:0035098,GO:0035102,GO:0046872	chromatin binding|nuclease activity|nucleus|negative regulation of chromatin silencing|ESC/E(Z) complex|PRC1 complex|metal ion binding
Os01g0187000	5.29618794566135	5.72825846016803	4.86411743115467	0.84914419713736	-0.235918529530138	0.881687628258082	1	0.151292305239073	0.276824961485717	0.227419540231119	0.260577003768601	0.143613908088013	0.159975096126472
Os01g0187300	3.37798159126886	0.329746574717541	6.42621660782017	19.4883498435877	4.28454003190387	0.0089397078798069	0.244688151702548	0.0327213590400785	0	0	0.225429407911441	0.279546142022481	0.138397059904762
Os01g0187350	4.90656293896015	3.66171239963696	6.15141347828334	1.67992807924872	0.748399469949127	0.491865320650098	1	0.308611922548995	0.0921923775046434	0.0883617551121805	0.303734341008701	0.292949229703256	0.233088154830647
Os01g0187400	1930.76030953478	1830.6272051041	2030.89341396546	1.10939759242241	0.149776499690727	0.350376391932923	1	17.3534161837718	18.4964088273038	19.0984357743175	22.0048862977189	21.1670831024267	18.3912605353164
Os01g0187500	371.297373186929	363.105348213468	379.48939816039	1.04512202871022	0.063671401575868	0.731190384237514	1	8.23059805658446	9.54309468068548	7.487751202054	9.27712526022107	8.40211761289429	8.99467819887564	Os02g0677700	Zinc finger CCCH domain-containing protein 17		GO:0003677,GO:0030515,GO:0032040,GO:0046872	DNA binding|snoRNA binding|small-subunit processome|metal ion binding
Os01g0187600	2.20971305779145	0.327930156851735	4.09149595873117	12.4767297951833	3.64116794202744	0.182036603683461	0.916624491381668	0	0	0.0274319289772945	0.0269412577548415	0.0519692352225105	0.260504193497776	CKX1	Cytokinin dehydrogenase 1		GO:0005615,GO:0009690,GO:0019139,GO:0071949	extracellular space|cytokinin metabolic process|cytokinin dehydrogenase activity|FAD binding	path:dosa00908	Zeatin biosynthesis
Os01g0187900	532.787425261125	495.098330260811	570.476520261439	1.15224892792694	0.204452425365861	0.560694253558125	1	13.8245456933226	18.3736768780527	19.3678230512192	13.8429713580255	28.2044878487486	17.7815335634794	MYBS3	Transcription factor MYBS3	MYB_related	GO:0000122,GO:0000976,GO:0003700,GO:0005634,GO:0009646,GO:0009651,GO:0009723,GO:0009733,GO:0009737,GO:0009739,GO:0009744,GO:0009751,GO:0009753,GO:0010150,GO:0010252,GO:0030307,GO:0045892,GO:0046686,GO:0046872,GO:0048527,GO:0090697,GO:2000469	negative regulation of transcription by RNA polymerase II|transcription regulatory region sequence-specific DNA binding|DNA-binding transcription factor activity|nucleus|response to absence of light|response to salt stress|response to ethylene|response to auxin|response to abscisic acid|response to gibberellin|response to sucrose|response to salicylic acid|response to jasmonic acid|leaf senescenc…
Os01g0188100	1939.05109762076	1956.313567122	1921.78862811952	0.982352042339884	-0.0256879637061977	0.881802881618489	1	71.2437001333283	75.9833329745893	64.2373620109676	70.293433939028	67.8652261199867	71.5941338827119	hxnY	2-oxoglutarate-Fe(II) type oxidoreductase hxnY		GO:0005622,GO:0031929,GO:0046872,GO:0051213,GO:1905589,GO:1905736	intracellular|TOR signaling|metal ion binding|dioxygenase activity|positive regulation of L-arginine import across plasma membrane|negative regulation of L-proline import across plasma membrane
Os01g0188200	252.689274394727	258.842030209044	246.53651858041	0.95245937601905	-0.0702705343188884	0.760590531748354	1	3.72981180954688	4.47045039404212	3.67694265261606	4.04391762683501	3.82836299383757	3.55910111489993
Os01g0188400	9264.28699996779	8210.79060073389	10317.7833992017	1.2566126577725	0.329540017437341	0.154700480104114	0.882774741079634	188.197280368509	178.036316066701	175.838191152058	292.928002140861	174.051950904008	222.002837133007	ME6	NADP-dependent malic enzyme, chloroplastic		GO:0004470,GO:0004471,GO:0004473,GO:0006090,GO:0006108,GO:0008948,GO:0009507,GO:0046872,GO:0051287	malic enzyme activity|malate dehydrogenase (decarboxylating) (NAD+) activity|malate dehydrogenase (decarboxylating) (NADP+) activity|pyruvate metabolic process|malate metabolic process|oxaloacetate decarboxylase activity|chloroplast|metal ion binding|NAD binding	path:dosa00620,path:dosa00710	Pyruvate metabolism|Carbon fixation in photosynthetic organisms
Os01g0188525	26.1694088022427	20.3306117518568	32.0082058526287	1.57438478700502	0.654788185356318	0.133930395533771	0.854961424557063	0.596346247132597	0.45943416170096	0.880689054457794	1.39007617689177	0.893811225289641	0.796510803658379	ME6	NADP-dependent malic enzyme, chloroplastic		GO:0004470,GO:0004471,GO:0004473,GO:0006090,GO:0006108,GO:0008948,GO:0009507,GO:0046872,GO:0051287	malic enzyme activity|malate dehydrogenase (decarboxylating) (NAD+) activity|malate dehydrogenase (decarboxylating) (NADP+) activity|pyruvate metabolic process|malate metabolic process|oxaloacetate decarboxylase activity|chloroplast|metal ion binding|NAD binding
Os01g0188900	967.260046544807	934.569375328608	999.950717761005	1.06995878974678	0.097555231231199	0.584081342667181	1	23.4477345959496	26.2107531278807	26.8000767020577	23.5557037372739	29.1042683701622	29.792092826166
Os01g0189100	114.613586488247	122.585641038914	106.641531937581	0.86993493718998	-0.201020589677038	0.411613050053769	1	1.82814460715798	1.92850747116566	2.30638239060376	1.25304977483423	2.13821449698557	1.91580384839161	GDE1	Glycerophosphocholine phosphodiesterase GDE1		GO:0005737,GO:0035690,GO:0046475,GO:0046872,GO:0047389	cytoplasm|cellular response to drug|glycerophospholipid catabolic process|metal ion binding|glycerophosphocholine phosphodiesterase activity
Os01g0189700	465.117139693066	476.907112564107	453.327166822026	0.950556523228804	-0.0731556780531433	0.71382210399051	1	6.61282954101285	6.91413232950339	6.32374887371305	6.1159212341803	6.96888293191908	5.9602111818979
Os01g0189800	541.257407389762	561.137181259549	521.377633519974	0.929144692122647	-0.106024815444878	0.579597063287602	1	14.2851979288081	15.239770748344	15.3474655943639	15.9045584412801	13.6604548311224	12.5642639169571
Os01g0190000	1290.70703243537	1371.05153885075	1210.36252601999	0.88279870721311	-0.17984357797781	0.356676624559914	1	61.1584014698427	62.915195389551	70.735057663219	45.051530434416	70.9208562311034	57.229490888284	At3g21360	Clavaminate synthase-like protein At3g21360		GO:0005634,GO:0016702,GO:0046872	nucleus|oxidoreductase activity, acting on single donors with incorporation of molecular oxygen, incorporation of two atoms of oxygen|metal ion binding
Os01g0190300	1480.63761785968	1442.65659937296	1518.6186363464	1.05265427476397	0.0740316870934051	0.672879374602343	1	39.5340739528448	36.7329712301734	44.0014883839798	42.6729053501188	42.2283859735431	42.792042326181	IAA2	Auxin-responsive protein IAA2		GO:0005634,GO:0006355,GO:0009733,GO:0009734	nucleus|regulation of transcription, DNA-templated|response to auxin|auxin-activated signaling pathway	path:dosa04075	Plant hormone signal transduction
Os01g0190400	28.747583281512	23.9585706569584	33.5365959060655	1.3997744851413	0.485194416188059	0.227857172906387	0.970288736961671	0.711794659846676	0.826918246836349	0.369861115215278	1.19352079456325	0.875868012790518	0.641142161215648	HXK8	Hexokinase-8		GO:0001678,GO:0004340,GO:0005524,GO:0005536,GO:0005829,GO:0006096,GO:0008865,GO:0019158	cellular glucose homeostasis|glucokinase activity|ATP binding|glucose binding|cytosol|glycolytic process|fructokinase activity|mannokinase activity	path:dosa00010,path:dosa00051,path:dosa00052,path:dosa00500,path:dosa00520	Glycolysis / Gluconeogenesis|Fructose and mannose metabolism|Galactose metabolism|Starch and sucrose metabolism|Amino sugar and nucleotide sugar metabolism
Os01g0190500	19.2332880875549	24.3202543083455	14.1463218667644	0.581668336498853	-0.781731322644127	0.110262866420948	0.799527283441735	0.698519792274017	0.449444127322146	0.834616064994401	0.237973761215842	0.408042134927644	0.51134429252864
Os01g0191000	24.4465107814227	23.2672961257249	25.6257254371206	1.10136241437991	0.139289280341074	0.728297107026122	1	1.32718760532063	2.11800545000561	1.47000119834498	1.85619533748357	2.58596703010394	1.03405179155792
Os01g0191100	1928.26942775975	2182.27099271413	1674.26786280537	0.767213544236803	-0.382299905252398	0.0191357671443011	0.370943982156449	161.878181990498	137.750976938789	170.339532800181	129.246193869226	108.535123053364	126.00947458071	RPP2A	60S acidic ribosomal protein P2A		GO:0003735,GO:0006414,GO:0022625,GO:0044877	structural constituent of ribosome|translational elongation|cytosolic large ribosomal subunit|protein-containing complex binding	path:dosa03010	Ribosome
Os01g0191150	0.477293122691872	0.329746574717541	0.624839670666202	1.89490875288526	0.922128378776628	1	1	0.151060261826129	0	0	0	0.286787282715633	0	PRO5	Profilin-5		GO:0003785,GO:0005546,GO:0005856,GO:0005938,GO:0007097,GO:0030845,GO:0032956,GO:0042989,GO:0070064	actin monomer binding|phosphatidylinositol-4,5-bisphosphate binding|cytoskeleton|cell cortex|nuclear migration|phospholipase C-inhibiting G protein-coupled receptor signaling pathway|regulation of actin cytoskeleton organization|sequestering of actin monomers|proline-rich region binding
Os01g0191200	3574.66238347905	4071.17922279218	3078.14554416593	0.756082052819777	-0.403385285345001	0.191889456954196	0.929822709331762	115.832872370748	179.147617513357	161.640876690636	77.2778456007027	145.374394155444	124.988217597774	VSPA	Stem 28 kDa glycoprotein		GO:0045735	nutrient reservoir activity
Os01g0191300	428.881979237336	467.768047589288	389.995910885384	0.833737817055454	-0.262334319732083	0.154591170081335	0.882774741079634	3.99384119173177	4.17581404924971	4.29322429297685	2.97834208809042	3.70764009015645	3.78586294608624	NAC075	NAC domain-containing protein 75	NAC	GO:0003700,GO:0005634,GO:0007275,GO:0043565,GO:0044212,GO:0045893,GO:0071555,GO:1905177	DNA-binding transcription factor activity|nucleus|multicellular organism development|sequence-specific DNA binding|transcription regulatory region DNA binding|positive regulation of transcription, DNA-templated|cell wall organization|tracheary element differentiation
Os01g0191400	1.31628552984001	0.987423306286817	1.6451477533932	1.66610180549591	0.736476557844327	0.863979104113648	1	0.0347044717091742	0	0.0173890205180242	0.0341559708956729	0.0164715740248937	0.0366961901262625
Os01g0191500	2352.47862658383	2593.51354091393	2111.44371225373	0.814124807503293	-0.296678114445489	0.0647504720374218	0.664935263863601	64.1908412094197	56.4078373759343	71.9872228630886	45.2361678542292	55.6769686745571	56.9941126050579	MPP	Mitochondrial-processing peptidase subunit alpha		GO:0004222,GO:0005743,GO:0008121,GO:0046872,GO:0070469	metalloendopeptidase activity|mitochondrial inner membrane|ubiquinol-cytochrome-c reductase activity|metal ion binding|respiratory chain
Os01g0191700	2830.82890361968	2629.1840976203	3032.47370961906	1.15338964371638	0.205879973609551	0.197858091183413	0.93670568841973	68.3076803376221	66.4695962103621	61.5330997361444	86.352896429652	73.8531106388358	68.6295565613852	PFK3	ATP-dependent 6-phosphofructokinase 3		GO:0003872,GO:0005524,GO:0005829,GO:0006002,GO:0006096,GO:0010053,GO:0046872	6-phosphofructokinase activity|ATP binding|cytosol|fructose 6-phosphate metabolic process|glycolytic process|root epidermal cell differentiation|metal ion binding	path:dosa00010,path:dosa00030,path:dosa00051,path:dosa00052,path:dosa03018	Glycolysis / Gluconeogenesis|Pentose phosphate pathway|Fructose and mannose metabolism|Galactose metabolism|RNA degradation
Os01g0191800	198.839815615478	232.009191750258	165.670439480699	0.714068430784554	-0.485865757295647	0.0981507957061686	0.769768928691141	11.1921921262087	6.90023097571686	9.05008574753586	5.69756928302819	5.20217746531038	8.61063447454086	AUR1	Serine/threonine-protein kinase Aurora-1		GO:0000780,GO:0004674,GO:0005524,GO:0005634,GO:0005730,GO:0005819,GO:0005874,GO:0005876,GO:0007052,GO:0009504,GO:0009524,GO:0016572,GO:0031616,GO:0031965,GO:0032133,GO:0032465,GO:0035174,GO:0035175,GO:0051233,GO:0051301	condensed nuclear chromosome, centromeric region|protein serine/threonine kinase activity|ATP binding|nucleus|nucleolus|spindle|microtubule|spindle microtubule|mitotic spindle organization|cell plate|phragmoplast|histone phosphorylation|spindle pole centrosome|nuclear membrane|chromosome passenger complex|regulation of cytokinesis|histone serine kinase activity|histone kinase activity (H3-S10 spe…
Os01g0191900	100.041979708418	109.750786918474	90.3331724983616	0.823075396857646	-0.28090350179771	0.389051203324505	1	3.25591043671525	6.14658178946247	5.61928832740032	4.80667663150015	4.20674017823648	3.49058608504055	RAX2	Transcription factor RAX2	MYB	GO:0003700,GO:0005634,GO:0007275,GO:0009737,GO:0009739,GO:0009751,GO:0009753,GO:0009785,GO:0030154,GO:0043565,GO:0044212	DNA-binding transcription factor activity|nucleus|multicellular organism development|response to abscisic acid|response to gibberellin|response to salicylic acid|response to jasmonic acid|blue light signaling pathway|cell differentiation|sequence-specific DNA binding|transcription regulatory region DNA binding
Os01g0192000	4668.36650624499	4666.96980239234	4669.76321009764	1.00059854848511	0.000863264604109936	0.994505393516032	1	129.582087401563	113.943990525831	106.012115552167	148.055377532515	94.0561458026563	111.6498817609	Os01g0192000	Zinc finger CCCH domain-containing protein 2	C3H	GO:0003677,GO:0005634,GO:0008270,GO:0009867,GO:0010150	DNA binding|nucleus|zinc ion binding|jasmonic acid mediated signaling pathway|leaf senescence
Os01g0192101	29.0033434711363	30.2001421443362	27.8065447979365	0.92074218276987	-0.119130851393375	0.819366011895926	1	0.97897969682259	0.930532099451988	0.802681377237425	1.10949292929908	0.760331826043073	0.658740825043673	Os01g0192000	Zinc finger CCCH domain-containing protein 2		GO:0003677,GO:0005634,GO:0008270,GO:0009867,GO:0010150	DNA binding|nucleus|zinc ion binding|jasmonic acid mediated signaling pathway|leaf senescence
Os01g0192300	337.450049864606	341.030224249161	333.86987548005	0.979003770751182	-0.0306136783336177	0.909702615832168	1	9.31425127506954	10.7350024390379	11.7060020520962	9.83263413096875	12.4598512261491	9.06870060373125	MYBS3	Transcription factor MYBS3	MYB_related	GO:0000122,GO:0000976,GO:0003700,GO:0005634,GO:0009646,GO:0009651,GO:0009723,GO:0009733,GO:0009737,GO:0009739,GO:0009744,GO:0009751,GO:0009753,GO:0010150,GO:0010252,GO:0030307,GO:0045892,GO:0046686,GO:0046872,GO:0048527,GO:0090697,GO:2000469	negative regulation of transcription by RNA polymerase II|transcription regulatory region sequence-specific DNA binding|DNA-binding transcription factor activity|nucleus|response to absence of light|response to salt stress|response to ethylene|response to auxin|response to abscisic acid|response to gibberellin|response to sucrose|response to salicylic acid|response to jasmonic acid|leaf senescenc…
Os01g0192401	4.65406208951584	4.37658850141966	4.93153567761202	1.12679902988649	0.172230226742984	0.949585330131724	1	0.323984508916567	0.338746334449627	0.194802790382182	0.318863965137894	0.246033300434991	0.411093898335525
Os01g0192500	57.952409641356	58.2447574761295	57.6600618065825	0.989961402624321	-0.0145558175011754	0.994807523268004	1	4.19924107681008	3.39271522565053	3.63430528826707	4.50858815822882	3.563350514052	3.16198838254629
Os01g0192550	4.00559827445102	4.37477208355386	3.63642446534818	0.831226037813181	-0.26668724810963	0.874415558340513	1	0.154738869930301	0.202236617581867	0.155066897816662	0.114219927810589	0.110164164373876	0.204524327530112
Os01g0192600	337.887060751163	354.518543238808	321.255578263518	0.906174259119406	-0.142139584799936	0.444417528719429	1	11.9786704918341	9.88040659832534	13.9047072810633	9.82445730424861	11.5602403461144	11.2587878463063	NDL2	Protein NDL2		GO:0005737,GO:0040008,GO:2000012	cytoplasm|regulation of growth|regulation of auxin polar transport
Os01g0192900	76.5226514273791	74.4172705885631	78.6280322661951	1.05658312437865	0.0794062726314729	0.958502655043702	1	2.00819125916392	3.22788351317308	1.50182715246965	2.21244625841265	0.569036239594014	4.40535193955821	ACS7	1-aminocyclopropane-1-carboxylate synthase 7		GO:0009693,GO:0009835,GO:0016847,GO:0030170,GO:0042802	ethylene biosynthetic process|fruit ripening|1-aminocyclopropane-1-carboxylate synthase activity|pyridoxal phosphate binding|identical protein binding	path:dosa00270	Cysteine and methionine metabolism
Os01g0193250	0	0	0					0	0	0	0	0	0	DOF4.7	Dof zinc finger protein DOF4.7		GO:0003677,GO:0003700,GO:0005634,GO:0006355,GO:0010227,GO:0045893,GO:0046872	DNA binding|DNA-binding transcription factor activity|nucleus|regulation of transcription, DNA-templated|floral organ abscission|positive regulation of transcription, DNA-templated|metal ion binding
Os01g0193400	1.0011244247119	1.02737263762824	0.974876211795567	0.948902254245484	-0.075668610989878	1	1	0.0150644372454323	0.0315016474985276	0	0	0.028599771846221	0.0159289977941776	At4g29420	F-box/LRR-repeat protein At4g29420
Os01g0193500	115.924175811224	111.625031412044	120.223320210404	1.0770283214221	0.107056187336161	0.67882497533142	1	3.85718761729703	3.68526734682808	3.69875385924845	4.51619887422853	3.59829931628757	4.11371476929945	At4g29420	F-box/LRR-repeat protein At4g29420
Os01g0193600	292.538104655323	319.282730913671	265.793478396975	0.832470574391453	-0.264528817213736	0.393881288922867	1	6.12901136902702	6.67621136516334	7.85406104269995	3.21574170565779	7.15587747622499	6.90980030333259	TRM2	tRNA (uracil(54)-C(5))-methyltransferase		GO:0000014,GO:0006400,GO:0030696,GO:0030697,GO:0051908	single-stranded DNA endodeoxyribonuclease activity|tRNA modification|tRNA (m5U54) methyltransferase activity|S-adenosylmethionine-dependent tRNA (m5U54) methyltransferase activity|double-stranded DNA 5'-3' exodeoxyribonuclease activity
Os01g0193700	2.24963745327173	0.987423306286817	3.51185160025664	3.55658163818604	1.83049127970989	0.403912573227339	1	0.0548087316141549	0	0.0274624597830566	0	0.23412183847737	0.0579542501827118	TRM2	tRNA (uracil(54)-C(5))-methyltransferase		GO:0000014,GO:0006400,GO:0030696,GO:0030697,GO:0051908	single-stranded DNA endodeoxyribonuclease activity|tRNA modification|tRNA (m5U54) methyltransferase activity|S-adenosylmethionine-dependent tRNA (m5U54) methyltransferase activity|double-stranded DNA 5'-3' exodeoxyribonuclease activity
Os01g0193900	236.827967610469	245.788853783184	227.867081437754	0.927084682362203	-0.109226970444185	0.594128620730307	1	3.07703097814271	3.28597512360108	3.42617101731368	2.88603817418265	3.08313559129883	3.18410245065932	ALY3	Protein ALWAYS EARLY 3	MYB_related	GO:0000003,GO:0003677,GO:0005654,GO:0006351,GO:0017053	reproduction|DNA binding|nucleoplasm|transcription, DNA-templated|transcriptional repressor complex
Os01g0194000	3281.35285826384	3359.13449677911	3203.57121974857	0.953689476506611	-0.0684084970312932	0.687987397782738	1	91.4409380133457	89.6597619021141	90.5910445656547	81.1117992706952	97.8275901366266	82.4283394634366
Os01g0194200	95.0149238890895	87.0333115955583	102.996536182621	1.18341511191994	0.24295622317906	0.358863774233565	1	3.26762062545564	2.26759143436627	2.08643740256665	3.35827602977878	2.90963633045256	2.84362074127568	IQD1	Protein IQ-DOMAIN 1		GO:0005516,GO:0005634,GO:0005737,GO:0005874,GO:0008017	calmodulin binding|nucleus|cytoplasm|microtubule|microtubule binding
Os01g0194300	941.540659157277	808.643983075212	1074.43733523934	1.32869019955276	0.410004761746888	0.0185602946082371	0.3662772567184	20.4763113847326	18.7544328211847	17.8117694870419	26.3887835519417	22.975134266259	27.1443836119496	NPR1	BTB/POZ domain and ankyrin repeat-containing protein NPR1		GO:0005634,GO:0005737,GO:0042742,GO:0050832,GO:0080027,GO:2000022	nucleus|cytoplasm|defense response to bacterium|defense response to fungus|response to herbivore|regulation of jasmonic acid mediated signaling pathway	path:dosa04075	Plant hormone signal transduction
Os01g0194600	220.787323362521	213.14506016763	228.429586557412	1.07170950327332	0.0999139030139126	0.652853584075829	1	16.9281905908906	16.473556859842	13.8796988147305	20.6995857368683	12.7995895583442	17.7447376156535	GRXS2	Monothiol glutaredoxin-S2		GO:0005737,GO:0009055,GO:0015035,GO:0045454,GO:0046872,GO:0051537	cytoplasm|electron transfer activity|protein disulfide oxidoreductase activity|cell redox homeostasis|metal ion binding|2 iron, 2 sulfur cluster binding
Os01g0195000	129.792536316771	135.774434192958	123.810638440584	0.91188476811937	-0.133076567609382	0.590289000670374	1	3.07915315276176	2.80614200502251	2.66869672558494	3.35810769875683	2.11316307471202	2.41990211947964	IDD11	Protein indeterminate-domain 11	C2H2	GO:0003677,GO:0003700,GO:0005634,GO:0006355,GO:0046872	DNA binding|DNA-binding transcription factor activity|nucleus|regulation of transcription, DNA-templated|metal ion binding
Os01g0195200	1142.9603896207	1072.58965753874	1213.33112170265	1.13121650313771	0.177875072662058	0.304336858519021	1	29.9150880318439	25.6486077915438	29.7942642882842	33.8625027937373	31.214080803987	32.3540033410021	ALE2	Receptor-like serine/threonine-protein kinase ALE2
Os01g0195300	45.107678134229	50.7542696800266	39.4610865884314	0.777492944676546	-0.363098511253566	0.300321451371671	1	4.57280992585097	3.58587191181677	5.37562938221307	3.9812443647217	3.75640128342709	2.88255126332886
Os01g0195400	1377.07049399346	1589.51129990682	1164.6296880801	0.73269670253264	-0.448711971977192	0.0338978894518413	0.499118143008519	58.0463434374652	57.6105654112932	68.6375850908885	32.6504807938867	46.4194296904619	56.7652424135203
Os01g0195500	899.999449459161	951.49028598559	848.508612932732	0.891768024782107	-0.165259623555014	0.329866394173741	1	44.0717953179877	44.2602660484327	47.2289783291434	37.9591257065779	41.1206945970573	42.821299477051	tma22	Translation machinery-associated protein 22		GO:0001731,GO:0002183,GO:0002188,GO:0003729,GO:0003743,GO:0022626	formation of translation preinitiation complex|cytoplasmic translational initiation|translation reinitiation|mRNA binding|translation initiation factor activity|cytosolic ribosome
Os01g0195700	0	0	0					0	0	0	0	0	0			bHLH
Os01g0195801	0	0	0					0	0	0	0	0	0	BHLH41	Putative transcription factor bHLH041	bHLH	GO:0003677,GO:0003700,GO:0005634,GO:0006355,GO:0010200,GO:0046983	DNA binding|DNA-binding transcription factor activity|nucleus|regulation of transcription, DNA-templated|response to chitin|protein dimerization activity
Os01g0196133	0	0	0					0	0	0	0	0	0
Os01g0196300	12.7628084073512	10.2983977814887	15.2272190332136	1.47860078395733	0.564232583370278	0.60810371033112	1	0.112625832716565	0.176636167534625	0.592539076519845	0.304825928936854	0.855278711632214	0.148861903342386	BHLH41	Putative transcription factor bHLH041	bHLH	GO:0003677,GO:0003700,GO:0005634,GO:0006355,GO:0010200,GO:0046983	DNA binding|DNA-binding transcription factor activity|nucleus|regulation of transcription, DNA-templated|response to chitin|protein dimerization activity
Os01g0196500	123.613904931895	124.710300609444	122.517509254346	0.982416918695708	-0.025592688588656	0.909163274707268	1	5.41564413040778	5.75837198542516	6.1630059560489	4.56216178266257	6.18637320199072	6.40586205048461	PRA1F3	PRA1 family protein F3		GO:0005783,GO:0005789,GO:0016021,GO:0016192	endoplasmic reticulum|endoplasmic reticulum membrane|integral component of membrane|vesicle-mediated transport
Os01g0196600	218.800761924097	240.374005998648	197.227517849545	0.820502687177641	-0.285420036259271	0.185491756608502	0.921599583943661	6.84355253094325	6.71728409095801	6.77408379789959	5.85566632745572	6.1780454964589	4.81436113876015	SPBC725.05c	Uncharacterized pyrophosphatase/phosphodiesterase C725.05c		GO:0004551,GO:0009141,GO:0016021,GO:0016036,GO:0017111,GO:0047429	nucleotide diphosphatase activity|nucleoside triphosphate metabolic process|integral component of membrane|cellular response to phosphate starvation|nucleoside-triphosphatase activity|nucleoside-triphosphate diphosphatase activity
Os01g0196800	2.28784486361086	2.69335555008795	1.88233417713378	0.698880686982568	-0.516881915382435	0.855795569271042	1	0.0673905512902062	0.0528458188535854	0.016883352798547	0.0331627250776324	0.0639703415431382	0
Os01g0197100	424.673654450194	386.67932390424	462.667984996149	1.19651596657578	0.258839648649083	0.174654292922704	0.907979141106843	9.39820508949686	6.99760138787895	11.4396960726282	10.9547828177109	11.9625540630777	10.6402327549911	CYP90D2	Cytochrome P450 90D2		GO:0004497,GO:0005506,GO:0007275,GO:0010268,GO:0016021,GO:0016125,GO:0016132,GO:0016709,GO:0020037,GO:0055114	monooxygenase activity|iron ion binding|multicellular organism development|brassinosteroid homeostasis|integral component of membrane|sterol metabolic process|brassinosteroid biosynthetic process|oxidoreductase activity, acting on paired donors, with incorporation or reduction of molecular oxygen, NAD(P)H as one donor, and incorporation of one atom of oxygen|heme binding|oxidation-reduction proce…
Os01g0197150	8.74024246519926	5.64835979748518	11.8321251329133	2.09478955964905	1.06680531958098	0.152419884336074	0.879887245704316	0.205332781189652	0.107344217170973	0.274357416150954	0.404175032947545	0.617220440980067	0.217116999815844	CYP90D2	Cytochrome P450 90D2		GO:0004497,GO:0005506,GO:0007275,GO:0010268,GO:0016021,GO:0016125,GO:0016132,GO:0016709,GO:0020037,GO:0055114	monooxygenase activity|iron ion binding|multicellular organism development|brassinosteroid homeostasis|integral component of membrane|sterol metabolic process|brassinosteroid biosynthetic process|oxidoreductase activity, acting on paired donors, with incorporation or reduction of molecular oxygen, NAD(P)H as one donor, and incorporation of one atom of oxygen|heme binding|oxidation-reduction proce…
Os01g0197200	612.603101296792	637.685051480266	587.521151113318	0.921334363647851	-0.118203271649673	0.521015861947874	1	16.3981070255593	16.447643803376	16.7157509898902	16.5935544630175	15.2491926804261	14.2729630709232	Os01g0197200	DEAD-box ATP-dependent RNA helicase 20		GO:0000184,GO:0003723,GO:0004386,GO:0005524,GO:0005634,GO:0006364	nuclear-transcribed mRNA catabolic process, nonsense-mediated decay|RNA binding|helicase activity|ATP binding|nucleus|rRNA processing	path:dosa03040	Spliceosome
Os01g0197350	130.764163516553	123.420376996427	138.107950036679	1.11900444154921	0.162215762666673	0.5223442383134	1	15.2426997528366	14.7112693818124	13.8650113027572	11.7706355130902	18.2533277179864	19.3409891216904
Os01g0197400	590.140350090433	575.14798358434	605.132716596525	1.05213394442474	0.0733183820601577	0.665861968701221	1	27.9075121622415	29.7988049313642	28.3131624991448	29.313736799076	33.6648574175942	28.3601186835681
Os01g0197450	4.92901708495833	6.33055223938968	3.52748193052698	0.557215515666775	-0.84369266454356	0.434976514161949	1	0.231562595714662	0.107605941141783	0.154702320470698	0.101290120587168	0.122116841908694	0.0544115922561824	PCMP-E72	Putative pentatricopeptide repeat-containing protein At1g17630
Os01g0197500	95.4145410683222	93.3266331995521	97.5024489370923	1.04474409495317	0.0631496043594297	0.840775847459763	1	7.72883045159854	5.57802297393719	6.03167158368534	6.9335197752762	6.36269451958267	7.08756332130322
Os01g0197700	3.79977410330919	3.38371594153543	4.21583226508295	1.24591790148021	0.317209006540386	0.84368902212392	1	0	0.119910206884824	0.114927899930491	0.0225744400097624	0.174182867564595	0.0970133093417169	CKX2	Cytokinin dehydrogenase 2		GO:0005615,GO:0009690,GO:0009736,GO:0010229,GO:0019139,GO:0071949	extracellular space|cytokinin metabolic process|cytokinin-activated signaling pathway|inflorescence development|cytokinin dehydrogenase activity|FAD binding	path:dosa00908	Zeatin biosynthesis
Os01g0197900	27.0063471660458	28.187162618287	25.8255317138047	0.916216082602434	-0.126240207771305	0.817904245413108	1	1.03851360953392	0.980751292120825	0.839286398471986	0.989129034713466	0.985806897661289	0.673038082989227	RDR3	Probable RNA-dependent RNA polymerase 3		GO:0003723,GO:0003968,GO:0005634,GO:0030422,GO:0031380,GO:0070919	RNA binding|RNA-directed 5'-3' RNA polymerase activity|nucleus|production of siRNA involved in RNA interference|nuclear RNA-directed RNA polymerase complex|production of siRNA involved in chromatin silencing by small RNA
Os01g0198000	75.4089252643458	62.4806151089212	88.3372354197704	1.41383427909239	0.49961302626962	0.164502756681573	0.895035403639695	1.71814132781402	1.18952508202773	1.48911012481366	2.92494922476325	1.49870355569075	1.86584815086122	RDR4	Probable RNA-dependent RNA polymerase 4		GO:0003723,GO:0003968,GO:0005634,GO:0030422,GO:0031380,GO:0070919	RNA binding|RNA-directed 5'-3' RNA polymerase activity|nucleus|production of siRNA involved in RNA interference|nuclear RNA-directed RNA polymerase complex|production of siRNA involved in chromatin silencing by small RNA
Os01g0198100	35.7012422514475	34.5714489487358	36.8310355541593	1.06535990460724	0.0913408904299413	0.897728481786373	1	1.65253843474222	0.622020114801463	1.19234996529228	1.75653384285358	0.752960973143327	1.22316529034955	RDR4	Probable RNA-dependent RNA polymerase 4		GO:0003723,GO:0003968,GO:0005634,GO:0030422,GO:0031380,GO:0070919	RNA binding|RNA-directed 5'-3' RNA polymerase activity|nucleus|production of siRNA involved in RNA interference|nuclear RNA-directed RNA polymerase complex|production of siRNA involved in chromatin silencing by small RNA
Os01g0198200	1691.96860278614	1663.23092440303	1720.70628116924	1.03455645029378	0.0490123676116123	0.778315202617752	1	35.2305661288699	36.522102621079	36.1857344594462	38.6810573688252	35.1309429380911	38.9066325657088	HD16	Casein kinase 1-like protein HD16		GO:0004674,GO:0005524,GO:0005634,GO:0005737,GO:0006897,GO:0009740,GO:0009908,GO:0010476,GO:0018105,GO:0018107,GO:0040008,GO:0048586	protein serine/threonine kinase activity|ATP binding|nucleus|cytoplasm|endocytosis|gibberellic acid mediated signaling pathway|flower development|gibberellin mediated signaling pathway|peptidyl-serine phosphorylation|peptidyl-threonine phosphorylation|regulation of growth|regulation of long-day photoperiodism, flowering
Os01g0198250	9.8926279321126	5.38489468231009	14.4003611819151	2.67421408058763	1.41911496305258	0.0415422181740395	0.544232519141115	0.259773562537473	0.23280833234217	0.111567536315342	0.730479618703238	0.634087330435319	0.27468218276124	HD16	Casein kinase 1-like protein HD16		GO:0004674,GO:0005524,GO:0005634,GO:0005737,GO:0006897,GO:0009740,GO:0009908,GO:0010476,GO:0018105,GO:0018107,GO:0040008,GO:0048586	protein serine/threonine kinase activity|ATP binding|nucleus|cytoplasm|endocytosis|gibberellic acid mediated signaling pathway|flower development|gibberellin mediated signaling pathway|peptidyl-serine phosphorylation|peptidyl-threonine phosphorylation|regulation of growth|regulation of long-day photoperiodism, flowering
Os01g0198500	87.5207657529245	60.4874367611122	114.554094744737	1.89384938226353	0.921321597911901	0.000660047367963774	0.041640721923647	2.0091151776875	3.08096394124992	3.08717386752542	5.84420119603595	4.70429946162643	5.09860791407977
Os01g0198702	7.36563195307725	6.99821333836774	7.73305056778677	1.1050035478899	0.14405100175693	0.910582502499483	1	0.159113555267587	0.207954131003002	0.478352570890011	0.469796342820289	0.264316873649869	0.210306517726844
Os01g0198900	882.941817503044	1040.17982001024	725.703814995853	0.697671499711186	-0.519380194977687	0.00300006466392704	0.119351655003753	50.1350629045112	55.3560454827988	41.8443306894451	37.1797808171812	33.1045757381872	33.6091405730457
Os01g0199300	5.61154715025328	6.05437219915395	5.1687221013526	0.853717269327261	-0.228169731920271	0.882943966804032	1	0.165438898170162	0.403612653812322	0.442105623562399	0.271373587351399	0.366432575115943	0.233244765013064
Os01g0199400	677.117347318293	664.601732827209	689.632961809378	1.03766350243429	0.0533386767643933	0.729402217538926	1	9.4508547102185	11.9123735829525	11.4828399872613	12.7393393774813	11.7446854254714	9.95872811281044	CSE	Caffeoylshikimate esterase		GO:0003846,GO:0004622,GO:0005783,GO:0005794,GO:0005886,GO:0006979,GO:0009506,GO:0009809,GO:0010043,GO:0016020,GO:0016787,GO:0042542,GO:0046686,GO:0090430	2-acylglycerol O-acyltransferase activity|lysophospholipase activity|endoplasmic reticulum|Golgi apparatus|plasma membrane|response to oxidative stress|plasmodesma|lignin biosynthetic process|response to zinc ion|membrane|hydrolase activity|response to hydrogen peroxide|response to cadmium ion|caffeoyl-CoA: alcohol caffeoyl transferase activity
Os01g0199700	38.5200053784847	37.1028556424375	39.9371551145319	1.07639033230781	0.106201338459773	0.790272939621983	1	1.87801189914349	3.41808448207364	2.5093240794993	4.03894355841332	1.98077657129865	2.50062766784133
Os01g0199900	510.030002857761	501.464052804254	518.595952911268	1.03416376510183	0.0484646618545455	0.812823432970172	1	10.1133317418353	10.1665610525586	12.6304852304085	9.95349151334575	12.3341232408043	11.9989764052433	PURKE	Phosphoribosylaminoimidazole carboxylase, chloroplastic (Fragment)		GO:0004638,GO:0005524,GO:0006189,GO:0009507,GO:0043727,GO:0046872	phosphoribosylaminoimidazole carboxylase activity|ATP binding|'de novo' IMP biosynthetic process|chloroplast|5-amino-4-imidazole carboxylate lyase activity|metal ion binding	path:dosa00230	Purine metabolism
Os01g0199950	3.39708419461397	1.68504936919752	5.10911902003041	3.03202927666361	1.60028368394881	0.211686120204488	0.953256460880542	0.249345039773763	0.260706039677688	0.124936810709248	1.10431874508516	0.591725659274028	0.26365515842616	PURKE	Phosphoribosylaminoimidazole carboxylase, chloroplastic (Fragment)		GO:0004638,GO:0005524,GO:0006189,GO:0009507,GO:0043727,GO:0046872	phosphoribosylaminoimidazole carboxylase activity|ATP binding|'de novo' IMP biosynthetic process|chloroplast|5-amino-4-imidazole carboxylate lyase activity|metal ion binding
Os01g0200000	645.512712121536	677.682825747365	613.342598495706	0.905058495202822	-0.143917056269616	0.421392020822989	1	23.8527998593759	25.2017418391702	24.4417290158066	18.9286925748476	25.3280099465985	22.7980218626024	ATG3	Autophagy-related protein 3		GO:0005829,GO:0006914,GO:0015031	cytosol|autophagy|protein transport	path:dosa04136	Autophagy - other
Os01g0200150	2.52406563411421	2.38267543210822	2.6654558361202	1.11868188180451	0.161799837215079	1	1	0.13327644209829	0.278697931455174	0.0667794861030484	0.262340041683138	0	0.281850575313486	ATG3	Autophagy-related protein 3		GO:0005829,GO:0006914,GO:0015031	cytosol|autophagy|protein transport
Os01g0200200	0.175018270564682	0	0.350036541129364	Inf	Inf	1	1	0	0	0	0	0	0.0995638504572974
Os01g0200300	65.3882127000041	57.8441824663518	72.9322429336564	1.26083972188701	0.334384891736472	0.422839660996606	1	1.68861904997242	1.76555822182003	2.5901000820584	1.89934924510409	3.7292381297564	2.04060605471891	HOX29	Homeobox-leucine zipper protein HOX29		GO:0003677,GO:0005634,GO:0008289	DNA binding|nucleus|lipid binding
Os01g0200350	0.505022949121901	0.6976260629107	0.312419835333101	0.447832803192005	-1.15896788722133	0.989697590630059	1	0	0.0414902843161509	0	0	0.0188341366166995	0	HOX29	Homeobox-leucine zipper protein HOX29		GO:0003677,GO:0005634,GO:0008289	DNA binding|nucleus|lipid binding
Os01g0200400	374.414584351804	402.524820999608	346.304347704	0.860330418491975	-0.217037247202055	0.240354235065306	0.979449617821516	17.2739870929032	14.7049609472576	19.5537895251549	12.3454501219426	16.4373877391816	15.8537927059641
Os01g0200500	136.564579722448	147.860467437091	125.268692007805	0.847208819092245	-0.239210487622239	0.321112200250578	1	4.40601094025558	5.10287664723568	5.6720280236996	4.90343870408885	4.18239677959	3.9062879717957	NUP35	Nuclear pore complex protein NUP35		GO:0003697,GO:0005543,GO:0006607,GO:0006999,GO:0017056,GO:0031965,GO:0044613,GO:0044615,GO:0051028	single-stranded DNA binding|phospholipid binding|NLS-bearing protein import into nucleus|nuclear pore organization|structural constituent of nuclear pore|nuclear membrane|nuclear pore central transport channel|nuclear pore nuclear basket|mRNA transport	path:dosa03013	RNA transport
Os01g0200600	3.14639976303547	2.40355830671183	3.8892412193591	1.61811810784809	0.694316915177028	0.624783311951368	1	0.109923315525264	0.287329480113523	0	0.378650958601249	0.104344480095197	0.174347858669084	TINY	Ethylene-responsive transcription factor TINY	ERF	GO:0003677,GO:0003700,GO:0005634	DNA binding|DNA-binding transcription factor activity|nucleus
Os01g0200700	18116.9413346328	18734.1906113285	17499.6920579371	0.934104516229011	-0.0983441138931516	0.856367765658258	1	1961.37125208978	1694.32163046601	1286.15812812212	2590.64273552033	486.410012245821	1608.69894883168	MT3A	Metallothionein-like protein 3A		GO:0005507,GO:0005623,GO:0006878,GO:0008270	copper ion binding|cell|cellular copper ion homeostasis|zinc ion binding
Os01g0201000	461.105494477403	458.89155731327	463.319431641536	1.0096490647032	0.0138539260551488	0.961733332743322	1	32.1775523628499	30.7912719234383	34.2786501030465	31.118224234139	33.2669174267141	34.61597484848	At1g09600	Probable serine/threonine-protein kinase At1g09600		GO:0004693,GO:0005524,GO:0005634,GO:0006468	cyclin-dependent protein serine/threonine kinase activity|ATP binding|nucleus|protein phosphorylation
Os01g0201100	166.399670581359	144.292462183267	188.506878979452	1.3064222214188	0.385621235554541	0.0813220413707796	0.71655470916107	5.00041350441907	3.70089549194481	3.57527387862487	5.99966287855578	5.59995931965552	4.60418912568215	GLCAT14A	Beta-glucuronosyltransferase GlcAT14A		GO:0000139,GO:0005794,GO:0008375,GO:0009826,GO:0015020,GO:0016021	Golgi membrane|Golgi apparatus|acetylglucosaminyltransferase activity|unidimensional cell growth|glucuronosyltransferase activity|integral component of membrane
Os01g0201200	242.271866325636	134.853292346214	349.690440305058	2.59311755924567	1.37468761239877	1.67855064437118e-05	0.00239934448638876	2.84146413746085	2.64974910502819	2.34725337546926	5.70648399831964	8.80252474889633	5.98877530908543	HT1	Serine/threonine-protein kinase HT1		GO:0004674,GO:0005524	protein serine/threonine kinase activity|ATP binding
Os01g0201250	34.3419545603775	36.8195774873159	31.864331633439	0.865418177175335	-0.208530671556139	0.60303975364513	1	1.38354754290622	1.49179246145683	1.94973820048892	1.70210088502054	1.19020499156874	1.32579887610696	VQ33	VQ motif-containing protein 33		GO:0005634	nucleus
Os01g0201275	0.950876040609999	0.327930156851735	1.57382192436826	4.79925951146916	2.26281182634584	0.509622814159772	1	0	0	0.0700994889632852	0.206536886509772	0.132802065575705	0	VQ4	VQ motif-containing protein 4		GO:0005634,GO:0006952,GO:0043433,GO:0051245	nucleus|defense response|negative regulation of DNA-binding transcription factor activity|negative regulation of cellular defense response
Os01g0201400	0	0	0					0	0	0	0	0	0	RALFL19	Protein RALF-like 19		GO:0005179,GO:0005622,GO:0007267,GO:0009506,GO:0019722,GO:0048046,GO:0080092,GO:0090406	hormone activity|intracellular|cell-cell signaling|plasmodesma|calcium-mediated signaling|apoplast|regulation of pollen tube growth|pollen tube
Os01g0201500	1.98361622019988	2.36360897537041	1.60362346502935	0.678463942953189	-0.559655949405186	0.848500599809568	1	0.354285218383584	0.370427646304628	0.118345420216194	0.116228591609016	0.336304511385958	0.124872646976419	ENODL1	Early nodulin-like protein 1		GO:0005773,GO:0009055,GO:0032578,GO:0046658	vacuole|electron transfer activity|aleurone grain membrane|anchored component of plasma membrane
Os01g0201600	2101.59856540941	2095.88957795284	2107.30755286598	1.00544779411723	0.00783817450901603	0.996567610610668	1	111.301813319959	62.4483445211056	90.5723289021301	130.296864997597	57.7617200354006	80.8345783652771	PDF1	Protodermal factor 1		GO:0005576	extracellular region
Os01g0201700	26.3232436430298	28.1263304123419	24.5201568737176	0.871786561355268	-0.197953130258934	0.687248816098485	1	0.935228873216725	0.763938321013996	0.790772157990579	1.00673964067276	0.665823056370063	0.525354418050938	MADS3	MADS-box transcription factor 3	MIKC_MADS	GO:0000977,GO:0000982,GO:0005634,GO:0007275,GO:0008134,GO:0010097,GO:0030154,GO:0043565,GO:0044212,GO:0045944,GO:0046983,GO:0048481	RNA polymerase II regulatory region sequence-specific DNA binding|transcription factor activity, RNA polymerase II proximal promoter sequence-specific DNA binding|nucleus|multicellular organism development|transcription factor binding|specification of stamen identity|cell differentiation|sequence-specific DNA binding|transcription regulatory region DNA binding|positive regulation of transcription…
Os01g0201800	1.62272606837446	1.35530279447998	1.89014934226895	1.39463251309401	0.479885020706033	0.881767562007835	1	0.022394563599508	0.0468298707015401	0.0224420373943396	0.08816247876482	0.0425159864326041	0
Os01g0201850	0.819825392129338	1.63965078425868	0	0	-Inf	0.431986753737177	1	0	0	0.0338292022416732	0	0	0
Os01g0201900	1061.35034785977	934.953685609538	1187.74701011	1.27038058504006	0.345260769356368	0.0420732820665536	0.547851913235679	21.0068836830378	19.4012051164502	16.9304539497933	23.9046976217404	25.8248939827217	23.7975623199358
Os01g0202500	854.274163402221	832.922265511581	875.62606129286	1.05126984539794	0.072133035283699	0.708112361114498	1	24.0414504755477	35.398991949986	26.7312717913328	28.1716313199329	29.8657089694697	33.4127985147152	BBX22	B-box zinc finger protein 22	DBB	GO:0005634,GO:0006355,GO:0008270,GO:0009640	nucleus|regulation of transcription, DNA-templated|zinc ion binding|photomorphogenesis
Os01g0202601	0.495489720752996	0.678559606172891	0.312419835333101	0.460416199978605	-1.11898949856401	0.98965813516698	1	0.117812548696933	0.12318048525441	0	0	0.111833318379541	0	PP5	Serine/threonine-protein phosphatase 5		GO:0004721,GO:0005789,GO:0005829,GO:0016021,GO:0016607,GO:0031965,GO:0046872	phosphoprotein phosphatase activity|endoplasmic reticulum membrane|cytosol|integral component of membrane|nuclear speck|nuclear membrane|metal ion binding
Os01g0202700	0.338371594153543	0.676743188307085	0	0	-Inf	0.732368626740562	1	0	0.0969669356616635	0.0929379288703442	0	0	0	HD3A	Protein HEADING DATE 3A		GO:0005634,GO:0005737,GO:0008429,GO:0009908,GO:0009909,GO:0010229,GO:0030154,GO:0048510,GO:0048572,GO:0048575	nucleus|cytoplasm|phosphatidylethanolamine binding|flower development|regulation of flower development|inflorescence development|cell differentiation|regulation of timing of transition from vegetative to reproductive phase|short-day photoperiodism|short-day photoperiodism, flowering	path:dosa04712	Circadian rhythm - plant
Os01g0202800	3.16270109220972	4.12674058938497	2.19866159503446	0.532784057396286	-0.908377181884034	0.634009642628692	1	0.119965031316244	0.564439690045177	0.0601096714130972	0.177103493426163	0.227753116115217	0	NIP1-2	Aquaporin NIP1-2		GO:0015267,GO:0016021	channel activity|integral component of membrane
Os01g0203000	1563.97001456248	1506.80593164596	1621.13409747899	1.07587451272384	0.105509815414407	0.525335025135887	1	65.2215238160864	58.9226308532688	58.1153758428077	75.5508469028749	59.8261996240218	62.7565565050296	BZR2	Protein BZR1 homolog 2	BES1	GO:0003677,GO:0003700,GO:0006351,GO:0009742,GO:0040008	DNA binding|DNA-binding transcription factor activity|transcription, DNA-templated|brassinosteroid mediated signaling pathway|regulation of growth
Os01g0203300	50.1010227713626	51.0620635454834	49.1399819972417	0.962357934349253	-0.0553545126726978	0.917649590782243	1	1.55279061931183	1.78920843832853	1.55608234959941	1.7777589407688	1.71463361886161	1.27331529214178
Os01g0203400	70.0969683729956	58.459035475763	81.7349012702281	1.39815685642154	0.483526222864398	0.307078433484762	1	4.20538308108534	3.88719803591206	2.68737842837466	4.85872913215067	3.06628135566876	7.28233168091066
Os01g0203800	296.339455270427	308.017983980489	284.660926560364	0.924169825676139	-0.113770108886549	0.552505759298888	1	7.62426922205469	6.36333992499852	6.81383534187261	7.56959091526987	5.22695463531648	6.62390319364228	GIL1	Protein GRAVITROPIC IN THE LIGHT 1		GO:0009639,GO:0009959	response to red or far red light|negative gravitropism
Os01g0203900	4.59603468688606	4.99431590164751	4.19775347212462	0.840506198404445	-0.250669636075081	0.878781107404864	1	0.183166587400227	0.0820766888995909	0.131110627604019	0.154518563339936	0.0993545740332587	0.08300514419102	GIL1	Protein GRAVITROPIC IN THE LIGHT 1		GO:0009639,GO:0009959	response to red or far red light|negative gravitropism
Os01g0204000	128.310416064642	151.758578102199	104.862254027084	0.690980736235327	-0.533282604426014	0.023644431603282	0.415453348874278	2.72824307020752	2.2246309796887	2.94036825064673	1.89140771515941	1.6125039655687	1.99578686996805						path:dosa03030,path:dosa03410,path:dosa03420,path:dosa03430,path:dosa03440	DNA replication|Base excision repair|Nucleotide excision repair|Mismatch repair|Homologous recombination
Os01g0205100	291.051561197798	285.552393177538	296.550729218057	1.03851600022726	0.0545234436940597	0.803595726528663	1	8.76076143843851	8.90983072760039	8.18006131319473	8.56344317302933	8.65672723752744	9.86425674694594
Os01g0205200	223.093768815984	242.000003994647	204.18753363732	0.843750125069569	-0.245112283984995	0.647148923853235	1	4.41445028085521	6.02590590963181	7.54505097144268	1.61718656422525	7.84537461496636	5.75695240099351	DOT4	Pentatricopeptide repeat-containing protein DOT4, chloroplastic
Os01g0205300	97.9797017696636	104.495001737801	91.4644018015267	0.875299299300743	-0.192151679331879	0.485213769030251	1	8.26005233595592	9.12991718024618	7.48922335761105	5.49709251081174	9.63302906335722	6.82091899474705
Os01g0205500	984.922508304286	1085.45242147843	884.39259513014	0.814768641748074	-0.29553763896393	0.0794343172743985	0.711086059128257	58.1019641649229	55.8539546002487	71.6225669777819	50.5214933079879	48.7275574401029	53.205188155712	RPL11	60S ribosomal protein L11		GO:0003735,GO:0005634,GO:0005840,GO:0006412,GO:0019843	structural constituent of ribosome|nucleus|ribosome|translation|rRNA binding	path:dosa03010	Ribosome
Os01g0205600	80.7996295115405	71.0093621881408	90.5898968349401	1.27574581778273	0.351340912211188	0.19760924046719	0.936494420442063	4.04297202460993	3.81620727977459	4.22035691820007	6.24493439590474	5.11704378555784	4.21562652112979	ECI2	Enoyl-CoA delta isomerase 2, peroxisomal		GO:0004165,GO:0004300,GO:0005777,GO:0006635,GO:0009062,GO:0048767,GO:0080024,GO:0080026	dodecenoyl-CoA delta-isomerase activity|enoyl-CoA hydratase activity|peroxisome|fatty acid beta-oxidation|fatty acid catabolic process|root hair elongation|indolebutyric acid metabolic process|response to indolebutyric acid	path:dosa00071	Fatty acid degradation
Os01g0205700	913.816691105928	869.762329246226	957.871052965631	1.10130206926272	0.139210230987915	0.428044673774657	1	37.9358403626985	34.4281105066736	37.5980391244978	38.6095621516121	42.3886186257912	41.1279703487315	GSK1	Shaggy-related protein kinase GSK1		GO:0004674,GO:0005524,GO:0009742,GO:1900458,GO:1902911	protein serine/threonine kinase activity|ATP binding|brassinosteroid mediated signaling pathway|negative regulation of brassinosteroid mediated signaling pathway|protein kinase complex	path:dosa04075	Plant hormone signal transduction
Os01g0205900	699.0886221777	715.249945947974	682.927298407427	0.954809297471938	-0.0667154801315276	0.690310393944455	1	33.5379826126736	24.8973246316801	25.1778026566062	26.2847862923701	26.7069533254315	27.5458685796923	GSVIVT00023967001	Peroxidase 4		GO:0004601,GO:0005576,GO:0006979,GO:0020037,GO:0042744,GO:0046872	peroxidase activity|extracellular region|response to oxidative stress|heme binding|hydrogen peroxide catabolic process|metal ion binding	path:dosa00940	Phenylpropanoid biosynthesis
Os01g0206200	52.8082211239955	44.493631735911	61.1228105120799	1.37374289594678	0.458112020567516	0.160291836460719	0.890571724274206	2.2558921361598	1.90701640134605	2.30877381193697	3.40121562813753	2.73370333816656	2.84213065515919
Os01g0206300	0.952829831893791	0.327930156851735	1.57772950693585	4.81117541028462	2.26638939948966	0.509265690214393	1	0	0	0.0321289324415057	0.126216986200416	0.0304338066944324	0	CIPK13	Putative CBL-interacting protein kinase 13		GO:0004674,GO:0005524,GO:0007165	protein serine/threonine kinase activity|ATP binding|signal transduction
Os01g0206600	108.823649627114	114.818082786202	102.829216468025	0.895583813740381	-0.159099640890136	0.528447441978755	1	12.9001066835137	10.8117125290451	11.9014650035296	10.7817121185087	10.7876139421496	10.6092423936348
Os01g0206650	15.7594913592866	13.366898491233	18.1520842273401	1.35798773659017	0.441470451275991	0.437807523179688	1	0.252306520218211	0.263802455146612	0.413740439749767	0.316042160136673	0.566094319584934	0.388053237366867	CIPK5	CBL-interacting protein kinase 5		GO:0004674,GO:0005524,GO:0007165	protein serine/threonine kinase activity|ATP binding|signal transduction
Os01g0206700	48.2176268835487	40.7909001702755	55.644353596822	1.36413644623048	0.447987955546006	0.184657867918249	0.920909653095991	0.948017106215802	1.33947562009218	0.872997589919456	1.53824489321465	1.16744209155417	1.65264595272589	CIPK5	CBL-interacting protein kinase 5		GO:0004674,GO:0005524,GO:0007165	protein serine/threonine kinase activity|ATP binding|signal transduction
Os01g0206800	50.2477358931594	45.1158942499502	55.3795775363685	1.22749595141694	0.295718266185311	0.387056262294057	1	0.707044441569536	0.6838152853355	1.02738777219988	0.887233832644993	1.07385675997469	1.02798067422978	MDIS2	Protein MALE DISCOVERER 2		GO:0004674,GO:0005524,GO:0012505,GO:0016021,GO:0048765,GO:0090406	protein serine/threonine kinase activity|ATP binding|endomembrane system|integral component of membrane|root hair cell differentiation|pollen tube
Os01g0207001	0.485048283451189	0.657676731569276	0.312419835333101	0.475035561297173	-1.07389257684017	0.98961387904324	1	0.0211264029838345	0	0.021171188429924	0	0.0200541943726505	0	MDIS2	Protein MALE DISCOVERER 2		GO:0004674,GO:0005524,GO:0012505,GO:0016021,GO:0048765,GO:0090406	protein serine/threonine kinase activity|ATP binding|endomembrane system|integral component of membrane|root hair cell differentiation|pollen tube
Os01g0207200	52.6008620677891	62.9220298664138	42.2796942691644	0.671937862763266	-0.573600268472781	0.0711455557887897	0.686243401248811	1.2132671095019	1.26854764577001	1.65006733721584	0.938214781716776	0.760938892238444	1.0996264416542		Peptide-N4-(N-acetyl-beta-glucosaminyl)asparagine amidase A		GO:0000224	peptide-N4-(N-acetyl-beta-glucosaminyl)asparagine amidase activity
Os01g0207300	0	0	0					0	0	0	0	0	0	SAM2	S-adenosylmethionine synthase 2		GO:0004478,GO:0005524,GO:0005829,GO:0006556,GO:0006730,GO:0046872	methionine adenosyltransferase activity|ATP binding|cytosol|S-adenosylmethionine biosynthetic process|one-carbon metabolic process|metal ion binding
Os01g0207400	1157.35790671273	1315.90286346551	998.812949959962	0.759032431413312	-0.39776656545273	0.0165222545858486	0.34293202575712	64.823349498327	63.205918094001	72.3129160923463	55.5890517508968	39.6389773527354	58.2355057070679		Peptide-N4-(N-acetyl-beta-glucosaminyl)asparagine amidase A		GO:0000224	peptide-N4-(N-acetyl-beta-glucosaminyl)asparagine amidase activity
Os01g0207500	21.7500757498032	26.4394646252786	17.0606868743279	0.645273537725733	-0.632017232235935	0.176042076989532	0.909827887477009	0.700060644756974	0.580518228056812	0.653162297163787	0.380135864321253	0.366637859471751	0.510508762638888		Peptide-N4-(N-acetyl-beta-glucosaminyl)asparagine amidase A		GO:0000224	peptide-N4-(N-acetyl-beta-glucosaminyl)asparagine amidase activity
Os01g0207600	197.698706843816	225.037722010145	170.359691677488	0.757027267054399	-0.401582829899999	0.0665465844471513	0.667526185541317	6.85529375256196	6.07569825746955	5.31338116670487	4.87572305583337	5.08388549022819	3.99246167714654		Peptide-N4-(N-acetyl-beta-glucosaminyl)asparagine amidase A		GO:0000224	peptide-N4-(N-acetyl-beta-glucosaminyl)asparagine amidase activity
Os01g0207700	0.156209917666551	0	0.312419835333101	Inf	Inf	1	1	0	0	0	0	0.0599311885674977	0	At5g64700	WAT1-related protein At5g64700		GO:0005886,GO:0016021,GO:0022857	plasma membrane|integral component of membrane|transmembrane transporter activity
Os01g0207900	2.42996314357772	2.01297952604925	2.84694676110618	1.4142949415356	0.500083015705303	0.84977453940762	1	0.0853477389173625	0.0892364693870768	0.0855286659101435	0.377994717771784	0	0	At5g64700	WAT1-related protein At5g64700		GO:0005886,GO:0016021,GO:0022857	plasma membrane|integral component of membrane|transmembrane transporter activity
Os01g0208000	14.0292284882179	13.4595120789765	14.5989448974593	1.08465632422609	0.117237993935074	0.913773521999356	1	1.24672519886881	1.22205956098916	0.702769560239518	1.2270208278724	0.517759951864775	1.73023697717167	At5g64700	WAT1-related protein At5g64700		GO:0005886,GO:0016021,GO:0022857	plasma membrane|integral component of membrane|transmembrane transporter activity
Os01g0208400	101.707388989289	107.189594679123	96.2251832994554	0.897710114377333	-0.155678445096377	0.548873826799603	1	3.06587675363849	2.02852376933065	2.68832903977486	1.65015203748404	2.61470214713256	2.76062082831671		Peptide-N4-(N-acetyl-beta-glucosaminyl)asparagine amidase A		GO:0000224	peptide-N4-(N-acetyl-beta-glucosaminyl)asparagine amidase activity
Os01g0208600	2927.16612267153	2876.91339432466	2977.41885101841	1.03493516937007	0.0495403969441892	0.764883385130344	1	30.4452534627679	30.9619803916381	30.4041869939247	31.85173293701	31.6710617469857	32.370822053826	Os01g0208600	SCAR-like protein 2		GO:0003779,GO:0005737,GO:0005856,GO:0030036	actin binding|cytoplasm|cytoskeleton|actin cytoskeleton organization
Os01g0208700	1226.92746296006	1273.06933090789	1180.78559501224	0.927510832556276	-0.10856396357553	0.540203288448065	1	17.1669135783565	20.4543064272595	16.6807090760763	16.4933161681286	17.7004552748551	16.6618137539462	PPC3	Phosphoenolpyruvate carboxylase 3		GO:0005829,GO:0006099,GO:0008964,GO:0009507,GO:0015977,GO:0015979,GO:0048046,GO:0048366	cytosol|tricarboxylic acid cycle|phosphoenolpyruvate carboxylase activity|chloroplast|carbon fixation|photosynthesis|apoplast|leaf development	path:dosa00620,path:dosa00710	Pyruvate metabolism|Carbon fixation in photosynthetic organisms
Os01g0208800	7.19219657597724	6.01623928567834	8.36815386627614	1.39092769900235	0.47604742994363	0.585526255219974	1	0.160409268258365	0.167718054841509	0.257198906736953	0.157874015312573	0.456804499178973	0.203538347058631		Phosphoenolpyruvate carboxylase 2		GO:0005737,GO:0006099,GO:0008964,GO:0015977,GO:0015979	cytoplasm|tricarboxylic acid cycle|phosphoenolpyruvate carboxylase activity|carbon fixation|photosynthesis
Os01g0209000	571.641196186104	568.976649643685	574.305742728522	1.00936610155825	0.0134495412486755	0.949598878261164	1	12.6044085552453	12.6700559830786	12.8305672623523	12.775176661636	12.8463188929415	13.1874935325954	ALG9	Dol-P-Man:Man(6)GlcNAc(2)-PP-Dol alpha-1,2-mannosyltransferase		GO:0000026,GO:0000030,GO:0004377,GO:0005783,GO:0005789,GO:0006486,GO:0006490,GO:0016021,GO:0016301,GO:0030433,GO:0052918,GO:0052926	alpha-1,2-mannosyltransferase activity|mannosyltransferase activity|GDP-Man:Man3GlcNAc2-PP-Dol alpha-1,2-mannosyltransferase activity|endoplasmic reticulum|endoplasmic reticulum membrane|protein glycosylation|oligosaccharide-lipid intermediate biosynthetic process|integral component of membrane|kinase activity|ubiquitin-dependent ERAD pathway|dol-P-Man:Man(8)GlcNAc(2)-PP-Dol alpha-1,2-mannosyltra…	path:dosa00510	N-Glycan biosynthesis
Os01g0209150	0.514298073651128	0.678559606172891	0.350036541129364	0.515852311197224	-0.954970014512989	0.989735136746432	1	0.071682162089255	0.0749482428476613	0	0	0	0.0757960608284811
Os01g0209200	144.101978525971	138.61957481374	149.584382238202	1.07909999319501	0.109828556209204	0.635957159765143	1	6.1348388705354	5.41075500992082	5.98055572280665	8.2148004577898	5.30848121108039	5.60434789086792	GF14G	14-3-3-like protein GF14-G		GO:0019904	protein domain specific binding
Os01g0209400	472.761740650991	479.456248243	466.067233058982	0.972074584004102	-0.0408610836851402	0.811377876245237	1	14.6162874342269	15.5845410802761	16.4500134100509	12.7412466069712	16.3749364927476	16.57604968631	CID9	Polyadenylate-binding protein-interacting protein 9		GO:0003723,GO:0005634	RNA binding|nucleus
Os01g0209500	1.8809121641096	3.09936795175673	0.662456376462465	0.213739183851012	-2.22607667979795	0.3289151467703	1	0.0166258086952458	0.121683355791493	0.0166610534200381	0	0.0157820145451209	0.0175799776465788	SPAC16C9.04c	Putative general negative regulator of transcription C16C9.04c		GO:0000289,GO:0003723,GO:0004842,GO:0005634,GO:0005829,GO:0010629,GO:0016567,GO:0030014,GO:0030015,GO:0046872,GO:0061630,GO:0070647	nuclear-transcribed mRNA poly(A) tail shortening|RNA binding|ubiquitin-protein transferase activity|nucleus|cytosol|negative regulation of gene expression|protein ubiquitination|CCR4-NOT complex|CCR4-NOT core complex|metal ion binding|ubiquitin protein ligase activity|protein modification by small protein conjugation or removal
Os01g0209566	0	0	0					0	0	0	0	0	0
Os01g0209700	405.396627581514	554.61761331407	256.175641848958	0.461895972466873	-1.11436012832241	4.32289352499462e-09	1.78153740556694e-06	19.462350858988	21.3897011782714	21.0550321341221	6.20352708223363	11.6166022391012	10.9522471218232	GA2OX3	Gibberellin 2-beta-dioxygenase 3		GO:0009685,GO:0009686,GO:0045487,GO:0045543,GO:0046872,GO:0051213,GO:0052634	gibberellin metabolic process|gibberellin biosynthetic process|gibberellin catabolic process|gibberellin 2-beta-dioxygenase activity|metal ion binding|dioxygenase activity|C-19 gibberellin 2-beta-dioxygenase activity	path:dosa00904	Diterpenoid biosynthesis
Os01g0209750	4.14378731773065	4.33482275221243	3.95275188324887	0.911860094217565	-0.133115604775722	0.966233348344529	1	0.270283454200429	0.169559087276652	0.270856422778007	0.212809320311569	0.15393960619972	0.285795245824185	GA2OX3	Gibberellin 2-beta-dioxygenase 3		GO:0009685,GO:0009686,GO:0045487,GO:0045543,GO:0046872,GO:0051213,GO:0052634	gibberellin metabolic process|gibberellin biosynthetic process|gibberellin catabolic process|gibberellin 2-beta-dioxygenase activity|metal ion binding|dioxygenase activity|C-19 gibberellin 2-beta-dioxygenase activity
Os01g0209800	258.740976954898	272.596788784994	244.885165124802	0.898342075914736	-0.154663187501305	0.681791433153965	1	6.1042652320659	7.05171106625872	5.70480966448842	7.69536878538916	2.51744379832274	6.93808426995859	CAT5	Cationic amino acid transporter 5		GO:0005313,GO:0005886,GO:0015189,GO:0016021,GO:0051938	L-glutamate transmembrane transporter activity|plasma membrane|L-lysine transmembrane transporter activity|integral component of membrane|L-glutamate import
Os01g0209901	0.795574331876351	0.329746574717541	1.26140208903516	3.82536828507065	1.93559864910407	0.644715513379554	1	0.0264335187092422	0	0	0.0780472185200641	0.0250919630073259	0	CAT5	Cationic amino acid transporter 5		GO:0005313,GO:0005886,GO:0015189,GO:0016021,GO:0051938	L-glutamate transmembrane transporter activity|plasma membrane|L-lysine transmembrane transporter activity|integral component of membrane|L-glutamate import
Os01g0210200	0.514001619555232	0.327930156851735	0.700073082258729	2.13482373496759	1.09411695640968	1	1	0	0	0.0839286398471986	0	0	0.177115284997165	MYB44	Transcription factor MYB44	MYB_related	GO:0003700,GO:0005634,GO:0006355,GO:0009414,GO:0009651,GO:0009723,GO:0009733,GO:0009737,GO:0009738,GO:0009739,GO:0009751,GO:0009753,GO:0010200,GO:0010929,GO:0042742,GO:0043565,GO:0044212,GO:0046686,GO:0050832,GO:1900150,GO:2000022,GO:2000031	DNA-binding transcription factor activity|nucleus|regulation of transcription, DNA-templated|response to water deprivation|response to salt stress|response to ethylene|response to auxin|response to abscisic acid|abscisic acid-activated signaling pathway|response to gibberellin|response to salicylic acid|response to jasmonic acid|response to chitin|positive regulation of auxin mediated signaling p…
Os01g0210300	76.4163396763788	79.8880039951792	72.9446753575784	0.913086717775302	-0.131176212374092	0.623577880820161	1	4.74362224375954	3.27241741958885	3.82254532070697	3.27286786858517	3.48160330804232	4.13679394551472
Os01g0210400	25.5563236503305	29.1736717847877	21.9389755158733	0.752012831216986	-0.411170816794042	0.348698953440086	1	0.689439034974454	0.995462561502638	1.21730099234377	0.549296323944211	0.77910545137747	0.867864896486109
Os01g0210500	731.007032769456	815.495454313091	646.518611225822	0.792792415710518	-0.334984933913367	0.0576995783735951	0.632244723939673	37.399791588125	44.8369202850091	45.5140076912544	32.6339851379362	35.3052617357396	34.2405520084225
Os01g0210550	3.83160393211759	5.01338235838532	2.64982550584986	0.52855045085835	-0.919886909505862	0.445430913196555	1	0.643733926213309	0.448709741493188	0.537582137583364	0	0.407375399413056	0.453785566790122
Os01g0210600	1689.85167291273	1812.10263690702	1567.60070891843	0.865072803819809	-0.209106540993611	0.217236261409577	0.957950889000223	86.0383688966478	99.3740866444369	96.946787494971	75.714365138908	91.196857537413	79.4953362862824
Os01g0210700	93.4409700428232	95.9933215082843	90.888618577362	0.946822311690905	-0.0788343915751261	0.822642435028036	1	1.75952114412876	2.4967233021451	1.82622437261731	2.57695250430454	1.35208432225439	1.90479917731532	Os01g0210700	Potassium channel KAT2		GO:0005249,GO:0016021,GO:0034765	voltage-gated potassium channel activity|integral component of membrane|regulation of ion transmembrane transport
Os01g0210750	49.1129028403825	52.7625465356872	45.4632591450779	0.86165778814955	-0.214813085626138	0.543160551988821	1	0.819622391489345	1.01764848879042	0.889806550613018	0.621806844637834	0.988739927892351	0.758328550327668	Os01g0210700	Potassium channel KAT2		GO:0005249,GO:0016021,GO:0034765	voltage-gated potassium channel activity|integral component of membrane|regulation of ion transmembrane transport
Os01g0210800	83.9352986336078	87.9642702531341	79.9063270140815	0.908395269853722	-0.138607901145891	0.619607977149458	1	2.55532959542542	2.61367730133722	2.22673616379708	2.21424316907938	2.18835033720237	2.37891900559644	TRANS11	Phospho-N-acetylmuramoyl-pentapeptide-transferase homolog		GO:0005887,GO:0008963,GO:0016780,GO:0044038,GO:0071555	integral component of plasma membrane|phospho-N-acetylmuramoyl-pentapeptide-transferase activity|phosphotransferase activity, for other substituted phosphate groups|cell wall macromolecule biosynthetic process|cell wall organization
Os01g0210900	1.29491163082108	1.33623633774217	1.25358692389999	0.938147607943495	-0.0921131609588769	1	1	0.0544451579384391	0.0284629313633739	0.0272802875788573	0.0267923287456937	0.0775229304853204	0	CYP710A1	Cytochrome P450 710A1		GO:0000249,GO:0004497,GO:0005506,GO:0016021,GO:0016125,GO:0016126,GO:0020037,GO:0055114	C-22 sterol desaturase activity|monooxygenase activity|iron ion binding|integral component of membrane|sterol metabolic process|sterol biosynthetic process|heme binding|oxidation-reduction process	path:dosa00100	Steroid biosynthesis
Os01g0211000	0.321083205025321	0.329746574717541	0.312419835333101	0.947454376442631	-0.0778716212233719	1	1	0.0313866445859262	0	0	0	0.0297937075096547	0	CYP710A1	Cytochrome P450 710A1		GO:0000249,GO:0004497,GO:0005506,GO:0016021,GO:0016125,GO:0016126,GO:0020037,GO:0055114	C-22 sterol desaturase activity|monooxygenase activity|iron ion binding|integral component of membrane|sterol metabolic process|sterol biosynthetic process|heme binding|oxidation-reduction process	path:dosa00100	Steroid biosynthesis
Os01g0211200	4.2334109716274	3.36283306693181	5.103988876323	1.51776456777255	0.601948020497085	0.748613978140912	1	0	0.135945723660312	0.195445703881793	0.0319916321458481	0.0925669843220757	0.378079756885037	CYP710A1	Cytochrome P450 710A1		GO:0000249,GO:0004497,GO:0005506,GO:0016021,GO:0016125,GO:0016126,GO:0020037,GO:0055114	C-22 sterol desaturase activity|monooxygenase activity|iron ion binding|integral component of membrane|sterol metabolic process|sterol biosynthetic process|heme binding|oxidation-reduction process	path:dosa00100	Steroid biosynthesis
Os01g0211600	266.779706968541	262.894812197369	270.664601739714	1.02955474654445	0.0420205472777942	0.858421554086961	1	8.97452118801358	8.1209326673623	8.89543468694603	9.86048248455578	7.83752203572564	9.31703865014908	CYP710A1	Cytochrome P450 710A1		GO:0000249,GO:0004497,GO:0005506,GO:0016021,GO:0016125,GO:0016126,GO:0020037,GO:0055114	C-22 sterol desaturase activity|monooxygenase activity|iron ion binding|integral component of membrane|sterol metabolic process|sterol biosynthetic process|heme binding|oxidation-reduction process	path:dosa00100	Steroid biosynthesis
Os01g0211800	420.860508125583	421.813540632616	419.907475618549	0.995481261670244	-0.00653393509411548	0.935191593174621	1	14.6773939629472	11.9088866438744	15.8732091637106	16.1775621962071	11.0640329103233	15.4144041628079	BZIP02	Basic leucine zipper 2	bZIP	GO:0003677,GO:0003700,GO:0005634,GO:0045893	DNA binding|DNA-binding transcription factor activity|nucleus|positive regulation of transcription, DNA-templated	path:dosa04141	Protein processing in endoplasmic reticulum
Os01g0212000	56.0036635282504	53.0506949177748	58.956632138726	1.11132629327674	0.152282464412799	0.657225861186439	1	5.02666874440249	3.12057229311172	4.48636729365025	6.49322983553529	3.8023328249044	3.90331580237771
Os01g0212100	1143.82207501835	1080.85069574928	1206.79345428743	1.11652188321057	0.159011527461304	0.346000111005397	1	17.8163923506027	15.812827067905	15.3356899014114	21.4805054133355	16.5003742618582	17.2729368219228	At4g18465	Probable pre-mRNA-splicing factor ATP-dependent RNA helicase DEAH9
Os01g0212400	3442.59191614251	3891.63412163494	2993.54971065009	0.769226915245683	-0.378518851434561	0.021095826041279	0.391481782320414	98.5887103849297	92.3092137891912	96.1862060074343	85.3811095256275	69.8883020627327	67.8582789982462	NCL1	Sodium/calcium exchanger NCL1		GO:0005509,GO:0005886,GO:0006814,GO:0006874,GO:0015369,GO:0016021,GO:0070588	calcium ion binding|plasma membrane|sodium ion transport|cellular calcium ion homeostasis|calcium:proton antiporter activity|integral component of membrane|calcium ion transmembrane transport
Os01g0212500	8.11775640566816	5.38852751804171	10.8469852932946	2.01297761902061	1.00933113196741	0.249044700862431	0.985532139222992	0.331001350409159	0.230721924584063	0.0368558926289416	0.687736468497563	0.384025091791733	0.155554574426188
Os01g0212700	39.3714171133525	38.8369364323055	39.9058977943996	1.02752434821828	0.0391725804155539	0.96393616735461	1	1.55661522674856	2.51528887418919	1.46537475779189	1.29988988086865	1.79104701466085	2.64349652377953	ATL41	E3 ubiquitin-protein ligase ATL41		GO:0004842,GO:0016021,GO:0016567,GO:0046872	ubiquitin-protein transferase activity|integral component of membrane|protein ubiquitination|metal ion binding
Os01g0212900	0.163965078425868	0.327930156851735	0	0	-Inf	0.995408157461495	1	0	0	0.0522222647938125	0	0	0	ATL11	RING-H2 finger protein ATL11		GO:0016021,GO:0016567,GO:0016740,GO:0046872	integral component of membrane|protein ubiquitination|transferase activity|metal ion binding
Os01g0213100	0.657676731569276	1.31535346313855	0	0	-Inf	0.382330333892512	1	0.0835379904246279	0	0.0837150809671803	0	0	0	ATL9	E3 ubiquitin-protein ligase ATL9		GO:0004842,GO:0010200,GO:0016021,GO:0016567,GO:0046872,GO:0050832	ubiquitin-protein transferase activity|response to chitin|integral component of membrane|protein ubiquitination|metal ion binding|defense response to fungus
Os01g0213300	0	0	0					0	0	0	0	0	0			M-type_MADS
Os01g0213350	0.175018270564682	0	0.350036541129364	Inf	Inf	1	1	0	0	0	0	0	0.0127408597477775
Os01g0213400	276.693798561993	261.938691326561	291.448905797425	1.11266076928694	0.154013807355893	0.448819728517619	1	14.3932992687778	15.3715873185743	10.9723993413597	16.7966087022115	12.4429158727299	16.5782125320415	ATL61	Putative RING-H2 finger protein ATL61		GO:0016021,GO:0016567,GO:0016740,GO:0046872	integral component of membrane|protein ubiquitination|transferase activity|metal ion binding
Os01g0213800	597.904415880612	677.882063834779	517.926767926446	0.764036689503974	-0.388286175874365	0.296837446337374	1	17.1388077244159	7.99794032302562	17.4030368569808	12.4322141772823	7.94805309339737	12.3730864335299	PCF5	Transcription factor PCF5	TCP	GO:0003677,GO:0005634,GO:0007275	DNA binding|nucleus|multicellular organism development
Os01g0214001	15.0160657544655	16.9241965178519	13.107934991079	0.774508555088719	-0.368646920022418	0.504854185198866	1	0.377200687827969	0.175283209655637	0.525000427980349	0.247492711664476	0.258596703010394	0.332373790143616	PCF5	Transcription factor PCF5		GO:0003677,GO:0005634,GO:0007275	DNA binding|nucleus|multicellular organism development
Os01g0214200	405.771573707503	398.031573978695	413.511573436311	1.038891385683	0.0550448308278397	0.785011539642113	1	23.2171890996037	18.3963265251896	16.8062144878276	23.0887639638431	17.5758828204445	20.6545011781832	At5g45920	GDSL esterase/lipase At5g45920		GO:0016042,GO:0016788	lipid catabolic process|hydrolase activity, acting on ester bonds
Os01g0214300	366.859745199826	339.794046588909	393.925443810742	1.15930649099136	0.213262028448384	0.262601644400603	0.997025362738017	17.363206265097	16.5893037709799	17.4000141844916	20.3297584581534	20.6024845804985	19.1510612416084	GTE4	Transcription factor GTE4		GO:0005634,GO:0009294,GO:0045931,GO:0048364	nucleus|DNA mediated transformation|positive regulation of mitotic cell cycle|root development
Os01g0214400	1123.65673626837	1114.15466978894	1133.15880274779	1.01705699708861	0.0244005318138225	0.898606390647918	1	32.6688035034049	33.6186454457602	35.9875677986037	34.7771681657349	34.1176270277051	36.0497726232691
Os01g0214500	180.750609421716	174.369111636141	187.132107207291	1.07319527782984	0.101912611717725	0.682686013525393	1	17.2359758743614	14.49332465023	16.4500134100509	23.5156269400953	14.6298690314214	14.1751266426064
Os01g0214600	487.300218452344	539.253021390657	435.347415514031	0.807315672318964	-0.308795196056227	0.515413759495649	1	15.2410389661997	17.1753028158057	24.6051192082348	5.56069849685233	22.0820114476816	18.5128120978482	At5g45910	GDSL esterase/lipase At5g45910		GO:0005576,GO:0016042,GO:0016788	extracellular region|lipid catabolic process|hydrolase activity, acting on ester bonds
Os01g0214800	465.833668637716	509.363239806824	422.304097468607	0.829082400270514	-0.270412600459536	0.157227701229508	0.88678607154098	7.14627899552749	8.24127001719633	6.42401385754575	5.89128663865115	6.85075483107775	5.5214163241961	At5g45910	GDSL esterase/lipase At5g45910		GO:0005576,GO:0016042,GO:0016788	extracellular region|lipid catabolic process|hydrolase activity, acting on ester bonds
Os01g0214901	2.42885755685097	2.34272610076679	2.51498901293515	1.07353096553284	0.102363805706566	1	1	0.142191468783402	0.0991134607051845	0.0949952651206021	0.186592195191376	0.179966610520301	0	At5g45910	GDSL esterase/lipase At5g45910		GO:0005576,GO:0016042,GO:0016788	extracellular region|lipid catabolic process|hydrolase activity, acting on ester bonds
Os01g0215000	33.6392975596198	37.8696494174136	29.408945701826	0.776583521481001	-0.36478700022128	0.348041194671723	1	1.29393504024793	1.43247290734804	1.63991632913182	1.19857366802992	0.975387041137173	1.24747195321805	At1g28590	GDSL esterase/lipase At1g28590		GO:0005576,GO:0016042,GO:0016788	extracellular region|lipid catabolic process|hydrolase activity, acting on ester bonds
Os01g0215100	12.5626613517953	12.6202410076519	12.5050816959387	0.990875030703192	-0.0132249789019899	0.994567063927782	1	0.92666536958932	0.968887365200009	3.18387356323566	1.0423080150744	1.75927037407816	2.2396513457706	SCPL50	Serine carboxypeptidase-like 50		GO:0004185,GO:0005576,GO:0005773	serine-type carboxypeptidase activity|extracellular region|vacuole
Os01g0215500	28.6866847189686	42.4568712210289	14.9164982169082	0.351332959493257	-1.50908916886228	0.0653683344363272	0.667200736361695	0.516138083255492	1.68245405075598	1.70382383038752	0.0298812100499136	0.345842123916016	0.995208820878029	At2g27360	GDSL esterase/lipase At2g27360		GO:0005576,GO:0016042,GO:0016788	extracellular region|lipid catabolic process|hydrolase activity, acting on ester bonds
Os01g0215700	888.110697342952	854.325810143021	921.895584542883	1.07909134149716	0.109816989337092	0.568208530284428	1	25.5755313480208	17.593395454162	26.3558797959399	28.2880123230125	23.0292532330866	24.3758892451739	At5g45910	GDSL esterase/lipase At5g45910		GO:0005576,GO:0016042,GO:0016788	extracellular region|lipid catabolic process|hydrolase activity, acting on ester bonds
Os01g0215725	5.57685244904956	5.72825846016803	5.4254464379311	0.947137157943805	-0.0783547328082224	1	1	0.181550766286887	0.33218995378286	0.272903448277343	0.446703435031888	0.215420862132019	0.095985057675883	At5g45910	GDSL esterase/lipase At5g45910		GO:0005576,GO:0016042,GO:0016788	extracellular region|lipid catabolic process|hydrolase activity, acting on ester bonds
Os01g0215750	0	0	0					0	0	0	0	0	0
Os01g0216000	386.908606840072	300.213785980719	473.603427699425	1.57755389597546	0.657689294671072	0.413534012265713	1	11.3223168942338	9.78669357633959	8.12293281384618	5.50836979096473	28.7622730972271	12.0741491150582	At5g45910	GDSL esterase/lipase At5g45910		GO:0005576,GO:0016042,GO:0016788	extracellular region|lipid catabolic process|hydrolase activity, acting on ester bonds
Os01g0216150	5.95961606457697	6.50941602149319	5.40981610766076	0.831075489690365	-0.266948566561429	0.902143252062919	1	0.190321334706544	0.646727301326052	0.0953623965800054	0.280969986672231	0.40648980071868	0.100622016983897	At5g45910	GDSL esterase/lipase At5g45910		GO:0005576,GO:0016042,GO:0016788	extracellular region|lipid catabolic process|hydrolase activity, acting on ester bonds
Os01g0216300	0	0	0					0	0	0	0	0	0	At5g45910	GDSL esterase/lipase At5g45910		GO:0005576,GO:0016042,GO:0016788	extracellular region|lipid catabolic process|hydrolase activity, acting on ester bonds
Os01g0216350	0	0	0					0	0	0	0	0	0	At1g28570	GDSL esterase/lipase At1g28570		GO:0005576,GO:0016042,GO:0016788	extracellular region|lipid catabolic process|hydrolase activity, acting on ester bonds
Os01g0216400	34.2105464204309	27.0107236059105	41.4103692349514	1.53310847347644	0.616459776977188	0.382105878081167	1	1.07148923749604	1.56843385489296	0.859008533161929	0.717097028647795	3.05132683307103	1.6314953667624	At5g45910	GDSL esterase/lipase At5g45910		GO:0005576,GO:0016042,GO:0016788	extracellular region|lipid catabolic process|hydrolase activity, acting on ester bonds
Os01g0216500	2.40756250885311	1.31353704527275	3.50158797243347	2.6657702460964	1.41455244468013	0.389653173992971	1	0.0433119132412649	0	0.130211187942356	0.298391608537132	0.123341232408043	0.0457976198673408	At1g28600	GDSL esterase/lipase At1g28600		GO:0005576,GO:0005618,GO:0016042,GO:0016788	extracellular region|cell wall|lipid catabolic process|hydrolase activity, acting on ester bonds
Os01g0216600	0.156209917666551	0	0.312419835333101	Inf	Inf	1	1	0	0	0	0	0.0587265415611158	0	At5g45910	GDSL esterase/lipase At5g45910		GO:0005576,GO:0016042,GO:0016788	extracellular region|lipid catabolic process|hydrolase activity, acting on ester bonds
Os01g0216900	0	0	0					0	0	0	0	0	0	At1g28600	GDSL esterase/lipase At1g28600		GO:0005576,GO:0005618,GO:0016042,GO:0016788	extracellular region|cell wall|lipid catabolic process|hydrolase activity, acting on ester bonds
Os01g0217000	349.415877941619	377.503396011225	321.328359872014	0.851193295920599	-0.232441306806947	0.235168297132358	0.97676198574486	9.49280105492566	11.5552904499877	10.7682959462063	9.0961849274837	9.35455047329421	8.88960538401825	TBL38	Protein trichome birefringence-like 38		GO:0005794,GO:0016021,GO:0016413	Golgi apparatus|integral component of membrane|O-acetyltransferase activity
Os01g0217050	4.26453390232749	2.99858641447026	5.53048139018472	1.84436285160778	0.883122512989476	0.454461112465509	1	0.144274351626909	0.100565318039733	0.192773594649034	0.378650958601249	0.182602840166595	0.254257293892415	TBL40	Protein trichome birefringence-like 40		GO:0005794,GO:0016021,GO:0016413	Golgi apparatus|integral component of membrane|O-acetyltransferase activity
Os01g0217100	11.222016192472	9.80143251507118	12.6425998698729	1.28987266406548	0.367228650153402	0.582888603071702	1	0.531601667231109	0.656881998893487	0.242149363249032	0.998835894720467	0.36699766110028	0.51100975259241
Os01g0217400	0	0	0					0	0	0	0	0	0
Os01g0217500	50.3532105254758	43.1699427666521	57.5364782842994	1.33279023776573	0.414449738605305	0.211262634481	0.953256460880542	1.2361525631932	1.88631608762723	1.23877305869447	1.64407471848575	2.60054194082575	1.62503874783016	DJ1B	Protein DJ-1 homolog B		GO:0005634,GO:0005829,GO:0009507,GO:0009570,GO:0019172,GO:0036524,GO:0036529,GO:0106046	nucleus|cytosol|chloroplast|chloroplast stroma|glyoxalase III activity|protein deglycase activity|protein deglycation, glyoxal removal|guanine deglycation, glyoxal removal
Os01g0217800	306.561995315278	294.694835212906	318.429155417649	1.0805386364766	0.111750659107761	0.582096764408698	1	9.91772428223761	7.38124920520998	8.22023305052458	8.43888381328378	10.2011717835611	9.15715833901187	DJ1B	Protein DJ-1 homolog B		GO:0005634,GO:0005829,GO:0009507,GO:0009570,GO:0019172,GO:0036524,GO:0036529,GO:0106046	nucleus|cytosol|chloroplast|chloroplast stroma|glyoxalase III activity|protein deglycase activity|protein deglycation, glyoxal removal|guanine deglycation, glyoxal removal
Os01g0218032	3755.41636100349	3642.1384467391	3868.69427526788	1.06220406825326	0.0870609600918264	0.584856098622556	1	25.7863724876295	28.6227442590775	28.656079332297	27.1354745998186	32.5415630647216	29.3128369839306	DME	Transcriptional activator DEMETER		GO:0003677,GO:0003906,GO:0005634,GO:0006284,GO:0006306,GO:0006349,GO:0009793,GO:0019104,GO:0043078,GO:0046872,GO:0051539	DNA binding|DNA-(apurinic or apyrimidinic site) endonuclease activity|nucleus|base-excision repair|DNA methylation|regulation of gene expression by genetic imprinting|embryo development ending in seed dormancy|DNA N-glycosylase activity|polar nucleus|metal ion binding|4 iron, 4 sulfur cluster binding
Os01g0218100	65.4127424989406	62.6186154198973	68.206869577984	1.08924269756867	0.123325441261545	0.75633665430881	1	1.36793459320328	1.40560260616454	1.70172552517768	1.06776668785639	2.44030155747541	1.39656420124201	BHLH30	Transcription factor bHLH30	bHLH	GO:0003677,GO:0003700,GO:0005634,GO:0006355,GO:0046983	DNA binding|DNA-binding transcription factor activity|nucleus|regulation of transcription, DNA-templated|protein dimerization activity
Os01g0218200	224.021995676313	231.301390039948	216.742601312678	0.937057063406509	-0.0937911893861603	0.665571738288892	1	4.35556140703793	3.66259115395893	4.97772329005681	4.66979097156406	4.11691401480605	3.50804252475002	TTL1	TPR repeat-containing thioredoxin TTL1		GO:0005623,GO:0006970,GO:0009651,GO:0009737,GO:0009738,GO:0009789,GO:0045454	cell|response to osmotic stress|response to salt stress|response to abscisic acid|abscisic acid-activated signaling pathway|positive regulation of abscisic acid-activated signaling pathway|cell redox homeostasis
Os01g0218350	0.858236791209072	0	1.71647358241814	Inf	Inf	0.279919577682068	1	0	0	0	0.0185414394418362	0	0.0796815513223665	TTL1	TPR repeat-containing thioredoxin TTL1		GO:0005623,GO:0006970,GO:0009651,GO:0009737,GO:0009738,GO:0009789,GO:0045454	cell|response to osmotic stress|response to salt stress|response to abscisic acid|abscisic acid-activated signaling pathway|positive regulation of abscisic acid-activated signaling pathway|cell redox homeostasis
Os01g0218500	0.163965078425868	0.327930156851735	0	0	-Inf	0.995408157461495	1	0	0	0.0128784029828165	0	0	0	RFT1	Protein RICE FLOWERING LOCUS T 1		GO:0005634,GO:0005783,GO:0008429,GO:0009908,GO:0009909,GO:0010229,GO:0030154,GO:0048510,GO:0048573,GO:0048575	nucleus|endoplasmic reticulum|phosphatidylethanolamine binding|flower development|regulation of flower development|inflorescence development|cell differentiation|regulation of timing of transition from vegetative to reproductive phase|photoperiodism, flowering|short-day photoperiodism, flowering	path:dosa04712	Circadian rhythm - plant
Os01g0218700	1897.64953955475	1915.58483293524	1879.71424617426	0.981274341838456	-0.0272715575482958	0.877561072619142	1	32.1423673277226	35.3661195952341	33.0970329687252	30.8661216778215	35.3684785394605	33.3634289547354	ABCC2	ABC transporter D family member 2, chloroplastic		GO:0005524,GO:0009507,GO:0016021,GO:0042626	ATP binding|chloroplast|integral component of membrane|ATPase activity, coupled to transmembrane movement of substances
Os01g0218800	705.045597921036	698.474086270029	711.617109572044	1.01881676580473	0.0268946061306316	0.899691406922733	1	9.84045906307854	10.2434983107514	10.483987419786	9.98358583804982	10.1366008550695	11.2914112412541	ATX4	Histone-lysine N-methyltransferase ATX4		GO:0005634,GO:0018024,GO:0046872,GO:0051571	nucleus|histone-lysine N-methyltransferase activity|metal ion binding|positive regulation of histone H3-K4 methylation
Os01g0218900	322.257961587903	330.748676898197	313.767246277609	0.948657600750389	-0.0760406260123668	0.675066941584909	1	8.68317323198167	7.12416366916439	8.84948273857385	8.25542309741623	7.12169318691693	8.2191400786097	ATX3	Histone-lysine N-methyltransferase ATX3		GO:0003677,GO:0005634,GO:0018024,GO:0046872,GO:0051571	DNA binding|nucleus|histone-lysine N-methyltransferase activity|metal ion binding|positive regulation of histone H3-K4 methylation
Os01g0219000	60.28916920843	65.9115460532613	54.6667923635986	0.829396299085807	-0.269866485191674	0.381528985489485	1	3.92537752832246	2.98489523688947	3.26956788274304	3.36160519768562	2.419582147135	2.74913724973861
Os01g0219100	65.7085354520993	68.3523231336627	63.0647477705359	0.922642345999169	-0.11615658639771	0.712054230931919	1	4.50206321813739	4.63477403871445	5.20570044621865	4.77174766394822	4.33932150134287	4.24777755242146
Os01g0219200	14.2025449821226	13.0271675491067	15.3779224151384	1.18045019050921	0.239337167850836	0.728933708297565	1	0.564015981163272	0.368571530682486	0.459234447381522	0.485714042815632	0.535391004525677	0.633659409030659	RMF	Probable F-box protein At3g61730		GO:0005634	nucleus
Os01g0219300	42.1511486431689	43.2945052927714	41.0077919935664	0.947182366821342	-0.0782858715389527	0.865186233846419	1	2.54718855286128	1.77549802883943	0.972414585815819	1.79066463180886	1.61194231319477	1.66732664842159
Os01g0219500	0	0	0					0	0	0	0	0	0	GLU7	Endoglucanase 1		GO:0005576,GO:0008810,GO:0030245,GO:0030246,GO:0071555	extracellular region|cellulase activity|cellulose catabolic process|carbohydrate binding|cell wall organization
Os01g0219600	0.158163708950343	0	0.316327417900686	Inf	Inf	1	1	0	0	0	0.0252040159651377	0	0	GLU7	Endoglucanase 1		GO:0005576,GO:0008810,GO:0030245,GO:0030246,GO:0071555	extracellular region|cellulase activity|cellulose catabolic process|carbohydrate binding|cell wall organization	path:dosa00500	Starch and sucrose metabolism
Os01g0220100	0.174406515727675	0.34881303145535	0	0	-Inf	0.995408521175869	1	0	0.0222128743901395	0	0	0	0	GLU5	Endoglucanase 2		GO:0005576,GO:0008810,GO:0030245,GO:0030246,GO:0071555	extracellular region|cellulase activity|cellulose catabolic process|carbohydrate binding|cell wall organization	path:dosa00500	Starch and sucrose metabolism
Os01g0220150	0	0	0					0	0	0	0	0	0	GLU5	Endoglucanase 2		GO:0005576,GO:0008810,GO:0030245,GO:0030246,GO:0071555	extracellular region|cellulase activity|cellulose catabolic process|carbohydrate binding|cell wall organization
Os01g0220200	445.934448931936	529.62044826084	362.248449603033	0.683977461203734	-0.54797930946237	0.00308333756643047	0.121393983865432	29.9782866100499	35.7208009677132	33.0028394039147	21.2044536816699	21.9707737288447	24.9294191515635
Os01g0220300	306.512913958443	353.079218137888	259.946609778999	0.736227442526742	-0.441776568393641	0.0251487047498897	0.429286631429935	20.901489275494	21.2053498834814	24.2399441936519	17.7021707597964	16.1316040562287	15.4772883302812						path:dosa03010	Ribosome
Os01g0220400	629.592862941741	656.687221164577	602.498504718904	0.91748169493907	-0.124248720456384	0.766215566661667	1	43.6840221632391	89.8686373940284	67.2862971515841	71.8550451541951	67.1918459093506	47.4741701075769
Os01g0220500	0	0	0					0	0	0	0	0	0
Os01g0220700	3.49007168000254	4.9888666480501	1.99127671195498	0.39914410475038	-1.32501839186119	0.289453578420876	1	0.268368639538519	0.210447314045	0.537875097876325	0.066031774796948	0.127374188236099	0.212827903770435	SWEET3B	Bidirectional sugar transporter SWEET3b		GO:0005887,GO:0051119	integral component of plasma membrane|sugar transmembrane transporter activity
Os01g0220801	0.323036996309114	0.329746574717541	0.316327417900686	0.959304636209339	-0.0599390655064433	1	1	0.090028602112099	0	0	0.0886057087768918	0	0	Zlp	Zeamatin		GO:0006508,GO:0031640,GO:0044130,GO:0050832,GO:0051841,GO:0090501	proteolysis|killing of cells of other organism|negative regulation of growth of symbiont in host|defense response to fungus|positive regulation by host of cytolysis of symbiont cells|RNA phosphodiester bond hydrolysis
Os01g0220900	0.6393644142098	0.329746574717541	0.948982253702059	2.87791390862802	1.52502343521471	0.809931018390607	1	0.010673091754512	0	0	0.0315132137197398	0	0	Os12g0628600	Thaumatin-like protein		GO:0005576	extracellular region
Os01g0221000	1.96265597655413	1.99754590504306	1.92776604806521	0.965067207315899	-0.0512986796722988	1	1	0.510846943519898	0.106824570199882	0	0.402218445651119	0.0969840810843324	0.108032974666321	GH3.12	Probable indole-3-acetic acid-amido synthetase GH3.12		GO:0009416,GO:0009611,GO:0009694,GO:0009733,GO:0009864,GO:0080123	response to light stimulus|response to wounding|jasmonic acid metabolic process|response to auxin|induced systemic resistance, jasmonic acid mediated signaling pathway|jasmonate-amino synthetase activity
Os01g0221100	357.126370253732	276.988231880788	437.264508626676	1.5786393005132	0.658681570940747	0.00179806966915476	0.0844994882249467	3.43797134930098	3.35664575045975	3.25318922460993	6.62579308147395	5.15107909716362	4.26860330988789	GH3.3	Jasmonic acid-amido synthetase JAR2		GO:0009416,GO:0009611,GO:0009694,GO:0009733,GO:0009864,GO:0080123	response to light stimulus|response to wounding|jasmonic acid metabolic process|response to auxin|induced systemic resistance, jasmonic acid mediated signaling pathway|jasmonate-amino synthetase activity	path:dosa04075	Plant hormone signal transduction
Os01g0221300	5832.67203373088	114.105011240579	11551.2390562212	101.23340711011	6.66154164896511	1.45717407556785e-216	4.62405049399945e-212	2.79445310902769	2.75639415612116	3.56651789671875	301.856976607584	338.009978536044	290.771907984366
Os01g0221400	102.65363749221	132.418531684335	72.8887433000841	0.550442165254025	-0.86133710654631	0.000913298359942615	0.0518456115493005	25.0332030556201	34.1117558790774	23.0300187740713	14.1363024544466	16.3612144789269	15.1876356885069
Os01g0221500	743.600592527304	585.56028929823	901.640895756378	1.53979173833143	0.622735235079603	0.000401835558320684	0.0285906900721755	12.4320551270309	15.3291015070402	12.9650362340532	20.2870688113677	20.657382989859	22.3547094195209
Os01g0221600	92.5342496865013	58.5305867706192	126.537912602383	2.16191088427465	1.112307055235	2.85068440299001e-05	0.00360401466773235	1.1256147509787	2.71341190820095	1.69200137931952	3.96970452598338	3.88810720496947	4.2318745428656	ALMT9	Aluminum-activated malate transporter 9		GO:0005253,GO:0009705,GO:0015743,GO:0016021	anion channel activity|plant-type vacuole membrane|malate transport|integral component of membrane
Os01g0221700	622.656922623762	698.207543622341	547.106301625182	0.783586924292973	-0.351834771318458	0.179631940803753	0.914969563005699	30.0945610504722	36.6760118616017	36.5229464401726	17.1655101232566	33.0656063590557	31.2018093736672	Os01g0221700	GDT1-like protein 1, chloroplastic		GO:0016021,GO:0031969	integral component of membrane|chloroplast membrane
Os01g0221900	237.341261176185	255.040656775436	219.641865576933	0.861203340494564	-0.215574179346922	0.408271121196228	1	6.41654065540692	7.00889131829462	6.71766967115957	3.64531770314422	7.10603594953392	6.70204988917768
Os01g0222001	2.18861456257428	3.08211791288472	1.29511121226384	0.420201708328437	-1.25084606759331	0.503919589273991	1	0.0981640771202355	0.205273526257847	0	0.0644084022604117	0.0310606824469423	0.0345992649761904
Os01g0222300	10.7341580945822	8.9993920791424	12.4689241100221	1.38552960026276	0.4704375326859	0.524247400781731	1	0.372816310329319	0.212619860301487	0.339642396628718	0.600421065806797	0.193033697519538	0.501725060597613
Os01g0222500	252.343077981738	297.207910171372	207.478245792103	0.698091264369342	-0.518512436609999	0.0113737265094438	0.276357169467213	12.6825563834971	12.9943210603347	12.4969094122868	8.34923733005337	9.74385112317043	8.79077621246911	VATE	V-type proton ATPase subunit E		GO:0015991,GO:0033178,GO:0046961	ATP hydrolysis coupled proton transport|proton-transporting two-sector ATPase complex, catalytic domain|proton-transporting ATPase activity, rotational mechanism	path:dosa00190,path:dosa04145	Oxidative phosphorylation|Phagosome
Os01g0222600	1603.6058111484	1737.69424896006	1469.51737333673	0.845670850448042	-0.241831843866747	0.146941609073237	0.874348036887497	143.515880749784	170.282943094478	148.755121265175	108.532183333935	143.744955779143	142.081881624726
Os01g0222700	336.475259788562	362.434209973629	310.516309603496	0.856752207872677	-0.223050090275556	0.252705258773098	0.987892068655341	5.80812322433255	6.5544529637978	5.68852785813656	4.79329352471905	5.43525620606802	5.37594894114683
Os01g0222800	11.0893038642098	11.7581149489868	10.4204927794329	0.886238382992749	-0.174233283574527	0.836131694032569	1	0.512975472451231	1.3945057434843	1.74781392481791	1.211683067524	0.973881814221838	1.08483112060764	At2g19130	G-type lectin S-receptor-like serine/threonine-protein kinase At2g19130
Os01g0222900	2.12611052695368	1.35348637661417	2.89873467729319	2.14167998095744	1.09874292248881	0.546829805525438	1	0	0.131183293850556	0.125732586573638	0.185225437073732	0.238197845007125	0.132667245322717	At2g19130	G-type lectin S-receptor-like serine/threonine-protein kinase At2g19130
Os01g0223000	32.0467154549171	32.8099661960097	31.2834647138246	0.953474457332091	-0.068733804250653	0.881381613022667	1	1.52731674614147	1.25162937322209	1.32372278907367	1.30004553766196	1.29306688493495	1.35308357708647	At1g28600	GDSL esterase/lipase At1g28600		GO:0005576,GO:0005618,GO:0016042,GO:0016788	extracellular region|cell wall|lipid catabolic process|hydrolase activity, acting on ester bonds
Os01g0223200	487.118814543023	545.23763868338	428.999990402665	0.78681286830931	-0.345907541828355	0.0621057686632014	0.653665790046226	18.7035381363726	19.9585678135186	19.1643826213822	13.7542402259481	17.3220742603554	14.8141945346135	At5g45910	GDSL esterase/lipase At5g45910		GO:0005576,GO:0016042,GO:0016788	extracellular region|lipid catabolic process|hydrolase activity, acting on ester bonds
Os01g0223300	0	0	0					0	0	0	0	0	0
Os01g0223500	51.2198693098753	44.054935674364	58.3848029453866	1.32527268628748	0.406289237169304	0.27506958847275	1	5.15906760865238	3.13840413478664	4.23000344829881	7.84709034206016	4.98627488881581	3.9673823839365	At1g31550	GDSL esterase/lipase At1g31550		GO:0005576,GO:0005773,GO:0016042,GO:0016788	extracellular region|vacuole|lipid catabolic process|hydrolase activity, acting on ester bonds
Os01g0223600	628.525678993877	654.447881149436	602.603476838318	0.920781462046968	-0.119069306684518	0.46447523846135	1	20.7799543984869	14.7920538090535	20.9095835194809	17.3978077441018	15.7532420168693	19.2635907659344	At4g23740	Probable inactive receptor kinase At4g23740
Os01g0223700	287.242666613643	298.767494736371	275.717838490916	0.922850856764743	-0.115830584168826	0.569274289872665	1	5.46961342587223	6.11874543996934	5.71118912178079	4.53616495958498	6.09971491253196	5.45996556235921	At2g19130	G-type lectin S-receptor-like serine/threonine-protein kinase At2g19130
Os01g0223800	26.9528004876821	18.8044574299452	35.101143545419	1.8666395282175	0.900443351739815	0.0334261084132214	0.495799102105872	0.478694001023749	0.396233055443711	0.259842253135677	0.726322778426696	0.908798582408714	0.506166646796272	At2g19130	G-type lectin S-receptor-like serine/threonine-protein kinase At2g19130
Os01g0223900	90.4228110849679	66.0951125057535	114.750509664182	1.73614213387099	0.795885062665384	0.00297808919957673	0.118723246947448	1.45664024941783	0.956762494873274	1.32872690797909	2.02176924425695	2.57042754151839	1.95491751426905	At2g19130	G-type lectin S-receptor-like serine/threonine-protein kinase At2g19130
Os01g0224000	62.7864365784178	49.0501538540913	76.5227193027442	1.56009132061798	0.641630480335379	0.0368188095340693	0.519689595722167	1.0386798648144	0.76659220103737	1.22456675509064	1.64363956223271	1.52727867639752	1.59359807295216	At2g19130	G-type lectin S-receptor-like serine/threonine-protein kinase At2g19130
Os01g0224100	109.887323902984	106.113370039108	113.661277766861	1.07113060046035	0.0991343952603555	0.854993520021178	1	4.36594102544396	1.64448661041185	2.71751322853264	4.11011437001531	2.26524051942348	3.06811268471411	CRF3	Ethylene-responsive transcription factor CRF3	ERF	GO:0003677,GO:0003700,GO:0005634,GO:0005737,GO:0009736,GO:0009873,GO:0048366,GO:0048825	DNA binding|DNA-binding transcription factor activity|nucleus|cytoplasm|cytokinin-activated signaling pathway|ethylene-activated signaling pathway|leaf development|cotyledon development
Os01g0224166	28.7008942720596	34.3506518608477	23.0511366832716	0.671053835503625	-0.575499583158563	0.284099584741699	1	2.39347000511874	1.50151473641827	2.33858027822109	0.235564144354604	1.98799689901906	1.96139575633556
Os01g0224200	12.4259800348261	17.2212594326913	7.6307006369609	0.44309771110442	-1.17430322052758	0.0998315973037934	0.771436249016563	1.53892641735369	0.402261272158932	1.41367302742625	0.504867944801665	0.243470453555459	0.74582139541775	PDV1	Plastid division protein PDV1		GO:0009707,GO:0010020,GO:0016021	chloroplast outer membrane|chloroplast fission|integral component of membrane
Os01g0224300	9.11766639818403	12.4339558592141	5.80137693715397	0.466575320263414	-1.09981809762793	0.142260337538812	0.868693217985514	1.13862763827325	0.967287220913964	0.570520696302344	0.490276385703351	0.472867470489216	0.300993605717726
Os01g0224400	130.553283333831	123.134212588783	137.972354078879	1.12050380782188	0.164147551584946	0.484595519844596	1	4.60570783898659	4.51921728491646	4.08291699745868	6.06713248199065	4.40558909915605	4.49541529115107	MTM1	Mitochondrial carrier protein MTM1		GO:0005215,GO:0005739,GO:0005743,GO:0006828,GO:0016021,GO:0016530,GO:1901562	transporter activity|mitochondrion|mitochondrial inner membrane|manganese ion transport|integral component of membrane|metallochaperone activity|response to paraquat
Os01g0224500	395.87615300274	418.298743076707	373.453562928773	0.892791501552013	-0.163604800613541	0.385267000726854	1	24.2084963345254	22.650403940026	28.1746022948589	21.3209616689318	24.4968733269647	21.7174845490875
Os01g0224700	0.854801386411588	0.659493149435082	1.05010962338809	1.592298000802	0.671110363548801	1	1	0.0521669971984303	0	0	0	0	0.0827413566565146	YUCCA4	Indole-3-pyruvate monooxygenase YUCCA4		GO:0004499,GO:0050660,GO:0050661,GO:0103075	N,N-dimethylaniline monooxygenase activity|flavin adenine dinucleotide binding|NADP binding|indole-3-pyruvate monooxygenase activity	path:dosa00380	Tryptophan metabolism
Os01g0225000	81.2184742656699	87.502695480834	74.9342530505057	0.856365082683868	-0.223702122220694	0.492003692164972	1	2.92786000650527	5.11883349834992	4.6656470782893	3.73188936976201	4.3739253410665	2.89288298828703	BAC2	Mitochondrial arginine transporter BAC2		GO:0000064,GO:0005290,GO:0005739,GO:0005743,GO:0006561,GO:0006844,GO:0006972,GO:0015181,GO:0015189,GO:0016021	L-ornithine transmembrane transporter activity|L-histidine transmembrane transporter activity|mitochondrion|mitochondrial inner membrane|proline biosynthetic process|acyl carnitine transport|hyperosmotic response|arginine transmembrane transporter activity|L-lysine transmembrane transporter activity|integral component of membrane
Os01g0225100	1263.38812353686	1228.05601387075	1298.72023320296	1.05754152785709	0.0807143166380346	0.634939476869791	1	17.9847400727463	17.7201971398761	17.8497075335377	21.3851432619147	17.0993143802318	18.7276109241739	PIPC	SMR domain-containing protein At5g58720
Os01g0225200	333.749592197606	336.611135277032	330.88804911818	0.982997929779886	-0.0247397166729168	0.905287671349357	1	4.84236391354267	4.82860025384828	5.57153716710678	5.16298338938904	5.13571180695558	4.82000837805638	mnmE	Probable tRNA modification GTPase MnmE		GO:0003924,GO:0005525,GO:0006400,GO:0009507,GO:0046872	GTPase activity|GTP binding|tRNA modification|chloroplast|metal ion binding
Os01g0225300	345.17478381335	360.532152047146	329.817415579554	0.914807219569211	-0.128460343484522	0.512157034298357	1	6.78621604032562	7.83673132433033	7.49081235908119	6.81852092296514	6.76869894409386	6.83296343839742
Os01g0225400	304.797205906713	295.869869277471	313.724542535955	1.06034637221453	0.0845356118166808	0.663192987583814	1	28.1529764665708	26.7597462769526	24.1443745212038	26.2314183793725	30.9128937159448	27.4357289856899	KPHMT1	3-methyl-2-oxobutanoate hydroxymethyltransferase 1, mitochondrial		GO:0000287,GO:0003864,GO:0005739,GO:0008168,GO:0015940	magnesium ion binding|3-methyl-2-oxobutanoate hydroxymethyltransferase activity|mitochondrion|methyltransferase activity|pantothenate biosynthetic process	path:dosa00770	Pantothenate and CoA biosynthesis
Os01g0225500	0	0	0					0	0	0	0	0	0	KPHMT2	3-methyl-2-oxobutanoate hydroxymethyltransferase 2, mitochondrial		GO:0000287,GO:0003864,GO:0005739,GO:0008168,GO:0015940	magnesium ion binding|3-methyl-2-oxobutanoate hydroxymethyltransferase activity|mitochondrion|methyltransferase activity|pantothenate biosynthetic process	path:dosa00770	Pantothenate and CoA biosynthesis
Os01g0225550	3.95910059588771	2.31639397256576	5.60180721920966	2.41833094264392	1.27401168736654	0.301718652786292	1	0	0.0448905342949811	0.258151910532621	0.29579011238598	0.122265894723579	0.317788366629613	LEA14-A	Late embryogenesis abundant protein Lea14-A		GO:0009269	response to desiccation
Os01g0225600	9.7554731668974	12.4975067611047	7.01343957269011	0.56118709969557	-0.8334462495417	0.277998595206846	1	0.387151299963193	1.37629013870729	1.16391604316398	0.533445375639495	0.882006171370721	0.245622140514936	LEA14-A	Late embryogenesis abundant protein Lea14-A		GO:0009269	response to desiccation
Os01g0225700	0.314373626616894	0	0.628747253233788	Inf	Inf	0.756026641796899	1	0	0	0	0.109654576246515	0.105760921001467	0
Os01g0226200	553.252368878437	617.114499826884	489.390237929989	0.793029880301427	-0.334552869121349	0.0657276591207197	0.667295597860636	26.6384951600999	21.4883710071417	25.7840097831697	19.5269630785568	21.8349617673365	17.7612799842663	MAKR2	Probable membrane-associated kinase regulator 2		GO:0005886	plasma membrane
Os01g0226300	828.872829068611	949.401311250551	708.344346886671	0.746095816903434	-0.422567175271874	0.0346233486678047	0.503760991873198	62.2951508991135	47.785166373297	59.8236099192859	38.1810923435619	36.0406334701952	53.4454929059071	RTNLB1	Reticulon-like protein B1		GO:0005773,GO:0005783,GO:0005789,GO:0005886,GO:0071458,GO:0071782,GO:0071786	vacuole|endoplasmic reticulum|endoplasmic reticulum membrane|plasma membrane|integral component of cytoplasmic side of endoplasmic reticulum membrane|endoplasmic reticulum tubular network|endoplasmic reticulum tubular network organization
Os01g0226400	129.210152934014	95.1471317403575	163.273174127671	1.71600731563006	0.779055703304073	0.236732029091191	0.977124492645342	2.0969986346358	1.23772699125825	1.54218875719227	4.81011547409938	2.199260580468	1.48419202764451	SPCC24B10.10c	Uncharacterized AAA domain-containing protein C24B10.10c		GO:0005524,GO:0005739,GO:0005741,GO:0016887,GO:0045041	ATP binding|mitochondrion|mitochondrial outer membrane|ATPase activity|protein import into mitochondrial intermembrane space
Os01g0226450	2.10264474156299	1.00830618089043	3.19698330223554	3.17064733195655	1.66477741678815	0.509604647605413	1	0.0365323778600283	0.0190984580253499	0	0.161797442250979	0	0.0193145006636374	SAP1	Protein SAP1		GO:0005524,GO:0008568,GO:0016887,GO:0031122	ATP binding|microtubule-severing ATPase activity|ATPase activity|cytoplasmic microtubule organization
Os01g0226500	378.333371513169	355.003408191915	401.663334834423	1.13143515122898	0.178153898187271	0.39698369165282	1	5.02325827493867	4.02178587416454	4.56475192262462	6.61257665832725	4.62418703155693	4.33486474503853	SNRNP59	U11/U12 small nuclear ribonucleoprotein 59 kDa protein		GO:0005681,GO:0006397,GO:0008380	spliceosomal complex|mRNA processing|RNA splicing
Os01g0226600	43.7437171238527	50.2780197316354	37.2094145160701	0.740073191320573	-0.434260138289519	0.22229461508086	0.963710866279273	0.70123249049644	1.06644800696633	0.654806359040862	0.658779143508192	0.514360880521048	0.640366331387808	SLAH3	S-type anion channel SLAH3		GO:0005886,GO:0006821,GO:0006873,GO:0008308,GO:0009414,GO:0009651,GO:0016021	plasma membrane|chloride transport|cellular ion homeostasis|voltage-gated anion channel activity|response to water deprivation|response to salt stress|integral component of membrane
Os01g0226666	6.38129193570981	4.04684192670212	8.71574194471751	2.15371445254848	1.10682698470084	0.210430260604611	0.952036421409483	0.156087623947126	0.203999377323072	0.117313883272946	0.537672359598603	0.259290245307874	0.247568433229001	OFP7	Transcription repressor OFP7		GO:0005634,GO:0005886,GO:0045892	nucleus|plasma membrane|negative regulation of transcription, DNA-templated
Os01g0226700	261.868069905691	198.565729419859	325.170410391523	1.63759582956011	0.711579333389563	0.0814056955711364	0.71655470916107	11.2332225657752	9.28068368842441	9.64888770284047	24.3323728020094	14.4237648737703	11.2946164736176	OFP7	Transcription repressor OFP7		GO:0005634,GO:0005886,GO:0045892	nucleus|plasma membrane|negative regulation of transcription, DNA-templated
Os01g0227100	3474.41700331787	3568.85181178296	3379.98219485278	0.947078324657077	-0.0784443514306106	0.616724299672524	1	83.3742371995981	81.3181420555258	84.4054267857784	73.5741669826456	80.9146765927542	83.407623977687	NYC1	Probable chlorophyll(ide) b reductase NYC1, chloroplastic		GO:0009535,GO:0009536,GO:0010304,GO:0015996,GO:0016021,GO:0016491,GO:0034256	chloroplast thylakoid membrane|plastid|PSII associated light-harvesting complex II catabolic process|chlorophyll catabolic process|integral component of membrane|oxidoreductase activity|chlorophyll(ide) b reductase activity	path:dosa00860	Porphyrin and chlorophyll metabolism
Os01g0227200	978.437332025559	954.412694791714	1002.4619692594	1.05034433712994	0.0708623679214823	0.671740053814853	1	19.3053180404196	21.8818967821407	20.5232821252023	22.7834248949872	21.2649163528612	21.4068323122853	PERK1	Proline-rich receptor-like protein kinase PERK1
Os01g0227250	6.21696819516328	4.70088582253978	7.73305056778677	1.64501986640653	0.718105007056639	0.431830444449755	1	0.12714022036657	0.221555261774283	0.254819484837278	0.500523125999585	0.281604380015953	0.224061505116896	PERK1	Proline-rich receptor-like protein kinase PERK1
Os01g0227300	1168.61898131016	1175.59791972509	1161.64004289522	0.988126997678652	-0.0172316207426833	0.925275329842281	1	51.4444820898016	51.7930874023538	44.4025635769193	48.2631638016297	49.3061512278648	49.7029955038969		Ras-related protein Rab7		GO:0003924,GO:0005525,GO:0005886,GO:0015031	GTPase activity|GTP binding|plasma membrane|protein transport	path:dosa04144,path:dosa04145	Endocytosis|Phagosome
Os01g0227350	2.69004302622079	4.08497484017774	1.29511121226384	0.317042641126154	-1.65725120403666	0.287139596068111	1	0.0780438119735629	0.285599128252301	0.117313883272946	0.0768103370855148	0.0370414636154106	0.0412614055381668	CYP71A1	Cytochrome P450 71A1		GO:0004497,GO:0005506,GO:0005789,GO:0009835,GO:0016021,GO:0016705,GO:0020037,GO:0031090	monooxygenase activity|iron ion binding|endoplasmic reticulum membrane|fruit ripening|integral component of membrane|oxidoreductase activity, acting on paired donors, with incorporation or reduction of molecular oxygen|heme binding|organelle membrane
Os01g0227400	45.229661989633	56.9784235719551	33.4809004073109	0.587606646663884	-0.767077379975488	0.0291584859419975	0.4637204227095	2.37264886615559	3.03203357173328	3.69861115215278	2.64650263142286	1.60158722338838	1.17078133787205	CYP71A1	Cytochrome P450 71A1		GO:0004497,GO:0005506,GO:0005789,GO:0009835,GO:0016021,GO:0016705,GO:0020037,GO:0031090	monooxygenase activity|iron ion binding|endoplasmic reticulum membrane|fruit ripening|integral component of membrane|oxidoreductase activity, acting on paired donors, with incorporation or reduction of molecular oxygen|heme binding|organelle membrane
Os01g0227500	41.3191884236011	42.8529111169952	39.785465730207	0.928419206377519	-0.107151726600715	0.798607464081964	1	1.12159043976625	1.47268533536151	0.78416377484353	1.33490507439084	0.767550921378228	1.07563763653469	CYP71A1	Cytochrome P450 71A1		GO:0004497,GO:0005506,GO:0005789,GO:0009835,GO:0016021,GO:0016705,GO:0020037,GO:0031090	monooxygenase activity|iron ion binding|endoplasmic reticulum membrane|fruit ripening|integral component of membrane|oxidoreductase activity, acting on paired donors, with incorporation or reduction of molecular oxygen|heme binding|organelle membrane
Os01g0227700	126.593187967459	150.798812533953	102.387563400965	0.678967968517068	-0.558584580434466	0.0211588182048432	0.391963092874657	4.02182415063997	5.2639030866767	3.91436864340225	3.55958597980022	2.41696638265161	3.09004775129602	CYP71A6	Cytochrome P450 71A6 (Fragment)		GO:0004497,GO:0005506,GO:0016021,GO:0016705,GO:0020037	monooxygenase activity|iron ion binding|integral component of membrane|oxidoreductase activity, acting on paired donors, with incorporation or reduction of molecular oxygen|heme binding
Os01g0227800	46.8472383748209	51.4299430336766	42.2645337159653	0.821788460630614	-0.283161022239994	0.562045518337424	1	1.27841588807749	1.55944229250147	1.30781610128582	1.80867780766156	0.379229262433598	1.26729865901162	CYP71A26	Cytochrome P450 71A26		GO:0005506,GO:0016020,GO:0016021,GO:0016709,GO:0020037	iron ion binding|membrane|integral component of membrane|oxidoreductase activity, acting on paired donors, with incorporation or reduction of molecular oxygen, NAD(P)H as one donor, and incorporation of one atom of oxygen|heme binding
Os01g0228300	273.21154643649	295.747434558959	250.675658314021	0.847600448970409	-0.238543742987554	0.239442012154011	0.978434858883378	13.8146209977583	14.1323193254141	16.5828086747133	12.8137624093355	13.4436964869372	11.8225793164102	SYM1	Protein SYM1		GO:0005743,GO:0016021	mitochondrial inner membrane|integral component of membrane	path:dosa04146	Peroxisome
Os01g0228400	1288.51163496151	1340.18779844997	1236.83547147306	0.922882205690537	-0.115781577147492	0.547325771296044	1	30.0018386566495	25.2716661042404	26.3576368399509	32.1004481098231	20.84401354604	23.2399264644994	At5g25630	Pentatricopeptide repeat-containing protein At5g25630
Os01g0228450	43.6407993542627	39.6282459176168	47.6533527909085	1.20250976765348	0.266048612654786	0.458873226777795	1	1.08801531032265	1.11050350146769	0.908601477146422	1.52974190534329	0.934434733898281	1.31480847021567	At5g25630	Pentatricopeptide repeat-containing protein At5g25630
Os01g0228500	28.6285915925263	27.7510176961082	29.5061654889444	1.06324624963511	0.088475766186458	0.864550334500908	1	0.59899134228884	1.78938115851758	1.20052226450415	1.17904868429789	1.13718258758831	1.53817931262525
Os01g0228600	1223.39474402398	1367.77394545205	1079.01554259592	0.788884410456657	-0.342114166863415	0.0412653411333369	0.543403290837588	32.6676731464693	31.3604255235519	32.2942189608082	22.3343281190448	26.9928035987152	27.2652172862066	HPPR	Hydroxyphenylpyruvate reductase		GO:0047995,GO:0051287,GO:0055114,GO:0102742	hydroxyphenylpyruvate reductase activity|NAD binding|oxidation-reduction process|R(+)-3,4-dihydroxyphenyllactate:NADP+ oxidoreductase activity
Os01g0228800	576.38065050183	449.844662564993	702.916638438667	1.56257636676329	0.643926699380112	0.0483473493842602	0.584708977866144	9.4617200607041	8.54911702161676	7.35397725063548	18.4043842631481	10.3959305312395	11.3439526560363
Os01g0228901	1.8202606929621	2.69153913222214	0.948982253702059	0.352579772049822	-1.50397838710539	0.472962930611956	1	0.0389191085526751	0.040692394233148	0.0260010749368561	0.0383039958121389	0	0	MYB3R1	Transcription factor MYB3R-1		GO:0005634,GO:0008285,GO:0032465,GO:0043565,GO:0045892,GO:0045893,GO:1901181	nucleus|negative regulation of cell proliferation|regulation of cytokinesis|sequence-specific DNA binding|negative regulation of transcription, DNA-templated|positive regulation of transcription, DNA-templated|negative regulation of cellular response to caffeine
Os01g0229000	82.6151442320053	87.6818943760923	77.5483940879184	0.884428816686961	-0.177182062706896	0.516942539724764	1	6.33053139096766	5.92628863736687	7.30292075154727	6.88250471837247	4.75149512947695	5.83765625439087	MYB3R1	Transcription factor MYB3R-1	MYB	GO:0005634,GO:0008285,GO:0032465,GO:0043565,GO:0045892,GO:0045893,GO:1901181	nucleus|negative regulation of cell proliferation|regulation of cytokinesis|sequence-specific DNA binding|negative regulation of transcription, DNA-templated|positive regulation of transcription, DNA-templated|negative regulation of cellular response to caffeine
Os01g0229100	751.619191729639	795.903834765004	707.334548694273	0.888718608703673	-0.170201398093268	0.337309756530979	1	17.4972839972145	18.4630213443082	19.5416007830479	19.2600394089836	14.9264803167128	15.6532153840272	UMAG_01228	Eukaryotic translation initiation factor 3 subunit L		GO:0001732,GO:0003743,GO:0005852,GO:0006413,GO:0016282,GO:0033290	formation of cytoplasmic translation initiation complex|translation initiation factor activity|eukaryotic translation initiation factor 3 complex|translational initiation|eukaryotic 43S preinitiation complex|eukaryotic 48S preinitiation complex
Os01g0229200	3700.98925548727	3504.41526082333	3897.5632501512	1.11218647336774	0.153398696019006	0.3450745195344	1	67.2600323740137	66.2601917439582	67.7446643898709	79.3729393327617	72.8105094529503	73.8069468763658	TOL9	TOM1-like protein 9		GO:0005737,GO:0006886,GO:0016020	cytoplasm|intracellular protein transport|membrane
Os01g0229250	12.9313821060123	9.07565790609364	16.7871063059309	1.84968478094129	0.887279430892614	0.142376225355058	0.869018034081951	0.256869983224461	0.383676921284228	0.367735024069693	0.830662013503782	0.592166587485111	0.465620510782413	TOL9	TOM1-like protein 9		GO:0005737,GO:0006886,GO:0016020	cytoplasm|intracellular protein transport|membrane
Os01g0229300	73.1695233351311	72.4273136064317	73.9117330638305	1.02049529912797	0.0292695366671612	0.919413168434554	1	0.836030723474006	0.838200232219543	0.837803008558408	1.00316086520591	0.837085391945096	0.750804049983331
Os01g0229400	134.371249502395	159.530515773851	109.211983230939	0.684583652858973	-0.546701252175705	0.117333447421872	0.81638392158914	6.06100250526993	6.6892267616446	7.59231388156197	2.1126781690162	6.35270598815476	5.5187306238091	RAC1	Rac-like GTP-binding protein 1		GO:0000902,GO:0003924,GO:0005525,GO:0005634,GO:0005737,GO:0005886,GO:0006952,GO:0007015,GO:0007266,GO:0016477,GO:0019899,GO:0019901,GO:0030036,GO:0030838,GO:0031532	cell morphogenesis|GTPase activity|GTP binding|nucleus|cytoplasm|plasma membrane|defense response|actin filament organization|Rho protein signal transduction|cell migration|enzyme binding|protein kinase binding|actin cytoskeleton organization|positive regulation of actin filament polymerization|actin cytoskeleton reorganization	path:dosa04145,path:dosa04933	Phagosome|AGE-RAGE signaling pathway in diabetic complications
Os01g0229500	83.6901572620494	80.6564466314437	86.7238678926551	1.07522549671617	0.104639254120161	0.713284088544539	1	5.82405792638454	4.73621681806049	5.2527638089913	5.47725328815052	6.2656049440606	5.40562366536683
Os01g0229600	111.137280181768	140.264339738441	82.0102206250939	0.584683325626619	-0.774272646684489	0.00337427210605964	0.128647349625927	6.26667809399595	8.62707525783907	7.27429012936505	2.87822913176432	4.75890498402357	5.41150115730469
Os01g0229700	0	0	0					0	0	0	0	0	0	LIN	Putative E3 ubiquitin-protein ligase LIN		GO:0004842,GO:0009877	ubiquitin-protein transferase activity|nodulation
Os01g0229800	0	0	0					0	0	0	0	0	0	BSPA	Bark storage protein A		GO:0003824,GO:0009116,GO:0045735	catalytic activity|nucleoside metabolic process|nutrient reservoir activity
Os01g0229900	125.141366058466	101.931646105723	148.351086011209	1.45539772660337	0.541413462266391	0.0233128652733996	0.412603698522671	1.01196160034935	0.969073439209074	0.938285765850802	1.69407580786915	1.39152692487238	1.21004400777591	UBC25	Probable ubiquitin-conjugating enzyme E2 25		GO:0005524,GO:0061631	ATP binding|ubiquitin conjugating enzyme activity
Os01g0230200	69.8881025250708	71.2290894413718	68.5471156087697	0.962347211600822	-0.0553705875047508	0.862658613128861	1	2.17629480890358	2.18793666443385	1.6496614014612	1.6201541299471	2.09232852097972	2.12417923672521	BHLH68	Transcription factor bHLH68		GO:0001228,GO:0003677,GO:0003700,GO:0005634,GO:0006355,GO:0046983	DNA-binding transcription activator activity, RNA polymerase II-specific|DNA binding|DNA-binding transcription factor activity|nucleus|regulation of transcription, DNA-templated|protein dimerization activity
Os01g0230700	0	0	0					0	0	0	0	0	0
Os01g0230800	8.95211489891014	5.10871464207437	12.7955151557459	2.5046447202912	1.32460597402918	0.0749610248213207	0.698601527358288	0.0481855629699786	0.453429535740793	0.241438552985092	0.56908793778035	0.548880552829529	0.764264585946671
Os01g0231000	2182.86989873082	2278.68249214548	2087.05730531616	0.915905270923066	-0.126729702063716	0.446992124382554	1	69.5398699062041	75.3975981406072	71.478975467113	52.2027023486134	76.4019587860352	71.1096434929764	IAA3	Auxin-responsive protein IAA3		GO:0005634,GO:0006355,GO:0009733,GO:0009734	nucleus|regulation of transcription, DNA-templated|response to auxin|auxin-activated signaling pathway	path:dosa04075	Plant hormone signal transduction
Os01g0231500	695.025829665812	670.742270696089	719.309388635535	1.07240801729857	0.100853910029583	0.569586278945576	1	8.33334276811653	8.65236218296318	6.57147601462087	7.89321706018459	8.56042803281114	9.04477627212249	CKL3	Casein kinase 1-like protein 3		GO:0004674,GO:0005524,GO:0005634,GO:0005737,GO:0006897,GO:0009637,GO:0009640,GO:0009785,GO:0018105,GO:0018107	protein serine/threonine kinase activity|ATP binding|nucleus|cytoplasm|endocytosis|response to blue light|photomorphogenesis|blue light signaling pathway|peptidyl-serine phosphorylation|peptidyl-threonine phosphorylation
Os01g0231600	20.4806187110311	24.701750999679	16.2594864223831	0.658232140004748	-0.603331623129724	0.215941332564874	0.956113618847655	3.74695127703508	3.54456309380624	6.07935278197534	3.33651859173274	2.7099320047912	2.82999422767209	VAB	VAN3-binding protein		GO:0009733,GO:0009734,GO:0010087,GO:0010305	response to auxin|auxin-activated signaling pathway|phloem or xylem histogenesis|leaf vascular tissue pattern formation
Os01g0231700	485.51200636197	566.204209490388	404.819803233553	0.714971376842836	-0.484042608679518	0.00709203274087244	0.212394874920163	41.7016315987588	33.5959485173304	44.5900363497976	26.2617266266194	27.5836483211087	32.4987705918202	RPP3A	60S acidic ribosomal protein P3		GO:0003735,GO:0006414,GO:0022625,GO:0034059,GO:0044877	structural constituent of ribosome|translational elongation|cytosolic large ribosomal subunit|response to anoxia|protein-containing complex binding	path:dosa03010	Ribosome
Os01g0231800	170.083240768404	185.539875618886	154.626605917921	0.833387461332227	-0.262940700642314	0.250003646246879	0.985737497167922	7.47804244284461	10.393239387336	7.72236740638502	6.28280109086516	7.96418905852525	7.28042218718902
Os01g0231900	606.628454948715	614.747334372682	598.509575524748	0.973586288317128	-0.0386192451555449	0.824061508663559	1	16.4061908110626	17.0121798486214	16.9835762419327	15.9337322568301	16.3959080146946	17.1759957523364	SPBC15D4.13c	Uncharacterized protein C15D4.13c		GO:0005634,GO:0005737,GO:0005829,GO:0023052,GO:0099053	nucleus|cytoplasm|cytosol|signaling|activating signal cointegrator 1 complex
Os01g0231950	0.670941818831561	1.02555621976244	0.316327417900686	0.308444736431867	-1.69691606780659	0.781994923175156	1	0	0.16881784536506	0.0809017052953324	0.0794546273786227	0	0	TIP4-3	Probable aquaporin TIP4-3		GO:0005774,GO:0015250,GO:0016021	vacuolar membrane|water channel activity|integral component of membrane
Os01g0232000	137.305864405448	171.059509990536	103.552218820361	0.605357859531398	-0.724139845822198	0.00638784889523574	0.198148200383691	10.0315203501574	12.5999297946078	11.0972312686852	8.84720969938155	3.95736102286969	7.85211096820765	TIP4-3	Probable aquaporin TIP4-3		GO:0005774,GO:0015250,GO:0016021	vacuolar membrane|water channel activity|integral component of membrane
Os01g0232100	19.1205760940902	17.7580183355791	20.4831338526013	1.15345831193125	0.205965863356065	0.708222102914494	1	1.11816034865434	0.779405000360921	0.606954137173119	1.00878060493956	0.972960450159187	0.936013227998263	TIP4-2	Probable aquaporin TIP4-2		GO:0005774,GO:0015250,GO:0016021	vacuolar membrane|water channel activity|integral component of membrane
Os01g0232200	89.5631818763567	98.3027849225416	80.8235788301717	0.822190123035245	-0.282456053967827	0.391623362018275	1	3.43283966355196	2.64299421403283	3.2212003445537	1.44357678513632	3.46598242628	2.77188788231305	JGB	Protein JINGUBANG		GO:0005634,GO:0005737,GO:0009846	nucleus|cytoplasm|pollen germination
Os01g0232300	813.734820280087	801.402202186249	826.067438373925	1.03077759971259	0.0437330908019197	0.811082635922008	1	8.11446630230617	9.13861649977768	9.87896856173281	8.69023716154295	9.77153137610508	9.7383659741882	TRZ3	tRNase Z TRZ3, mitochondrial		GO:0005634,GO:0005739,GO:0042780,GO:0042781,GO:0046872,GO:0072684	nucleus|mitochondrion|tRNA 3'-end processing|3'-tRNA processing endoribonuclease activity|metal ion binding|mitochondrial tRNA 3'-trailer cleavage, endonucleolytic	path:dosa03013	RNA transport
Os01g0232400	1407.12357095565	1313.5817230697	1500.6654188416	1.14242257827302	0.192096397470401	0.252771557599085	0.987954161509022	23.5435903024689	24.8628580325768	23.7389143795873	26.902488143774	28.1511030497716	28.116904712677	MTV1	Protein MODIFIED TRANSPORT TO THE VACUOLE 1		GO:0005802,GO:0006886,GO:0016020,GO:0030136,GO:0030276,GO:0035652	trans-Golgi network|intracellular protein transport|membrane|clathrin-coated vesicle|clathrin binding|cargo loading into clathrin-coated vesicle
Os01g0232450	0.320174996092418	0.327930156851735	0.312419835333101	0.952702363004551	-0.0699025276413407	1	1	0	0	0.05108699816786	0	0.0483916429427	0	MTV1	Protein MODIFIED TRANSPORT TO THE VACUOLE 1		GO:0005802,GO:0006886,GO:0016020,GO:0030136,GO:0030276,GO:0035652	trans-Golgi network|intracellular protein transport|membrane|clathrin-coated vesicle|clathrin binding|cargo loading into clathrin-coated vesicle
Os01g0232500	971.771928181653	921.15481847337	1022.38903788994	1.10989924536718	0.150428717290164	0.371809548936997	1	26.7350037064124	28.9212146601317	25.0229639944899	36.7634039993767	25.2682849095396	28.5446985342493	UBC26	Probable ubiquitin-conjugating enzyme E2 26		GO:0005524,GO:0061631	ATP binding|ubiquitin conjugating enzyme activity	path:dosa04120	Ubiquitin mediated proteolysis
Os01g0232550	5.17290248018668	6.17785302890984	4.16795193146352	0.674660260119366	-0.567766910399266	0.725342483313248	1	0.135104651180571	0.918193082129579	0.203086585309271	0.531877341025622	0.192371716389499	0.142858419174668	UBC26	Probable ubiquitin-conjugating enzyme E2 26		GO:0005524,GO:0061631	ATP binding|ubiquitin conjugating enzyme activity
Os01g0232700	937.778323074979	996.053752678803	879.502893471156	0.882987380054346	-0.179535276337652	0.385890523914796	1	25.8124646721977	30.0837194099984	27.5306685104167	18.2705469282832	25.6054319694281	30.3070123402115	HDH	Histidinol dehydrogenase, chloroplastic		GO:0000105,GO:0004399,GO:0008270,GO:0009570,GO:0051287	histidine biosynthetic process|histidinol dehydrogenase activity|zinc ion binding|chloroplast stroma|NAD binding	path:dosa00340	Histidine metabolism
Os01g0232800	2508.20028187987	2561.84669614212	2454.55386761762	0.958118950409452	-0.0617233173050778	0.71373622799095	1	75.9949178770872	76.4828293233116	75.0684947872604	64.2574510615465	82.9963079412593	72.5719067698926	ELD1	Glycosyltransferase-like KOBITO 1		GO:0005576,GO:0005737,GO:0005768,GO:0005794,GO:0005802,GO:0005886,GO:0007049,GO:0009416,GO:0009505,GO:0009663,GO:0009737,GO:0009738,GO:0009749,GO:0009826,GO:0009831,GO:0010078,GO:0010215,GO:0016757,GO:0030154,GO:0030244,GO:0040008,GO:0051301,GO:0060560,GO:0071482,GO:2001009	extracellular region|cytoplasm|endosome|Golgi apparatus|trans-Golgi network|plasma membrane|cell cycle|response to light stimulus|plant-type cell wall|plasmodesma organization|response to abscisic acid|abscisic acid-activated signaling pathway|response to glucose|unidimensional cell growth|plant-type cell wall modification involved in multidimensional cell growth|maintenance of root meristem iden…
Os01g0233000	6130.60087948841	6202.82821218979	6058.37354678702	0.976711483784303	-0.0339956354423241	0.828028484613428	1	276.862907045975	243.962871778968	224.481045204845	231.713638666233	253.356805767842	249.366047372294	OsI_001009	Salt stress root protein RS1		GO:0046658	anchored component of plasma membrane
Os01g0233100	68.2496518674706	71.1604243990386	65.3388793359026	0.91819125430603	-0.123133404319777	0.789969172368284	1	3.58374834455264	1.19517527286368	1.88855235510622	2.31086356667061	1.64227999788476	2.22138568234838	CYCA1-2	Cyclin-A1-2		GO:0000079,GO:0000278,GO:0000307,GO:0005634,GO:0005737,GO:0006468,GO:0007088,GO:0008284,GO:0016538,GO:0019901,GO:0045787,GO:0051301	regulation of cyclin-dependent protein serine/threonine kinase activity|mitotic cell cycle|cyclin-dependent protein kinase holoenzyme complex|nucleus|cytoplasm|protein phosphorylation|regulation of mitotic nuclear division|positive regulation of cell proliferation|cyclin-dependent protein serine/threonine kinase regulator activity|protein kinase binding|positive regulation of cell cycle|cell divi…
Os01g0233400	1.16155722568715	0.327930156851735	1.99518429452257	6.08417448909597	2.60506152895716	0.391300019855037	1	0	0	0.0505118119039435	0.0992166278422924	0.0478468035646348	0.159893225555271	eaf6	Chromatin modification-related protein eaf6		GO:0000790,GO:0005634,GO:0005730,GO:0005829,GO:0006281,GO:0006338,GO:0016573,GO:0035267,GO:0036410,GO:0043189,GO:0043968,GO:0043972,GO:0043981,GO:0043982,GO:0043983,GO:0044154,GO:0070776,GO:1990467,GO:1990468	nuclear chromatin|nucleus|nucleolus|cytosol|DNA repair|chromatin remodeling|histone acetylation|NuA4 histone acetyltransferase complex|Mst2 histone acetyltransferase complex|H4/H2A histone acetyltransferase complex|histone H2A acetylation|histone H3-K23 acetylation|histone H4-K5 acetylation|histone H4-K8 acetylation|histone H4-K12 acetylation|histone H3-K14 acetylation|MOZ/MORF histone acetyltran…
Os01g0233500	67.0272338795457	73.8672177339832	60.1872500251083	0.814803262820316	-0.295476337404788	0.351835716567041	1	1.85294758211038	1.49028778108085	1.97590609701046	1.44957742762157	0.8569032460881	2.05976617979337	CYCA1-1	Cyclin-A1-1		GO:0000079,GO:0000278,GO:0000307,GO:0005634,GO:0005737,GO:0006468,GO:0007088,GO:0008284,GO:0016538,GO:0019901,GO:0045787,GO:0051301	regulation of cyclin-dependent protein serine/threonine kinase activity|mitotic cell cycle|cyclin-dependent protein kinase holoenzyme complex|nucleus|cytoplasm|protein phosphorylation|regulation of mitotic nuclear division|positive regulation of cell proliferation|cyclin-dependent protein serine/threonine kinase regulator activity|protein kinase binding|positive regulation of cell cycle|cell divi…
Os01g0233800	1.83486500919675	2.34090968290099	1.32882033549252	0.567651261899932	-0.8169232166421	0.713234378454332	1	0.0477186486001145	0.049892870965449	0.07172970963685	0.0234822299907751	0.0226484142842288	0.050457261423611	AGC1-5	Serine/threonine-protein kinase AGC1-5		GO:0004674,GO:0005524,GO:0005634,GO:0005737,GO:0005886,GO:0006468,GO:0009860,GO:0016301	protein serine/threonine kinase activity|ATP binding|nucleus|cytoplasm|plasma membrane|protein phosphorylation|pollen tube growth|kinase activity
Os01g0233850	0.163965078425868	0.327930156851735	0	0	-Inf	0.995408157461495	1	0	0	0.0581272558659044	0	0	0	AGC1-5	Serine/threonine-protein kinase AGC1-5		GO:0004674,GO:0005524,GO:0005634,GO:0005737,GO:0005886,GO:0006468,GO:0009860,GO:0016301	protein serine/threonine kinase activity|ATP binding|nucleus|cytoplasm|plasma membrane|protein phosphorylation|pollen tube growth|kinase activity
Os01g0233900	54.1539004486963	61.870888101659	46.4369127957336	0.750545437774126	-0.413988680113902	0.196217517995642	0.936278546507015	1.45181737486197	2.09479454935595	1.89136357014147	0.857322925134902	1.6537615713201	1.59654391334709	UBC25	Probable ubiquitin-conjugating enzyme E2 25		GO:0005524,GO:0061631	ATP binding|ubiquitin conjugating enzyme activity	path:dosa04120	Ubiquitin mediated proteolysis
Os01g0234001	1.00978779440412	1.35711921234578	0.662456376462465	0.488134255587915	-1.03465009621315	0.808963950841261	1	0.241993343269377	0.253019375117166	0	0	0.114855840497907	0.127940770980753
Os01g0234100	25.8158142457055	29.5524497801757	22.0791787112352	0.747118390369325	-0.420591220460275	0.327496956784695	1	0.644706333956834	0.803712350416235	0.770317848506917	0.585707827201931	0.353068935669548	0.734145531770726	Os01g0234100	B3 domain-containing protein Os01g0234100	B3	GO:0003677,GO:0005634	DNA binding|nucleus
Os01g0234200	1.01296509536193	0.659493149435082	1.36643704128878	2.07195031890667	1.050989410589	0.839190789047144	1	0.0777972280494758	0	0	0.0382838251982305	0	0.12339311324447	TOP2	DNA topoisomerase 2		GO:0000712,GO:0000819,GO:0003677,GO:0003916,GO:0003918,GO:0005524,GO:0005634,GO:0006265,GO:0044774,GO:0046872	resolution of meiotic recombination intermediates|sister chromatid segregation|DNA binding|DNA topoisomerase activity|DNA topoisomerase type II (ATP-hydrolyzing) activity|ATP binding|nucleus|DNA topological change|mitotic DNA integrity checkpoint|metal ion binding
Os01g0234300	25.6749858736739	31.7471793408514	19.6027924064964	0.617465639892992	-0.695569237599282	0.121536969131987	0.824925604156205	1.18766414293618	1.15307968453482	1.74276627858421	1.0019084796064	1.00659619041017	0.538210788518517	PME61	Probable pectinesterase/pectinesterase inhibitor 61		GO:0005618,GO:0016021,GO:0030599,GO:0042545,GO:0045330,GO:0045490,GO:0046910	cell wall|integral component of membrane|pectinesterase activity|cell wall modification|aspartyl esterase activity|pectin catabolic process|pectinesterase inhibitor activity
Os01g0234433	1.97019706338303	1.70411582593533	2.23627830083073	1.31228069524166	0.392076343675573	0.894408878369562	1	0.0517286190707124	0.162256647593519	0.0518382775526815	0.152733159771932	0.147309854252043	0.0546973674255951	PME34	Probable pectinesterase/pectinesterase inhibitor 34		GO:0005886,GO:0009505,GO:0010119,GO:0016021,GO:0030599,GO:0042545,GO:0045330,GO:0045490,GO:0046910	plasma membrane|plant-type cell wall|regulation of stomatal movement|integral component of membrane|pectinesterase activity|cell wall modification|aspartyl esterase activity|pectin catabolic process|pectinesterase inhibitor activity
Os01g0234499	15.0339224094038	13.762926525493	16.3049182933146	1.18469849149547	0.244519936615602	0.695992850783613	1	0.897707076789654	0.938609635037508	0.835352243479149	1.32527835510437	0.791278974055243	1.08483112060764	PME34	Probable pectinesterase/pectinesterase inhibitor 34		GO:0005886,GO:0009505,GO:0010119,GO:0016021,GO:0030599,GO:0042545,GO:0045330,GO:0045490,GO:0046910	plasma membrane|plant-type cell wall|regulation of stomatal movement|integral component of membrane|pectinesterase activity|cell wall modification|aspartyl esterase activity|pectin catabolic process|pectinesterase inhibitor activity
Os01g0234700	35.1418853753706	41.1017478448326	29.1820229059086	0.709994694534077	-0.494119850830571	0.18521762712245	0.921599583943661	2.6071224011639	1.61535506937548	1.7901485181526	1.18792457600392	1.37489197301906	1.73572979297222
Os01g0234800	223.555011820197	223.377188351283	223.73283528911	1.0015921363343	0.00229514058999255	0.992813320193094	1	8.23441228671551	7.26434987109743	6.25336891224666	7.50277954286576	7.38903406531735	7.10844271844272	SEC22	25.3 kDa vesicle transport protein		GO:0000139,GO:0005484,GO:0005783,GO:0005789,GO:0005793,GO:0005794,GO:0005886,GO:0006888,GO:0006890,GO:0012507,GO:0015031,GO:0016021,GO:0031201,GO:0048280	Golgi membrane|SNAP receptor activity|endoplasmic reticulum|endoplasmic reticulum membrane|endoplasmic reticulum-Golgi intermediate compartment|Golgi apparatus|plasma membrane|ER to Golgi vesicle-mediated transport|retrograde vesicle-mediated transport, Golgi to ER|ER to Golgi transport vesicle membrane|protein transport|integral component of membrane|SNARE complex|vesicle fusion with Golgi appar…	path:dosa04130,path:dosa04145	SNARE interactions in vesicular transport|Phagosome
Os01g0234850	0.472537335567237	0	0.945074671134474	Inf	Inf	0.556232634620404	1	0	0	0	0.0368993701568023	0.0177945668377039	0	PI4KG4	Phosphatidylinositol 4-kinase gamma 4		GO:0004430,GO:0004674,GO:0005524,GO:0005829,GO:0009651,GO:0016020,GO:0046777,GO:0046854	1-phosphatidylinositol 4-kinase activity|protein serine/threonine kinase activity|ATP binding|cytosol|response to salt stress|membrane|protein autophosphorylation|phosphatidylinositol phosphorylation
Os01g0234900	2175.22428064739	1991.04617387816	2359.40238741663	1.18500636417738	0.244894807260651	0.142618361617265	0.869619570433899	61.4400836648001	56.1369459902175	58.7863305829492	73.2766054611898	65.7057934706819	71.9544518096143	SINAT3	E3 ubiquitin-protein ligase SINAT3		GO:0005634,GO:0005737,GO:0006511,GO:0007275,GO:0008270,GO:0061630	nucleus|cytoplasm|ubiquitin-dependent protein catabolic process|multicellular organism development|zinc ion binding|ubiquitin protein ligase activity	path:dosa04120	Ubiquitin mediated proteolysis
Os01g0235100	768.691540295503	835.544304799656	701.83877579135	0.839977930266229	-0.251576672131375	0.15022218571871	0.876971883787851	40.4977250727643	46.1091457792542	43.5744869325801	38.1357304010687	34.2904092079614	37.9792913948153
Os01g0235200	179.517011519637	194.374344370514	164.659678668759	0.847126606147605	-0.239350493203017	0.282369301759479	1	3.87111387458042	4.06961232039827	4.51527429940831	3.70583481132768	3.63448677060109	3.31041249175114	DMS3	Protein DEFECTIVE IN MERISTEM SILENCING 3		GO:0000419,GO:0006306,GO:0031047,GO:0042803,GO:0070921,GO:0080188	RNA polymerase V complex|DNA methylation|gene silencing by RNA|protein homodimerization activity|regulation of production of siRNA involved in chromatin silencing by small RNA|RNA-directed DNA methylation
Os01g0235300	268.771040009619	269.345056735912	268.197023283327	0.995737685085081	-0.00616236290553109	0.970908901916358	1	13.8443497156488	13.1728827489867	12.0494748032766	12.5883026859497	12.7324626295151	13.9297381245338
Os01g0235325	2.6613248143413	2.98133637559826	2.34131325308435	0.785323411423013	-0.348641188693581	0.86070197511468	1	0.867000798509122	0.181300855057547	0.521303241867811	0.170659586975211	0.329199486497523	0.733406954776993
Os01g0235350	63.7254535212483	61.514074677238	65.9368323652586	1.07189830475751	0.10016803808904	0.86527356067292	1	1.68601353570276	1.22419027190545	1.45492272670921	2.78865717870477	0.82245083312315	1.13899529923997	WIT1	WPP domain-interacting tail-anchored protein 1		GO:0005635,GO:0016021,GO:0031965	nuclear envelope|integral component of membrane|nuclear membrane
Os01g0235400	348.805533149975	375.361833376684	322.249232923266	0.858502927760057	-0.220105040616024	0.258421165348665	0.993802927474167	5.30400488499698	5.01954524198542	5.13807378259254	4.99262948562773	4.26022864879147	4.15597274373629	CAS	Exportin-2		GO:0005049,GO:0005635,GO:0005829,GO:0006606,GO:0006611,GO:0008536,GO:0008565,GO:0009506,GO:0016020	nuclear export signal receptor activity|nuclear envelope|cytosol|protein import into nucleus|protein export from nucleus|Ran GTPase binding|protein transporter activity|plasmodesma|membrane
Os01g0235500	0	0	0					0	0	0	0	0	0	OsI_031781	Uncharacterized protein OsI_031781
Os01g0235632	17.6524708446183	10.7588908574254	24.5460508318112	2.28146666390527	1.18996157371786	0.0227134638482203	0.40822701137058	0.151992732578142	0.238377050168256	0.22847240847293	0.598362008653825	0.468906058699403	0.361610373535879	BHLH13	Transcription factor bHLH13		GO:0003700,GO:0005634,GO:0005737,GO:0006355,GO:0010629,GO:0044212,GO:0046983	DNA-binding transcription factor activity|nucleus|cytoplasm|regulation of transcription, DNA-templated|negative regulation of gene expression|transcription regulatory region DNA binding|protein dimerization activity
Os01g0235700	2499.24684124674	2227.41579764903	2771.07788484446	1.2440775035219	0.315076365262516	0.106096002164986	0.789328768703608	47.7438969623045	40.6001903711523	43.2521342690408	69.1403153936068	47.8201041007843	48.5866858484263	BHLH13	Transcription factor bHLH13	bHLH	GO:0003700,GO:0005634,GO:0005737,GO:0006355,GO:0010629,GO:0044212,GO:0046983	DNA-binding transcription factor activity|nucleus|cytoplasm|regulation of transcription, DNA-templated|negative regulation of gene expression|transcription regulatory region DNA binding|protein dimerization activity
Os01g0235800	588.576912834895	586.911559648631	590.24226602116	1.00567497149745	0.00816410954076895	0.977521300265049	1	16.4612476902802	16.9802537228098	15.6381226752868	17.4243151157124	14.8917071132609	17.5227909554122	RCF3	RNA-binding KH domain-containing protein RCF3		GO:0006397,GO:0006970,GO:0008380,GO:0009867,GO:0010286,GO:0010445,GO:0010468,GO:0016607,GO:0031053,GO:0070878,GO:1900150	mRNA processing|response to osmotic stress|RNA splicing|jasmonic acid mediated signaling pathway|heat acclimation|nuclear dicing body|regulation of gene expression|nuclear speck|primary miRNA processing|primary miRNA binding|regulation of defense response to fungus
Os01g0235850	32.5040843702456	31.9342229342042	33.0739458062871	1.03568970112193	0.0505918276309361	0.906882848361752	1	1.77996308513198	1.62246622468552	1.00621027346002	2.20101836176741	1.12641752006381	1.30300382975672	At5g39865	Uncharacterized protein At5g39865		GO:0005886,GO:0009055,GO:0015035,GO:0045454	plasma membrane|electron transfer activity|protein disulfide oxidoreductase activity|cell redox homeostasis
Os01g0235900	808.566610907484	879.391928617814	737.741293197154	0.838922065564896	-0.253391301916443	0.154115265656543	0.8819761086283	36.9342340164886	39.7116706229281	34.8303855365874	39.5239476787589	26.2749338449239	28.8255126332886	At5g39865	Uncharacterized protein At5g39865		GO:0005886,GO:0009055,GO:0015035,GO:0045454	plasma membrane|electron transfer activity|protein disulfide oxidoreductase activity|cell redox homeostasis
Os01g0236000	123.024192245629	135.697409921092	110.350974570165	0.813213565640892	-0.298293813153312	0.213093522324309	0.953749500576215	5.34574439712335	4.70010539048858	6.6151780900616	4.62352749449946	4.49779627357717	4.53916179412142
Os01g0236300	318.687989371757	343.619189149644	293.75678959387	0.854890526692735	-0.226188407882256	0.245712500326046	0.981004557445747	6.81446993744701	6.6203595650022	6.65480746341535	5.81379880301596	5.68065911235631	5.83793085993792	ARF1	Auxin response factor 1	ARF	GO:0003677,GO:0005634,GO:0006355,GO:0009734	DNA binding|nucleus|regulation of transcription, DNA-templated|auxin-activated signaling pathway
Os01g0236400	204.891657271113	202.213968449521	207.569346092706	1.02648371763953	0.0377107432117224	0.890450888095351	1	6.96679032765944	5.89164914562874	8.07670561325663	6.95751442378549	7.26156537206186	7.43884196988093	Os01g0236400	Probable protein ABIL3		GO:0005737,GO:0010090,GO:0015630,GO:0048364	cytoplasm|trichome morphogenesis|microtubule cytoskeleton|root development
Os01g0236700	2437.976955324	2544.96986215421	2330.98404849378	0.915918134496375	-0.126709440052249	0.454957790762124	1	39.1454890065812	39.524130033295	35.0999386584475	42.5524200504979	30.3605830467814	32.4766234127335	NLP3	Protein NLP3	Nin-like	GO:0003677,GO:0005634	DNA binding|nucleus
Os01g0236800	243.165504786609	240.503838360081	245.827171213136	1.02213408687925	0.031584466125553	0.869811784405564	1	6.27197641870215	6.5855358619608	6.49833233467743	6.77443960040399	6.98798305552809	6.21040935100151	BAM1	Beta-amylase 1, chloroplastic		GO:0005634,GO:0005829,GO:0005983,GO:0009414,GO:0009507,GO:0016161,GO:0102229	nucleus|cytosol|starch catabolic process|response to water deprivation|chloroplast|beta-amylase activity|amylopectin maltohydrolase activity
Os01g0236900	3.11073404104858	1.99391306931144	4.22755501278571	2.12023035399713	1.08422101597503	0.449008973838504	1	0.207787533144802	0.0724183443549133	0.138818678565831	0.272671295082756	0.32873647737446	0.292950176029066	BAM1	Beta-amylase 1, chloroplastic		GO:0005634,GO:0005829,GO:0005983,GO:0009414,GO:0009507,GO:0016161,GO:0102229	nucleus|cytosol|starch catabolic process|response to water deprivation|chloroplast|beta-amylase activity|amylopectin maltohydrolase activity
Os01g0237000	1.48084351645767	2.01661236178086	0.945074671134474	0.468644688015242	-1.09343356470674	0.691969120833055	1	0.194646819586238	0.101757792166686	0	0.0957852227291696	0.0461920228089409	0	OsI_01075	CASP-like protein 1C1-2		GO:0005886,GO:0016021	plasma membrane|integral component of membrane
Os01g0237100	614.035013446684	676.564476521575	551.505550371794	0.815155937845351	-0.294852024210451	0.119158101831955	0.820099534635707	26.2896632873721	30.2671446321607	29.897582213126	17.6509101524489	27.3988755137373	25.9243961366802	At5g22620	Probable 2-carboxy-D-arabinitol-1-phosphatase		GO:0005737,GO:0009507,GO:0009570,GO:0047538	cytoplasm|chloroplast|chloroplast stroma|2-carboxy-D-arabinitol-1-phosphatase activity
Os01g0237200	11.7200021543933	12.346791525068	11.0932127837185	0.898469271243114	-0.154458932257622	0.837914481214155	1	1.89406328289685	1.27309061957992	1.89807847039049	0.665759927210987	2.18320758353027	1.71665583920329	RPS15AE	40S ribosomal protein S15a-5		GO:0003735,GO:0005739,GO:0005773,GO:0006412,GO:0022626,GO:0022627,GO:0042788	structural constituent of ribosome|mitochondrion|vacuole|translation|cytosolic ribosome|cytosolic small ribosomal subunit|polysomal ribosome
Os01g0237366	0	0	0					0	0	0	0	0	0	PCBER	Isoflavone reductase homolog PCBER		GO:0009807,GO:0050664	lignan biosynthetic process|oxidoreductase activity, acting on NAD(P)H, oxygen as acceptor
Os01g0237400	0	0	0					0	0	0	0	0	0	RPS15AE	40S ribosomal protein S15a-5		GO:0003735,GO:0005739,GO:0005773,GO:0006412,GO:0022626,GO:0022627,GO:0042788	structural constituent of ribosome|mitochondrion|vacuole|translation|cytosolic ribosome|cytosolic small ribosomal subunit|polysomal ribosome
Os01g0237500	3.18365893226739	1.31535346313855	5.05196440139622	3.84076565195015	1.94139393911405	0.211609868490837	0.953256460880542	0.172489125587804	0	0.172854781891954	0.339525903334219	0.900542202993223	0.0911942097883827		Isoflavone reductase-like protein		GO:0005737,GO:0016491	cytoplasm|oxidoreductase activity
Os01g0237750	1.59543227310724	0.329746574717541	2.86111797149693	8.67671779137584	3.11714940653986	0.185814776864267	0.922425636561895	0.134550943593765	0	0	0.397273136893113	0.638611025719238	0.142272933850182	PCBER	Isoflavone reductase homolog PCBER		GO:0009807,GO:0050664	lignan biosynthetic process|oxidoreductase activity, acting on NAD(P)H, oxygen as acceptor
Os01g0238200	610.027885990961	575.309856083827	644.745915898095	1.12069332565745	0.164391543010879	0.363608987363373	1	38.0825238580087	28.3891024847371	34.9004416739805	42.2873098890311	36.9224236343467	35.4728249307545
Os01g0238287	5.17013494903505	4.68545220153359	5.6548176965365	1.2068883542736	0.271292222749379	0.800735648787827	1	0.861439860442883	0.600459974767852	0.575510673237933	1.13043318252968	1.36286667879441	0
Os01g0238375	2.12792694481949	1.35711921234578	2.89873467729319	2.13594697571389	1.09487583296923	0.546697224010762	1	0.152227651793874	0.159163656372004	0	0.22473256275561	0.289003567744347	0.160964122995878	At5g37690	GDSL esterase/lipase At5g37690		GO:0005576,GO:0016042,GO:0016788	extracellular region|lipid catabolic process|hydrolase activity, acting on ester bonds
Os01g0238500	2276.96840353932	2559.14995685644	1994.7868502222	0.779472435711629	-0.359430088725384	0.0283983032035079	0.458870839051894	75.7824950922419	90.0217268034619	85.5660776586049	60.8555448405991	65.8082351618045	70.9728249339826	DAAT	D-amino-acid transaminase, chloroplastic		GO:0004084,GO:0005829,GO:0008153,GO:0008696,GO:0009507,GO:0009570,GO:0046654,GO:0047810	branched-chain-amino-acid transaminase activity|cytosol|para-aminobenzoic acid biosynthetic process|4-amino-4-deoxychorismate lyase activity|chloroplast|chloroplast stroma|tetrahydrofolate biosynthetic process|D-alanine:2-oxoglutarate aminotransferase activity	path:dosa00790	Folate biosynthesis
[truncated: 34,718 more rows]
