# Supplementary material for: CRISPR/Cas9-mediated gene editing of vacuolar ATPase subunit d mediates phytohormone biosynthesis and virus resistance in rice
Source: Front Plant Sci. 2023 Feb 1;14:1122978. doi: 10.3389/fpls.2023.1122978 (PMC9929465; doi:10.3389/fpls.2023.1122978)
Supplement: Supplementary file 1 [file DataSheet_1.zip › Original data/Figure 6/Figure 6b disease incidence of SRBSDV.xls]

## Sheet: Sheet1
	total	line 5	Rate%	mean	sd	t
line 5	15	11	73.3333	77.7778	2.22222	0.0256584
line 5	15	12	80
line 5	15	12	80
NIP	15	15	100	95.5556	2.22222
NIP	15	14	93.3333
NIP	15	14	93.3333
		line 5	NIP
		77.78	95.56
