# Supplementary material for: CRISPR/Cas9-mediated gene editing of vacuolar ATPase subunit d mediates phytohormone biosynthesis and virus resistance in rice
Source: Front Plant Sci. 2023 Feb 1;14:1122978. doi: 10.3389/fpls.2023.1122978 (PMC9929465; doi:10.3389/fpls.2023.1122978)
Supplement: Supplementary file 1 [file DataSheet_1.zip › Original data/Figure 6/Figure 6c-up SRBSDV CP RT-qPCR.xlsx]

## Sheet: Sheet1
	15	30					15	30					15	30
	28.325	23.4197					30.0128	27.1371					30.9942	27.1489
line 5	27.0171	25.2145				line 5	27.2686	26.9262				line 5	28.2372	25.7906
	26.5807	26.4028					28.1492	23.4402					27.5525	28.986
mean	27.3076	25.0123		1st		mean	28.4769	25.8345		2nd		mean	28.928	27.3085		3rd
	33.3339	28.0511					33.1211	29.0128					32.5815	30.092
OsUbiquitin	31.2817	32.9037				OsUbiquitin	30.387	32.2686				OsUbiquitin	30.0174	32.7897
	30.2855	30.477					30.0885	28.1492					33.3032	31.3846
mean	31.6337	30.4773				mean	31.1988	31.1974				mean	31.9674	31.4221
△Ct	-4.32613	-5.46494				△Ct	-2.72195	-5.36285				△Ct	-3.03939	-4.11366	-0.54523
	15	30					15	30					15	30
	25.3339	22.0511					28.4197	22.7053					27.8353	25.8091
NIP	27.2817	20.9037				NIP	26.2145	24.4189				NIP	26.5309	24.8682
	26.2855	23.477					27.4028	23.0277					27.5873	24.3476
mean	26.3004	22.1439				mean	27.3457	23.384				mean	27.3178	25.0083
	32.3027	31.6848					32.3942	30.8092					29.9169	33.033
OsUbiquitin	33.1817	32.3024				OsUbiquitin	30.8493	32.5807				OsUbiquitin	29.4845	31.8038
	31.1377	30.3295					30.7075	29.1627					33.8955	30.1076
mean	32.2074	31.4389				mean	31.317	30.8508				mean	31.099	31.6481
△Ct	-5.90698	-9.29498				△Ct	-3.97133	-7.46686				△Ct	-3.78114	-6.63983	-3.78792
	15day	15day	30day	30day			15day	15day	30day	30day			15day	15day	30day	30day
	NIP	line 5	NIP	line 5			NIP	line 5	NIP	line 5			NIP	line 5	NIP	line 5
△△Ct		1.58085	-3.38799	0.442046		△△Ct		1.24938	-3.49553	-1.39152		△△Ct		0.741746	-2.85869	-0.332523
		-1.58085	3.38799	-0.442046				-1.24938	3.49553	1.39152				-0.741746	2.85869	0.332523
2^-△△Ct	1	0.334284	10.4686	0.73609		2^-△△Ct	1	0.420628	11.2787	2.62355		2^-△△Ct	1	0.598015	7.25356	1.25921
		15day	15day	30day	30day
2^-△△Ct		NIP	line 5	NIP	line 5
	1			10.4686	0.73609
	2			11.2787	2.62355
	3			7.25356	1.25921
mean	2^-△△Ct	1	0.450976	9.66696	1.53962
sd				1.22915	0.562611
					line 5	NIP
				Mean	1.53962	9.66696
				SD	0.562611	1.22915
