# Supplementary material for: CRISPR/Cas9-mediated gene editing of vacuolar ATPase subunit d mediates phytohormone biosynthesis and virus resistance in rice
Source: Front Plant Sci. 2023 Feb 1;14:1122978. doi: 10.3389/fpls.2023.1122978 (PMC9929465; doi:10.3389/fpls.2023.1122978)
Supplement: Supplementary file 1 [file DataSheet_1.zip › Original data/Figure 6/Figure 6e.xlsx]

## Sheet: Sheet1
NO	Total plant	infected plant	Incidence（%）
line 5	35	21	60
line5	35	17	48.5714		mean	sd
line5	35	21	60		58.5902	5.66165
line 5	38	25	65.7895
Wu（CK）	30	14	46.6667
Wu（CK）	32	15	46.875		47.6501	1.01242
Wu（CK）	30	15	50
Wu（CK）	34	16	47.0588
				NIP	line 5
				47.65	58.59
