# Supplementary material for: CRISPR/Cas9-mediated gene editing of vacuolar ATPase subunit d mediates phytohormone biosynthesis and virus resistance in rice
Source: Front Plant Sci. 2023 Feb 1;14:1122978. doi: 10.3389/fpls.2023.1122978 (PMC9929465; doi:10.3389/fpls.2023.1122978)
Supplement: Supplementary file 1 [file DataSheet_1.zip › Original data/Figure 6/Figure 6f RSV -CP RT-QPCR.xlsx]

## Sheet: Sheet1
														30
	24.7497						22.0891						25.9564
line 5	26.324					line 5	24.6882					line 5	23.6372
	22.4093						25.4376						21.2801
mean	24.4944			1st		mean	24.0716			2nd		mean	23.6246			3rd
	32.0715												29.303
OsUbiquitin	31.2109					OsUbiquitin	29.8038	31.3955	31.3955			OsUbiquitin	30.8038
	29.6831						34.1076	32.7031	32.7031				31.1076
mean	30.9885					mean	32.0141	32.0493	32.0493			mean	30.4048
△Ct	-6.49411					△Ct	-7.94249					△Ct	-6.78024
	29.3339						25.5309						28.9786
NIP	28.2817					NIP	28.5873					NIP	26.3862
	26.2855						27.0277						26.4005
mean	27.967					mean	27.0486					mean	27.2551
	32.7897						31.3955	29.8038	29.8038				30.6229
OsUbiquitin	31.3846					OsUbiquitin	32.7031	34.1076	34.1076			OsUbiquitin	32.0561
	31.0211						32.0493	32.0141	32.0141				31.5564
mean	31.7318					mean	32.0493					mean	31.4118
△Ct	-3.76477	0				△Ct	-5.0007	0				△Ct	-4.15672
	NIP	line 5					NIP	line 5					NIP	line 5
△△Ct		-2.72934				△△Ct		-2.94179				△△Ct		-2.62353
		2.72934						2.94179						2.62353
2^-△△Ct	1	6.63151				2^-△△Ct	1	7.68364				2^-△△Ct	1	6.16254
		15day	15day
		NBP	V-ATP
mean	2^-△△Ct	1	6.8259
		NIP	line 5
	1	1	6.63151
	2	1	7.68364
	3	1	6.16254
	mean	1	6.8259
	sd		0.44973
