# Supplementary material for: CRISPR/Cas9-mediated gene editing of vacuolar ATPase subunit d mediates phytohormone biosynthesis and virus resistance in rice
Source: Front Plant Sci. 2023 Feb 1;14:1122978. doi: 10.3389/fpls.2023.1122978 (PMC9929465; doi:10.3389/fpls.2023.1122978)
Supplement: Supplementary file 1 [file DataSheet_1.zip › Original data/Table 1.xls]

## Sheet: Sheet1
Spike length (cm)
	1	2	3	4	5	mean	SD	t
NIP	18.6	19.3	19.5	19.86	19.6	19.372	0.275027
line5	19.8	19.7	19.9	22	19.9	20.26	0.563619	#REF!	#REF!
line2	20	19.9	21.4	22	21	20.86	0.522175	0.111679	0.171448
line	Number of spikelets	mean	sd	grain number per spike	mean	sd	grain weight/g	1000-grain weight/g	mean of 1000-grain weight	1000-grain weightSD	t
NIP	10	9.66667	0.333333	112	104	4.04145	2.179	19.4554	20.9121	0.913037	#REF!
NIP	9			99			2.048	20.6869
NIP	10			101			2.282	22.5941
line5	9	9.66667	0.666667	117	114.333	1.45297	2.278	19.4701	19.7642	1.17968	0.592049
line5	11			114			2.501	21.9386
line5	9			112			2.003	17.8839
line5	9			110			1.72	15.6364
line5	12			120			1.434	11.95
line2	10	10.6	0.812404	135	116.8	5.2192	2.45	18.1481	19.6553	1.44793	#REF!
line2	9			105			2.415	23
line2	13			120			2.257	18.8083
line2	12			115			2.628	22.8522
line2	9			109			1.686	15.4679
	Sample	Spike length (cm)	Number of spikelets	grain number per spike	1000-grain weight (g)
	line 2	20.86±0.52	10.60±0.81	116.80±5.22	19.66±1.45
	line 5	20.26±0.56	9.67±0.67	114.33±1.45	19.76±1.18
	NIP	19.37±0.28	9.67±0.33	104.00±4.04	20.91±0.91
											Sample	Spike length (cm)	Number of spikelets	grain number per spike	1000-grain weight (g)
											line 2	20.86±0.52	10.60±0.81	116.80±5.22	19.66±1.45
											line 5	20.26±0.56	9.67±0.67	114.33±1.45	19.76±1.18
											NIP	19.37±0.46	9.67±0.33	104.00±4.04	20.91±0.91
