# Supplementary material for: CRISPR/Cas9-mediated gene editing of vacuolar ATPase subunit d mediates phytohormone biosynthesis and virus resistance in rice
Source: Front Plant Sci. 2023 Feb 1;14:1122978. doi: 10.3389/fpls.2023.1122978 (PMC9929465; doi:10.3389/fpls.2023.1122978)
Supplement: Supplementary file 1 [file DataSheet_1.zip › Original data/Table 2.xlsx]

## Sheet: Sampling 
No of sample	experiment No	Group	weight（g）
line 5	x35-1	group1	0.0502
line 5	x35-2	group1	0.0505
line 5	x35-3	group1	0.0501
NIP	x19-1	group3	0.0505
NIP	x19-2	group3	0.05
NIP	x19-3	group3	0.0501

## Sheet: Peak area
Metabolites	line 5	line 5	line 5	NIP	NIP	NIP
ABA	295835	351129	305036	166126	200982	187233
ACC	1.50175e+06	1.65213e+06	1.70508e+06	601718	1.79326e+06	2.45181e+06
IAA	331502	331887	339349	183697	295733	395412
IAAla	0	0	0	0	0	0
JA	1.8032e+06	1.84521e+06	1.97019e+06	1.02614e+06	1.40276e+06	986524
Kin	0	0	0	0	0	0
SA	3.26386e+08	2.99956e+08	2.8648e+08	175458626	4.19268e+08	4.6385e+08
tZ	1.34392e+06	904818	1.14011e+06	640279	1.09552e+06	1.52129e+06

## Sheet: Concentration of phytohormones
Concentration（ng/mL）
Metabolites	line 5	line 5	line 5	NIP	NIP	NIP
ABA	3.44426	4.08877	3.55151	1.93236	2.33865	2.17838
ACC	41.1555	45.3308	47.7561	15.4042	45.5214	67.4064
IAA	2.47074	2.47364	2.52981	1.35809	2.20147	2.95184
IAAla	0	0	0	0	0	0
JA	39.4988	40.4191	43.1574	22.4734	30.7251	21.6054
Kin	0	0	0	0	0	0
SA	680.99	625.78	597.626	365.704	875.022	968.153
tZ	4.34763	2.91297	3.68174	2.04865	3.53603	4.92715

## Sheet: Quantification
Metabolite in sample
Metabolites	line 5	line 5	line 5	NIP	NIP	NIP
ABA	17.1527	20.2414	17.7221	9.56613	11.6932	10.8702
ACC	204.958	224.41	238.304	76.2583	227.607	336.359
IAA	12.3045	12.2458	12.6238	6.7232	11.0074	14.7298
IAAla	0	0	0	0	0	0
JA	196.707	200.095	215.356	111.254	153.626	107.811
Kin	0	0	0	0	0	0
SA	3391.39	3097.92	2982.17	1810.42	4375.11	4831.1
tZ	21.6515	14.4206	18.3719	10.1418	17.6802	24.5866

## Sheet: Statistical info
Metabolites	group1	group2	FC.group1.group2.	p.value.group1.group2.
ABA	18.3721	10.7098	1.71544	0.0042166
ACC	222.557	213.408	1.04287	0.914913
IAA	12.3914	10.8201	1.14521	0.567186
IAAla	0	0	NaN	NaN
JA	204.053	124.23	1.64253	0.0211033
Kin	0	0	NaN	NaN
SA	3157.16	3672.21	0.859743	0.639825
tZ	18.148	17.4695	1.03884	0.893755
